# Supplementary material for: Crystal Structure, Photophysical Study, Hirshfeld Surface Analysis, and Nonlinear Optical Properties of a New Hydroxyphenylamino Meldrum’s Acid Derivative
Source: Molecules. 2023 Feb 26;28(5):2181. doi: 10.3390/molecules28052181 (PMC10004585; doi:10.3390/molecules28052181)
Supplement: Supplementary file 1 [file molecules-28-02181-s001.zip]

Archive with 5 entries (4 files):
- Supplementary File(s)/1.cif
- Supplementary File(s)/1.fcf
- Supplementary File(s)/1.hkl
- Supplementary File(s)/checkcif.pdf
- Supplementary File(s)/
