# Supplementary material for: Crystal Structure, Photophysical Study, Hirshfeld Surface Analysis, and Nonlinear Optical Properties of a New Hydroxyphenylamino Meldrum’s Acid Derivative
Source: Molecules. 2023 Feb 26;28(5):2181. doi: 10.3390/molecules28052181 (PMC10004585; doi:10.3390/molecules28052181)
Supplement: Supplementary file 1 [file molecules-28-02181-s001.zip › Supplementary File(s)/1.cif]

data_1
_audit_creation_date               2023-02-09
_audit_creation_method
;
Olex2 1.5
(compiled 2022.04.07 svn.rca3783a0 for OlexSys, GUI svn.r6498)
;
_shelx_SHELXL_version_number       '2014/7'
_audit_contact_author_address      ?
_audit_contact_author_email        ?
_audit_contact_author_name         ''
_audit_contact_author_phone        ?
_publ_contact_author_id_orcid      ?
_publ_section_references
;
Dolomanov, O.V., Bourhis, L.J., Gildea, R.J, Howard, J.A.K. & Puschmann, H.
 (2009), J. Appl. Cryst. 42, 339-341.

Sheldrick, G.M. (2015). Acta Cryst. C71, 3-8.
;
_chemical_name_common              ?
_chemical_name_systematic          ?
_chemical_formula_moiety           'C16 H17 N O5'
_chemical_formula_sum              'C16 H17 N O5'
_chemical_formula_weight           303.30
_chemical_melting_point            ?
loop_
  _atom_type_symbol
  _atom_type_description
  _atom_type_scat_dispersion_real
  _atom_type_scat_dispersion_imag
  _atom_type_scat_source
 'C' 'C' 0.0033 0.0016 'International Tables Vol C Tables 4.2.6.8 and 6.1.1.4'
 'H' 'H' 0.0000 0.0000 'International Tables Vol C Tables 4.2.6.8 and 6.1.1.4'
 'N' 'N' 0.0061 0.0033 'International Tables Vol C Tables 4.2.6.8 and 6.1.1.4'
 'O' 'O' 0.0106 0.0060 'International Tables Vol C Tables 4.2.6.8 and 6.1.1.4'

_shelx_space_group_comment
;
The symmetry employed for this shelxl refinement is uniquely defined
by the following loop, which should always be used as a source of
symmetry information in preference to the above space-group names.
They are only intended as comments.
;
_space_group_crystal_system        'triclinic'
_space_group_IT_number             2
_space_group_name_H-M_alt          'P -1'
_space_group_name_Hall             '-P 1'
loop_
  _space_group_symop_operation_xyz
 'x, y, z'
 '-x, -y, -z'

_cell_length_a                     6.9815(14)
_cell_length_b                     8.8545(18)
_cell_length_c                     12.707(3)
_cell_angle_alpha                  81.96(3)
_cell_angle_beta                   85.49(3)
_cell_angle_gamma                  70.39(3)
_cell_volume                       732.2(3)
_cell_formula_units_Z              2
_cell_measurement_reflns_used      1192
_cell_measurement_temperature      293(2)
_cell_measurement_theta_max        27.957
_cell_measurement_theta_min        3.814
_shelx_estimated_absorpt_T_max     0.988
_shelx_estimated_absorpt_T_min     0.980
_exptl_absorpt_coefficient_mu      0.103
_exptl_absorpt_correction_T_max    ?
_exptl_absorpt_correction_T_min    ?
_exptl_absorpt_correction_type     none
_exptl_absorpt_process_details     ?
_exptl_absorpt_special_details     ?
_exptl_crystal_colour              'clear light yellow'
_exptl_crystal_colour_lustre       clear
_exptl_crystal_colour_modifier     light
_exptl_crystal_colour_primary      yellow
_exptl_crystal_density_diffrn      1.376
_exptl_crystal_density_meas        ?
_exptl_crystal_density_method      ?
_exptl_crystal_description         block
_exptl_crystal_F_000               320
_exptl_crystal_size_max            0.2
_exptl_crystal_size_mid            0.18
_exptl_crystal_size_min            0.12
_exptl_transmission_factor_max     ?
_exptl_transmission_factor_min     ?
_diffrn_reflns_av_R_equivalents    0.0359
_diffrn_reflns_av_unetI/netI       0.0598
_diffrn_reflns_Laue_measured_fraction_full  0.986
_diffrn_reflns_Laue_measured_fraction_max  0.986
_diffrn_reflns_limit_h_max         8
_diffrn_reflns_limit_h_min         -8
_diffrn_reflns_limit_k_max         10
_diffrn_reflns_limit_k_min         -9
_diffrn_reflns_limit_l_max         15
_diffrn_reflns_limit_l_min         -13
_diffrn_reflns_number              4931
_diffrn_reflns_point_group_measured_fraction_full  0.986
_diffrn_reflns_point_group_measured_fraction_max  0.986
_diffrn_reflns_theta_full          25.000
_diffrn_reflns_theta_max           25.000
_diffrn_reflns_theta_min           3.448
_diffrn_ambient_temperature        293(2)
_diffrn_detector_area_resol_mean   ?
_diffrn_measured_fraction_theta_full  0.986
_diffrn_measured_fraction_theta_max  0.986
_diffrn_measurement_device_type    'Bruker P4'
_diffrn_measurement_method         '\w scans'
_diffrn_radiation_monochromator    graphite
_diffrn_radiation_type             MoK\a
_diffrn_radiation_wavelength       0.71073
_diffrn_source                     ?
_reflns_Friedel_coverage           0.000
_reflns_Friedel_fraction_full      .
_reflns_Friedel_fraction_max       .
_reflns_number_gt                  1672
_reflns_number_total               2547
_reflns_special_details
;
 Reflections were merged by SHELXL according to the crystal
 class for the calculation of statistics and refinement.
 
 _reflns_Friedel_fraction is defined as the number of unique
 Friedel pairs measured divided by the number that would be
 possible theoretically, ignoring centric projections and
 systematic absences.
;
_reflns_threshold_expression       'I > 2\s(I)'
_computing_cell_refinement         ?
_computing_data_collection         ?
_computing_data_reduction          ?
_computing_molecular_graphics      'Olex2 1.5 (Dolomanov et al., 2009)'
_computing_publication_material    'Olex2 1.5 (Dolomanov et al., 2009)'
_computing_structure_refinement    'SHELXL 2014/7 (Sheldrick, 2015)'
_computing_structure_solution      ?
_refine_diff_density_max           0.217
_refine_diff_density_min           -0.245
_refine_diff_density_rms           0.052
_refine_ls_extinction_coef         .
_refine_ls_extinction_method       none
_refine_ls_goodness_of_fit_ref     1.031
_refine_ls_hydrogen_treatment      constr
_refine_ls_matrix_type             full
_refine_ls_number_parameters       199
_refine_ls_number_reflns           2547
_refine_ls_number_restraints       0
_refine_ls_R_factor_all            0.0896
_refine_ls_R_factor_gt             0.0571
_refine_ls_restrained_S_all        1.031
_refine_ls_shift/su_max            0.000
_refine_ls_shift/su_mean           0.000
_refine_ls_structure_factor_coef   Fsqd
_refine_ls_weighting_details      
 'w=1/[\s^2^(Fo^2^)+(0.0743P)^2^] where P=(Fo^2^+2Fc^2^)/3'
_refine_ls_weighting_scheme        calc
_refine_ls_wR_factor_gt            0.1345
_refine_ls_wR_factor_ref           0.1628
_refine_special_details            ?
_olex2_refinement_description
;
1. Fixed Uiso
 At 1.2 times of:
  All C(H) groups, All C(H,H) groups, All N(H) groups
 At 1.5 times of:
  All O(H) groups
2.a Secondary CH2 refined with riding coordinates:
 C5(H5A,H5B), C3(H3A,H3B), C6(H6A,H6B), C2(H2A,H2B), C1(H1B,H1C)
2.b Aromatic/amide H refined with riding coordinates:
 N1(H1), C10(H10), C15(H15), C12(H12), C14(H14), C13(H13)
2.c Tetrahedral OH refined with riding coordinates:
 O1(H1A)
;
_atom_sites_solution_hydrogens     geom
_atom_sites_solution_primary       ?
_atom_sites_solution_secondary     ?
loop_
  _atom_site_label
  _atom_site_type_symbol
  _atom_site_fract_x
  _atom_site_fract_y
  _atom_site_fract_z
  _atom_site_U_iso_or_equiv
  _atom_site_adp_type
  _atom_site_occupancy
  _atom_site_site_symmetry_order
  _atom_site_calc_flag
  _atom_site_refinement_flags_posn
  _atom_site_refinement_flags_adp
  _atom_site_refinement_flags_occupancy
  _atom_site_disorder_assembly
  _atom_site_disorder_group
 O5 O -0.1094(2) 0.64295(17) 0.23772(12) 0.0416(5) Uani 1 1 d . . . . .
 O4 O 0.1328(2) 0.46249(18) 0.13384(12) 0.0449(5) Uani 1 1 d . . . . .
 N1 N 0.2152(2) 0.1095(2) 0.40832(14) 0.0356(5) Uani 1 1 d . . . . .
 H1 H 0.2769 0.0774 0.3501 0.043 Uiso 1 1 calc R U . . .
 C8 C 0.0639(3) 0.3746(3) 0.31441(18) 0.0348(6) Uani 1 1 d . . . . .
 O3 O 0.2686(2) 0.20330(19) 0.19380(14) 0.0536(5) Uani 1 1 d . . . . .
 O2 O -0.2068(2) 0.56464(18) 0.39936(14) 0.0508(5) Uani 1 1 d . . . . .
 C16 C 0.3721(3) -0.1638(3) 0.48588(19) 0.0357(6) Uani 1 1 d . . . . .
 C10 C 0.0920(3) 0.2606(3) 0.40342(19) 0.0352(6) Uani 1 1 d . . . . .
 H10 H 0.0177 0.2932 0.4651 0.042 Uiso 1 1 calc R U . . .
 O1 O 0.4310(2) -0.19211(19) 0.38439(14) 0.0516(5) Uani 1 1 d . . . . .
 H1A H 0.5405 -0.2654 0.3839 0.077 Uiso 1 1 calc R U . . .
 C11 C 0.2546(3) -0.0041(3) 0.50062(18) 0.0338(6) Uani 1 1 d . . . . .
 C9 C -0.0889(3) 0.5298(3) 0.3235(2) 0.0374(6) Uani 1 1 d . . . . .
 C15 C 0.4202(3) -0.2795(3) 0.5733(2) 0.0425(6) Uani 1 1 d . . . . .
 H15 H 0.4977 -0.3854 0.5641 0.051 Uiso 1 1 calc R U . . .
 C5 C -0.0232(3) 0.7349(3) 0.06301(19) 0.0483(7) Uani 1 1 d . . . . .
 H5A H -0.0946 0.8427 0.0816 0.058 Uiso 1 1 calc R U . . .
 H5B H -0.1203 0.6975 0.0331 0.058 Uiso 1 1 calc R U . . .
 C7 C 0.1637(3) 0.3376(3) 0.2142(2) 0.0399(6) Uani 1 1 d . . . . .
 C12 C 0.1909(3) 0.0338(3) 0.6014(2) 0.0471(7) Uani 1 1 d . . . . .
 H12 H 0.1136 0.1393 0.6115 0.057 Uiso 1 1 calc R U . . .
 C14 C 0.3549(3) -0.2400(3) 0.6735(2) 0.0473(7) Uani 1 1 d . . . . .
 H14 H 0.3878 -0.3189 0.7319 0.057 Uiso 1 1 calc R U . . .
 C4 C 0.0603(3) 0.6247(3) 0.16138(19) 0.0395(6) Uani 1 1 d . . . . .
 C13 C 0.2402(4) -0.0829(3) 0.6879(2) 0.0532(7) Uani 1 1 d . . . . .
 H13 H 0.1963 -0.0560 0.7559 0.064 Uiso 1 1 calc R U . . .
 C3 C 0.2273(3) 0.6656(3) 0.2080(2) 0.0460(7) Uani 1 1 d . . . . .
 H3A H 0.2837 0.5857 0.2677 0.055 Uiso 1 1 calc R U . . .
 H3B H 0.1709 0.7702 0.2339 0.055 Uiso 1 1 calc R U . . .
 C6 C 0.1443(4) 0.7415(4) -0.0199(2) 0.0636(8) Uani 1 1 d . . . . .
 H6A H 0.2025 0.6373 -0.0462 0.076 Uiso 1 1 calc R U . . .
 H6B H 0.0864 0.8211 -0.0795 0.076 Uiso 1 1 calc R U . . .
 C2 C 0.3959(4) 0.6691(4) 0.1240(2) 0.0654(9) Uani 1 1 d . . . . .
 H2A H 0.4969 0.7025 0.1537 0.078 Uiso 1 1 calc R U . . .
 H2B H 0.4624 0.5613 0.1041 0.078 Uiso 1 1 calc R U . . .
 C1 C 0.3107(4) 0.7846(4) 0.0256(2) 0.0736(10) Uani 1 1 d . . . . .
 H1B H 0.2562 0.8940 0.0441 0.088 Uiso 1 1 calc R U . . .
 H1C H 0.4192 0.7803 -0.0277 0.088 Uiso 1 1 calc R U . . .

loop_
  _atom_site_aniso_label
  _atom_site_aniso_U_11
  _atom_site_aniso_U_22
  _atom_site_aniso_U_33
  _atom_site_aniso_U_23
  _atom_site_aniso_U_13
  _atom_site_aniso_U_12
 O5 0.0380(9) 0.0345(9) 0.0402(10) -0.0022(8) 0.0044(7) 0.0015(7)
 O4 0.0523(10) 0.0390(10) 0.0350(10) -0.0072(8) 0.0009(7) -0.0034(7)
 N1 0.0339(10) 0.0302(10) 0.0373(12) -0.0064(9) 0.0029(8) -0.0033(8)
 C8 0.0292(12) 0.0323(12) 0.0366(14) -0.0025(11) 0.0028(9) -0.0035(9)
 O3 0.0586(11) 0.0397(10) 0.0478(12) -0.0131(9) 0.0031(8) 0.0050(8)
 O2 0.0476(10) 0.0396(10) 0.0501(12) -0.0076(8) 0.0168(8) 0.0023(7)
 C16 0.0294(12) 0.0334(13) 0.0416(15) -0.0075(11) -0.0012(9) -0.0055(9)
 C10 0.0280(11) 0.0343(12) 0.0411(15) -0.0101(11) 0.0035(9) -0.0061(9)
 O1 0.0477(10) 0.0437(10) 0.0508(12) -0.0146(9) -0.0005(8) 0.0049(7)
 C11 0.0289(11) 0.0316(12) 0.0387(15) -0.0012(11) 0.0003(9) -0.0087(9)
 C9 0.0350(12) 0.0306(12) 0.0425(15) -0.0051(11) 0.0015(10) -0.0057(10)
 C15 0.0354(12) 0.0321(13) 0.0560(18) -0.0022(12) -0.0053(11) -0.0063(10)
 C5 0.0522(15) 0.0448(15) 0.0380(16) -0.0007(12) -0.0048(11) -0.0037(11)
 C7 0.0342(12) 0.0386(13) 0.0402(15) -0.0025(12) -0.0045(10) -0.0033(10)
 C12 0.0485(14) 0.0387(14) 0.0451(17) -0.0034(12) 0.0045(11) -0.0045(11)
 C14 0.0431(14) 0.0464(15) 0.0471(17) 0.0065(13) -0.0031(11) -0.0124(11)
 C4 0.0412(13) 0.0322(13) 0.0369(15) -0.0073(11) 0.0051(10) -0.0015(10)
 C13 0.0580(16) 0.0562(17) 0.0403(16) -0.0068(14) 0.0053(12) -0.0134(13)
 C3 0.0455(14) 0.0435(14) 0.0446(16) -0.0035(12) -0.0042(11) -0.0088(11)
 C6 0.0665(18) 0.0637(19) 0.0436(18) 0.0055(14) 0.0071(13) -0.0058(14)
 C2 0.0489(16) 0.072(2) 0.071(2) -0.0010(17) 0.0027(14) -0.0191(14)
 C1 0.0629(18) 0.078(2) 0.069(2) 0.0101(18) 0.0154(15) -0.0204(16)

_geom_special_details
;
 All esds (except the esd in the dihedral angle between two l.s. planes)
 are estimated using the full covariance matrix.  The cell esds are taken
 into account individually in the estimation of esds in distances, angles
 and torsion angles; correlations between esds in cell parameters are only
 used when they are defined by crystal symmetry.  An approximate (isotropic)
 treatment of cell esds is used for estimating esds involving l.s. planes.
;
loop_
  _geom_bond_atom_site_label_1
  _geom_bond_atom_site_label_2
  _geom_bond_distance
  _geom_bond_site_symmetry_2
  _geom_bond_publ_flag
 O5 C9 1.355(3) . ?
 O5 C4 1.451(3) . ?
 O4 C7 1.368(3) . ?
 O4 C4 1.437(3) . ?
 N1 H1 0.8600 . ?
 N1 C10 1.321(3) . ?
 N1 C11 1.413(3) . ?
 C8 C10 1.385(3) . ?
 C8 C9 1.442(3) . ?
 C8 C7 1.427(3) . ?
 O3 C7 1.220(3) . ?
 O2 C9 1.221(3) . ?
 C16 O1 1.354(3) . ?
 C16 C11 1.407(3) . ?
 C16 C15 1.381(3) . ?
 C10 H10 0.9300 . ?
 O1 H1A 0.8200 . ?
 C11 C12 1.372(3) . ?
 C15 H15 0.9300 . ?
 C15 C14 1.371(3) . ?
 C5 H5A 0.9700 . ?
 C5 H5B 0.9700 . ?
 C5 C4 1.499(3) . ?
 C5 C6 1.522(3) . ?
 C12 H12 0.9300 . ?
 C12 C13 1.377(3) . ?
 C14 H14 0.9300 . ?
 C14 C13 1.382(3) . ?
 C4 C3 1.514(3) . ?
 C13 H13 0.9300 . ?
 C3 H3A 0.9700 . ?
 C3 H3B 0.9700 . ?
 C3 C2 1.531(4) . ?
 C6 H6A 0.9700 . ?
 C6 H6B 0.9700 . ?
 C6 C1 1.515(4) . ?
 C2 H2A 0.9700 . ?
 C2 H2B 0.9700 . ?
 C2 C1 1.521(4) . ?
 C1 H1B 0.9700 . ?
 C1 H1C 0.9700 . ?

loop_
  _geom_angle_atom_site_label_1
  _geom_angle_atom_site_label_2
  _geom_angle_atom_site_label_3
  _geom_angle
  _geom_angle_site_symmetry_1
  _geom_angle_site_symmetry_3
  _geom_angle_publ_flag
 C9 O5 C4 118.24(15) . . ?
 C7 O4 C4 118.28(19) . . ?
 C10 N1 H1 117.1 . . ?
 C10 N1 C11 125.9(2) . . ?
 C11 N1 H1 117.1 . . ?
 C10 C8 C9 117.0(2) . . ?
 C10 C8 C7 122.4(2) . . ?
 C7 C8 C9 120.3(2) . . ?
 O1 C16 C11 116.23(19) . . ?
 O1 C16 C15 124.5(2) . . ?
 C15 C16 C11 119.2(2) . . ?
 N1 C10 C8 125.7(2) . . ?
 N1 C10 H10 117.2 . . ?
 C8 C10 H10 117.2 . . ?
 C16 O1 H1A 109.5 . . ?
 C16 C11 N1 116.5(2) . . ?
 C12 C11 N1 124.0(2) . . ?
 C12 C11 C16 119.4(2) . . ?
 O5 C9 C8 116.6(2) . . ?
 O2 C9 O5 117.65(19) . . ?
 O2 C9 C8 125.6(2) . . ?
 C16 C15 H15 119.7 . . ?
 C14 C15 C16 120.6(2) . . ?
 C14 C15 H15 119.7 . . ?
 H5A C5 H5B 107.9 . . ?
 C4 C5 H5A 109.3 . . ?
 C4 C5 H5B 109.3 . . ?
 C4 C5 C6 111.69(19) . . ?
 C6 C5 H5A 109.3 . . ?
 C6 C5 H5B 109.3 . . ?
 O4 C7 C8 116.98(19) . . ?
 O3 C7 O4 117.6(2) . . ?
 O3 C7 C8 125.4(2) . . ?
 C11 C12 H12 119.7 . . ?
 C11 C12 C13 120.7(2) . . ?
 C13 C12 H12 119.7 . . ?
 C15 C14 H14 120.0 . . ?
 C15 C14 C13 120.0(2) . . ?
 C13 C14 H14 120.0 . . ?
 O5 C4 C5 106.23(17) . . ?
 O5 C4 C3 109.5(2) . . ?
 O4 C4 O5 109.76(17) . . ?
 O4 C4 C5 107.4(2) . . ?
 O4 C4 C3 111.07(17) . . ?
 C5 C4 C3 112.8(2) . . ?
 C12 C13 C14 120.0(3) . . ?
 C12 C13 H13 120.0 . . ?
 C14 C13 H13 120.0 . . ?
 C4 C3 H3A 109.6 . . ?
 C4 C3 H3B 109.6 . . ?
 C4 C3 C2 110.5(2) . . ?
 H3A C3 H3B 108.1 . . ?
 C2 C3 H3A 109.6 . . ?
 C2 C3 H3B 109.6 . . ?
 C5 C6 H6A 109.3 . . ?
 C5 C6 H6B 109.3 . . ?
 H6A C6 H6B 108.0 . . ?
 C1 C6 C5 111.6(3) . . ?
 C1 C6 H6A 109.3 . . ?
 C1 C6 H6B 109.3 . . ?
 C3 C2 H2A 109.4 . . ?
 C3 C2 H2B 109.4 . . ?
 H2A C2 H2B 108.0 . . ?
 C1 C2 C3 111.1(2) . . ?
 C1 C2 H2A 109.4 . . ?
 C1 C2 H2B 109.4 . . ?
 C6 C1 C2 111.0(2) . . ?
 C6 C1 H1B 109.4 . . ?
 C6 C1 H1C 109.4 . . ?
 C2 C1 H1B 109.4 . . ?
 C2 C1 H1C 109.4 . . ?
 H1B C1 H1C 108.0 . . ?

loop_
  _geom_torsion_atom_site_label_1
  _geom_torsion_atom_site_label_2
  _geom_torsion_atom_site_label_3
  _geom_torsion_atom_site_label_4
  _geom_torsion
  _geom_torsion_site_symmetry_1
  _geom_torsion_site_symmetry_2
  _geom_torsion_site_symmetry_3
  _geom_torsion_site_symmetry_4
  _geom_torsion_publ_flag
 O5 C4 C3 C2 -172.52(18) . . . . ?
 O4 C4 C3 C2 66.1(2) . . . . ?
 N1 C11 C12 C13 -178.15(19) . . . . ?
 C16 C11 C12 C13 -0.2(3) . . . . ?
 C16 C15 C14 C13 -0.2(3) . . . . ?
 C10 N1 C11 C16 172.71(19) . . . . ?
 C10 N1 C11 C12 -9.3(3) . . . . ?
 C10 C8 C9 O5 177.19(18) . . . . ?
 C10 C8 C9 O2 -6.6(4) . . . . ?
 C10 C8 C7 O4 -176.37(17) . . . . ?
 C10 C8 C7 O3 6.0(4) . . . . ?
 O1 C16 C11 N1 -1.4(3) . . . . ?
 O1 C16 C11 C12 -179.48(19) . . . . ?
 O1 C16 C15 C14 179.7(2) . . . . ?
 C11 N1 C10 C8 175.5(2) . . . . ?
 C11 C16 C15 C14 -0.1(3) . . . . ?
 C11 C12 C13 C14 0.0(4) . . . . ?
 C9 O5 C4 O4 48.4(3) . . . . ?
 C9 O5 C4 C5 164.2(2) . . . . ?
 C9 O5 C4 C3 -73.8(2) . . . . ?
 C9 C8 C10 N1 175.6(2) . . . . ?
 C9 C8 C7 O4 10.5(3) . . . . ?
 C9 C8 C7 O3 -167.1(2) . . . . ?
 C15 C16 C11 N1 178.36(18) . . . . ?
 C15 C16 C11 C12 0.3(3) . . . . ?
 C15 C14 C13 C12 0.2(4) . . . . ?
 C5 C4 C3 C2 -54.5(3) . . . . ?
 C5 C6 C1 C2 55.1(3) . . . . ?
 C7 O4 C4 O5 -47.1(2) . . . . ?
 C7 O4 C4 C5 -162.11(17) . . . . ?
 C7 O4 C4 C3 74.1(2) . . . . ?
 C7 C8 C10 N1 2.3(3) . . . . ?
 C7 C8 C9 O5 -9.3(3) . . . . ?
 C7 C8 C9 O2 166.9(2) . . . . ?
 C4 O5 C9 C8 -21.4(3) . . . . ?
 C4 O5 C9 O2 162.1(2) . . . . ?
 C4 O4 C7 C8 19.2(3) . . . . ?
 C4 O4 C7 O3 -162.97(19) . . . . ?
 C4 C5 C6 C1 -53.8(3) . . . . ?
 C4 C3 C2 C1 55.3(3) . . . . ?
 C3 C2 C1 C6 -56.1(4) . . . . ?
 C6 C5 C4 O5 173.8(2) . . . . ?
 C6 C5 C4 O4 -68.8(3) . . . . ?
 C6 C5 C4 C3 53.9(3) . . . . ?

loop_
  _diffrn_refln_index_h
  _diffrn_refln_index_k
  _diffrn_refln_index_l
  _diffrn_refln_intensity_net
  _diffrn_refln_intensity_u
 0 0 3 1.53 0.18
 0 0 -4 21.3 0.89
 0 0 4 26 0.89
 0 0 5 94.62 1.93
 0 0 6 -0.03 0.14
 0 0 7 -0.17 0.19
 0 0 8 0.39 0.15
 0 0 9 1.45 0.34
 0 0 10 24.6 1.53
 0 0 11 47.87 2.27
 0 0 12 1.25 0.42
 0 0 13 0.79 0.34
 0 0 14 0.77 0.35
 0 0 15 1.36 0.5
 0 -1 15 0.04 0.18
 0 -1 14 0.57 0.29
 0 -1 13 0.08 0.2
 0 -1 12 3.95 0.77
 0 -1 11 1.25 0.21
 0 -1 11 1.42 0.42
 0 -1 10 32.61 1.06
 0 -1 10 31.24 1.86
 0 -1 9 51.5 2.18
 0 -1 9 55.77 1.26
 0 -1 8 0.15 0.06
 0 -1 8 0.31 0.16
 0 -1 7 1.17 0.28
 0 -1 7 1.33 0.17
 0 -1 6 4.34 0.26
 0 -1 6 4.49 0.49
 0 -1 5 0.84 0.21
 0 -1 5 0.6 0.09
 0 -1 4 4.92 0.21
 0 -1 4 5.58 0.45
 0 -1 3 0.13 0.05
 0 -1 3 0.02 0.03
 0 -1 2 4.29 0.36
 0 1 -2 4.61 0.28
 0 -1 2 4.37 0.25
 0 1 2 290.43 2.38
 0 -1 -2 288.03 2.33
 0 1 3 27.26 1.43
 0 1 3 22.7 0.59
 0 1 4 29.84 1.58
 0 1 4 21.98 0.59
 0 1 5 3.09 0.72
 0 1 5 3.63 0.52
 0 1 6 13.09 1.13
 0 1 6 11.67 0.89
 0 1 7 68.66 2.17
 0 1 7 71.36 2.32
 0 1 8 0.04 0.12
 0 1 9 1.55 0.34
 0 1 10 0.03 0.19
 0 1 11 0.36 0.12
 0 1 12 0.3 0.11
 0 1 13 2.3 0.54
 0 1 14 0.36 0.25
 0 1 15 0.72 0.38
 0 -2 15 0 0.32
 0 -2 14 0.06 0.15
 0 -2 13 1.1 0.46
 0 -2 12 -0.01 0.14
 0 -2 11 6.49 1.01
 0 -2 10 0.02 0.17
 0 -2 9 4.65 0.71
 0 -2 8 6.24 0.78
 0 -2 7 1.01 0.28
 0 -2 6 5.85 0.64
 0 -2 5 50.93 1.77
 0 -2 4 50.25 1.68
 0 -2 4 46.52 1.18
 0 -2 3 27.6 1.2
 0 -2 3 25.77 0.88
 0 2 -3 26.52 0.92
 0 2 -3 25.59 0.52
 0 -2 2 1.3 0.2
 0 -2 2 1.44 0.26
 0 2 -2 1.55 0.22
 0 -2 2 1 0.21
 0 -2 1 1.31 0.21
 0 2 -1 1.28 0.2
 0 -2 1 1.33 0.21
 0 -2 0 138.88 1.86
 0 2 0 139.27 1.6
 0 -2 -1 241.92 2.81
 0 2 1 219.81 1.96
 0 -2 -2 29.09 0.96
 0 2 2 28.31 0.74
 0 2 3 0.77 0.17
 0 -2 -3 1.15 0.18
 0 2 3 1.11 0.2
 0 2 4 0.39 0.12
 0 2 4 0.09 0.04
 0 2 5 46.22 2.3
 0 2 5 49.59 1.24
 0 2 6 1.88 0.59
 0 2 7 14.88 1.3
 0 2 8 3.1 0.56
 0 2 8 3.28 0.72
 0 2 9 1.77 0.42
 0 2 9 1.7 0.48
 0 2 10 0.93 0.26
 0 2 10 1.67 0.48
 0 2 11 0.21 0.18
 0 2 12 0.85 0.28
 0 2 13 0.34 0.18
 0 2 14 -0.28 0.22
 0 2 15 0.32 0.18
 0 -3 14 0.96 0.48
 0 -3 13 2.54 0.78
 0 -3 12 0.45 0.27
 0 -3 11 0.73 0.37
 0 -3 10 0.46 0.27
 0 -3 9 2.79 0.61
 0 -3 8 0.18 0.15
 0 -3 7 0.33 0.17
 0 -3 6 14.2 1.11
 0 -3 5 0.01 0.07
 0 3 -5 0 0.01
 0 -3 4 91.53 2.66
 0 -3 4 92.19 2.42
 0 3 -4 88.38 1.23
 0 -3 4 90.02 2.03
 0 3 -3 13.21 0.79
 0 -3 3 11.86 0.73
 0 -3 3 12.82 0.84
 0 -3 3 12.66 0.92
 0 3 -3 12.01 0.5
 0 3 -2 0.93 0.22
 0 -3 2 0.85 0.2
 0 -3 2 0.94 0.21
 0 -3 1 2.37 0.31
 0 3 -1 2 0.31
 0 -3 1 2.25 0.32
 0 3 -1 2.06 0.32
 0 3 -1 2.36 0.34
 0 3 0 6.68 0.4
 0 -3 0 6.35 0.55
 0 3 1 18.87 0.63
 0 -3 -1 17.56 0.67
 0 -3 -2 59.08 1.66
 0 3 2 57.09 1.71
 0 -3 -2 53.42 1.12
 0 3 2 55.43 1.08
 0 -3 -3 14.13 0.79
 0 3 3 13.62 0.83
 0 3 3 13.27 0.65
 0 -3 -4 0.04 0.02
 0 3 4 0.03 0.03
 0 3 4 -0.04 0.13
 0 3 5 0.46 0.15
 0 3 5 0.44 0.14
 0 3 6 0.45 0.35
 0 3 7 2.68 0.69
 0 3 8 0.96 0.46
 0 3 9 0.18 0.21
 0 3 10 0.74 0.31
 0 3 10 0.28 0.34
 0 3 11 1.6 0.48
 0 3 11 1.02 0.32
 0 3 12 2.16 0.53
 0 3 12 1.89 0.47
 0 3 13 4.44 0.69
 0 3 14 0.54 0.21
 0 3 15 0.21 0.18
 0 -4 13 -0.01 0.16
 0 -4 12 0.02 0.2
 0 -4 11 0 0.2
 0 -4 10 -0.02 0.08
 0 -4 9 1.16 0.4
 0 -4 8 1.29 0.39
 0 -4 8 1.62 0.45
 0 -4 7 -0.08 0.16
 0 -4 7 -0.06 0.09
 0 -4 6 5.31 0.74
 0 -4 6 5.6 0.72
 0 -4 5 1.13 0.27
 0 4 -5 1.18 0.15
 0 -4 5 1.15 0.33
 0 -4 4 0.16 0.14
 0 -4 4 0.01 0.13
 0 4 -4 -0.02 0.03
 0 4 -3 30.54 1.43
 0 -4 3 32.39 1.47
 0 -4 3 31.79 1.39
 0 4 -3 31.24 1.04
 0 -4 2 10.63 0.82
 0 4 -2 11.13 0.88
 0 -4 2 11.67 0.82
 0 -4 1 0.67 0.22
 0 -4 1 0.49 0.16
 0 -4 0 3.82 0.5
 0 4 0 4.29 0.37
 0 4 1 0.14 0.07
 0 -4 -1 0.34 0.16
 0 4 2 300.21 3.04
 0 -4 -2 291.47 3.33
 0 -4 -2 304.03 4.51
 0 4 3 1.13 0.12
 0 4 3 1.33 0.32
 0 -4 -3 1.13 0.27
 0 4 3 0.94 0.18
 0 4 4 7.23 0.59
 0 4 4 8.24 0.73
 0 4 5 1.9 0.34
 0 4 5 1.64 0.33
 0 4 6 -0.95 0.33
 0 4 7 1.03 0.4
 0 -4 -7 1.07 0.13
 0 4 8 1.49 0.54
 0 4 9 0.75 0.5
 0 4 10 0.53 0.34
 0 4 11 1.19 0.44
 0 4 11 3.33 1.01
 0 4 12 1.61 0.49
 0 4 12 1.37 0.49
 0 4 13 7.39 1.05
 0 4 13 7.28 0.96
 0 4 14 0.24 0.18
 0 4 15 -0.02 0.14
 0 -5 13 0.13 0.06
 0 -5 12 0.79 0.43
 0 -5 12 0.5 0.35
 0 -5 11 0.43 0.32
 0 -5 11 0.4 0.29
 0 -5 10 2.16 0.6
 0 -5 10 2.34 0.58
 0 -5 9 0.06 0.13
 0 -5 9 -0.08 0.11
 0 -5 8 0.68 0.29
 0 -5 8 0.72 0.27
 0 -5 7 1.94 0.5
 0 -5 7 2.49 0.55
 0 5 -6 0.14 0.06
 0 -5 6 0.11 0.14
 0 -5 6 0.42 0.21
 0 5 -5 -0.09 0.09
 0 -5 5 0.01 0.09
 0 -5 4 0.62 0.22
 0 5 -4 0.35 0.11
 0 5 -3 3.66 0.42
 0 -5 3 3.56 0.51
 0 -5 2 8.85 0.77
 0 5 -2 8.21 0.85
 0 5 -1 3.05 0.36
 0 -5 1 3.01 0.43
 0 5 0 4 0.39
 0 5 1 17.03 0.79
 0 5 2 12.02 0.64
 0 5 3 0.15 0.13
 0 5 3 0.12 0.09
 0 5 3 0.2 0.06
 0 5 4 12.05 0.79
 0 5 4 12.47 1.02
 0 5 5 4.36 0.55
 0 5 5 4.55 0.62
 0 5 6 15.55 1.27
 0 5 7 4.02 0.75
 0 5 8 2.32 0.73
 0 5 9 19.4 2.13
 0 5 10 0.25 0.45
 0 5 11 1.12 0.45
 0 5 12 -0.75 0.58
 0 5 12 0.05 0.14
 0 5 13 0.07 0.11
 0 5 13 -0.14 0.24
 0 5 14 0.51 0.31
 0 5 14 1.28 0.5
 0 -6 12 0.81 0.39
 0 -6 11 -0.6 0.35
 0 -6 11 0.08 0.16
 0 -6 10 0.02 0.15
 0 -6 10 -0.08 0.18
 0 -6 9 1.1 0.42
 0 -6 9 1.22 0.46
 0 -6 8 0.01 0.12
 0 -6 7 0 0.14
 0 -6 6 0.85 0.32
 0 -6 5 2.33 0.47
 0 -6 4 23.62 1.46
 0 6 -4 22.02 1.1
 0 6 -3 43.52 1.68
 0 -6 3 45.87 1.94
 0 6 -2 2.28 0.37
 0 -6 2 3.14 0.49
 0 6 -1 0.6 0.17
 0 6 0 0.53 0.16
 0 6 1 1.51 0.25
 0 6 1 1.67 0.42
 0 6 2 3.62 0.4
 0 6 2 3.51 0.61
 0 6 3 3.6 0.27
 0 6 3 3.41 0.4
 0 6 3 3.89 0.65
 0 6 4 0.37 0.15
 0 6 5 0.32 0.15
 0 6 6 2.4 0.49
 0 6 7 36.71 2.32
 0 6 8 17.84 1.88
 0 6 9 5.49 1.2
 0 6 10 0.19 0.21
 0 6 11 0.83 0.66
 0 6 12 2.1 0.83
 0 6 13 0.05 0.09
 0 6 14 3.45 1.26
 0 -7 10 0.58 0.28
 0 -7 9 -0.21 0.23
 0 -7 8 0.02 0.11
 0 -7 7 0.46 0.23
 0 -7 6 1.93 0.5
 0 -7 5 0.19 0.16
 0 -7 4 1.39 0.39
 0 7 -3 5.73 0.59
 0 -7 3 6.31 0.76
 0 7 -2 88.1 2.3
 0 7 -1 17.71 0.98
 0 7 0 2.08 0.33
 0 7 1 0.15 0.07
 0 7 2 0.59 0.2
 0 7 3 3.91 0.48
 0 7 3 3.46 0.3
 0 7 4 0.02 0.05
 0 7 4 0.09 0.06
 0 7 5 0.87 0.28
 0 7 6 0.18 0.1
 0 7 7 -0.79 0.34
 0 7 8 3.16 0.7
 0 7 9 6.95 1.33
 0 7 10 0.99 0.59
 0 7 11 0.91 0.62
 0 7 12 1.18 0.69
 0 -8 9 0.16 0.18
 0 -8 8 0.24 0.12
 0 -8 7 -0.08 0.2
 0 -8 6 0.48 0.24
 0 -8 5 0.21 0.25
 0 -8 4 0.88 0.3
 0 8 -4 0.91 0.25
 0 8 -3 0.09 0.06
 0 8 -2 -0.02 0.07
 0 8 -1 0.17 0.1
 0 8 0 0.81 0.22
 0 8 1 0.14 0.11
 0 8 2 1.15 0.29
 0 8 3 1.75 0.36
 0 8 3 1.3 0.2
 0 8 4 0.19 0.08
 0 8 5 3.52 0.58
 0 8 6 -0.06 0.23
 0 8 7 0.12 0.19
 0 8 8 -0.66 0.38
 0 8 9 0.18 0.37
 0 8 10 1.79 0.89
 0 8 11 0.51 0.6
 0 -9 7 1.06 0.39
 0 -9 6 0.04 0.07
 0 9 -6 -0.08 0.16
 0 9 -5 -0.1 0.16
 0 9 -4 0.06 0.11
 0 9 -3 0.33 0.15
 0 9 -2 1.44 0.31
 0 9 -1 0.15 0.15
 0 9 0 1 0.28
 0 9 1 0.94 0.26
 0 9 2 0.45 0.2
 0 9 3 4.56 0.63
 0 9 4 0.04 0.08
 0 9 5 2.22 0.49
 0 9 6 -0.25 0.21
 0 9 7 -0.08 0.29
 0 9 8 -0.48 0.55
 0 9 9 -0.44 0.39
 0 10 -5 -0.19 0.14
 0 10 -4 -0.11 0.15
 0 10 -3 0.76 0.25
 0 10 -2 1.29 0.33
 0 10 -1 0.23 0.17
 0 10 0 0.71 0.24
 0 10 1 0.29 0.19
 0 10 2 0.1 0.16
 0 10 3 0.36 0.2
 0 10 4 -0.14 0.16
 0 10 5 -0.18 0.14
 0 10 6 -0.27 0.28
 0 10 7 1.13 0.51
 -1 10 6 0.49 0.18
 -1 10 5 -1.05 0.44
 -1 10 4 -0.24 0.2
 -1 10 3 0.12 0.18
 -1 10 2 0.48 0.22
 -1 10 1 0.15 0.14
 -1 10 0 0.59 0.23
 -1 10 -1 1.28 0.32
 -1 10 -2 3.06 0.5
 -1 10 -3 0.26 0.19
 -1 9 9 0.73 0.59
 -1 9 8 -0.09 0.32
 -1 9 7 -0.31 0.44
 -1 9 6 -0.04 0.2
 -1 9 5 -0.24 0.29
 -1 9 4 0.26 0.12
 -1 9 3 -0.2 0.16
 -1 9 2 0.29 0.18
 -1 9 1 0.08 0.12
 -1 9 0 0.81 0.24
 -1 9 -1 5.96 0.64
 -1 9 -2 0.55 0.21
 -1 9 -3 0.01 0.03
 -1 9 -4 0.22 0.14
 -1 9 -5 -0.03 0.11
 -1 9 -6 4.18 0.62
 -1 8 10 0.37 0.44
 -1 8 9 3.48 1.05
 -1 8 8 3.5 0.98
 -1 8 7 0.12 0.33
 -1 8 6 0.06 0.2
 -1 8 5 0.12 0.11
 -1 8 5 -1.08 0.38
 -1 8 4 2.16 0.45
 -1 8 4 1.84 0.57
 -1 8 3 16.05 1.63
 -1 8 3 17.75 1.21
 -1 8 2 0.31 0.12
 -1 8 2 0.41 0.21
 -1 8 1 -0.2 0.25
 -1 8 1 0.05 0.08
 -1 8 1 0.01 0.07
 -1 8 0 1.17 0.27
 -1 8 0 0.83 0.35
 -1 8 -1 0.12 0.11
 -1 8 -1 0.28 0.23
 -1 8 -2 1 0.25
 -1 8 -3 0.62 0.2
 -1 8 -4 0 0.07
 -1 8 -5 0.07 0.09
 -1 8 -6 -0.04 0.12
 1 -8 6 0.17 0.18
 1 -8 7 1.54 0.47
 1 -8 8 3.51 0.72
 1 -8 9 0.09 0.11
 -1 7 12 2.09 0.82
 -1 7 11 1.43 0.71
 -1 7 10 1.78 0.84
 -1 7 9 -0.08 0.35
 -1 7 8 0.4 0.37
 -1 7 7 -0.03 0.13
 -1 7 7 -0.05 0.35
 -1 7 6 0.87 0.34
 -1 7 6 0.39 0.23
 -1 7 5 0.85 0.27
 -1 7 5 1.03 0.4
 -1 7 4 0.72 0.27
 -1 7 4 0.47 0.23
 -1 7 3 0.17 0.19
 -1 7 3 0.21 0.09
 -1 7 3 0.03 0.07
 -1 7 2 3.39 0.37
 -1 7 2 3.19 0.44
 -1 7 2 2.04 0.58
 -1 7 1 0.09 0.12
 -1 7 1 -0.03 0.13
 -1 7 0 0.25 0.17
 -1 7 0 -0.09 0.09
 -1 7 -1 11.07 1.31
 -1 7 -1 9.74 0.71
 -1 7 -2 5.06 0.92
 -1 7 -2 4.8 0.51
 -1 7 -3 8.58 0.71
 -1 7 -3 8.84 1.21
 1 -7 4 9.97 0.96
 -1 7 -4 11.6 1.41
 -1 7 -4 10.15 0.79
 1 -7 5 0.05 0.14
 1 -7 6 2.86 0.57
 1 -7 7 0.07 0.08
 1 -7 8 0.06 0.2
 1 -7 9 0.3 0.25
 1 -7 10 0.82 0.36
 -1 6 14 0.55 0.42
 -1 6 13 0.38 0.3
 -1 6 13 1.35 0.85
 -1 6 12 0.78 0.44
 -1 6 11 4.98 1.09
 -1 6 10 0.28 0.37
 -1 6 9 8.54 1.56
 -1 6 8 6.05 1.22
 -1 6 8 4.49 0.73
 -1 6 7 0.59 0.12
 -1 6 7 0.44 0.26
 -1 6 6 -0.14 0.4
 -1 6 6 0.2 0.14
 -1 6 5 0.1 0.08
 -1 6 5 0.08 0.17
 -1 6 4 0.8 0.28
 -1 6 4 0.21 0.09
 -1 6 3 4.66 0.39
 -1 6 3 4.23 0.71
 -1 6 3 4.71 0.54
 -1 6 2 0.8 0.35
 -1 6 2 0.8 0.17
 -1 6 2 0.65 0.2
 -1 6 1 7.81 0.96
 -1 6 1 8.86 0.61
 -1 6 0 4.23 0.43
 -1 6 0 3.59 0.65
 -1 6 -1 1.82 0.28
 -1 6 -1 2.35 0.53
 -1 6 -2 41.68 1.41
 -1 6 -2 40.71 2.29
 1 -6 3 0.24 0.24
 -1 6 -3 0.38 0.18
 -1 6 -3 0.41 0.35
 1 -6 4 18.08 1.24
 -1 6 -4 19.01 1.62
 1 -6 5 0.36 0.19
 -1 6 -5 0.45 0.09
 1 -6 6 -0.02 0.13
 1 -6 7 2.45 0.54
 1 -6 8 0.57 0.27
 1 -6 9 1.18 0.46
 1 -6 10 0.18 0.17
 1 -6 10 0.74 0.35
 1 -6 11 0.12 0.15
 1 -6 11 -0.05 0.1
 1 -6 12 -0.13 0.15
 -1 5 14 -0.19 0.17
 -1 5 14 0.45 0.36
 -1 5 13 0.09 0.24
 -1 5 13 0.22 0.35
 -1 5 12 0.23 0.14
 -1 5 12 0.07 0.3
 -1 5 11 -0.06 0.14
 -1 5 10 0.52 0.39
 -1 5 9 9.33 0.96
 -1 5 9 10.1 1.58
 -1 5 8 2.43 0.49
 -1 5 8 3.23 0.92
 -1 5 7 35.41 2.7
 -1 5 7 37.54 1.9
 -1 5 6 0.18 0.11
 -1 5 6 -0.27 0.45
 -1 5 5 0.11 0.17
 -1 5 5 0.02 0.13
 -1 5 4 0.11 0.14
 -1 5 4 -0.01 0.13
 -1 5 3 16.3 0.94
 -1 5 3 16.93 1.24
 -1 5 3 17.8 0.71
 -1 5 2 2.23 0.3
 -1 5 2 2.04 0.24
 -1 5 2 2.17 0.44
 -1 5 1 0 0.03
 -1 5 0 0.04 0.05
 -1 5 -1 2.4 0.5
 -1 5 -1 2.87 0.32
 -1 5 -2 3.03 0.56
 1 -5 2 3.26 0.46
 -1 5 -2 3.23 0.37
 -1 5 -3 7.2 0.87
 1 -5 3 6.89 0.68
 1 -5 4 33.62 1.6
 -1 5 -4 35.62 1.97
 -1 5 -5 0.06 0.03
 -1 5 -5 0.02 0.06
 -1 5 -6 0.01 0.02
 -1 5 -6 -0.18 0.18
 1 -5 7 4.93 0.83
 1 -5 7 4.66 0.72
 1 -5 8 2.1 0.57
 1 -5 8 1.94 0.48
 1 -5 9 -0.02 0.06
 1 -5 9 -0.03 0.12
 1 -5 10 0.13 0.21
 1 -5 10 0.04 0.19
 1 -5 11 0.12 0.18
 1 -5 11 -0.15 0.25
 1 -5 12 0 0.2
 1 -5 12 0.14 0.16
 1 -5 13 -0.1 0.2
 -1 4 15 -0.17 0.16
 -1 4 14 0.47 0.27
 -1 4 13 1.06 0.38
 -1 4 12 0.14 0.16
 -1 4 12 -0.02 0.1
 -1 4 11 0.24 0.2
 -1 4 11 0.89 0.55
 -1 4 10 2.85 0.67
 -1 4 9 0.9 0.28
 -1 4 9 0.82 0.35
 -1 4 8 7.38 0.75
 -1 4 8 6.77 1.17
 1 -4 -8 7.3 0.44
 -1 4 7 10.2 1.42
 -1 4 7 10.52 0.89
 1 -4 -7 12.36 0.56
 -1 4 6 1.27 0.5
 -1 4 6 1.44 0.31
 1 -4 -6 1.6 0.19
 -1 4 5 0.03 0.09
 -1 4 5 -0.07 0.27
 -1 4 4 0.33 0.18
 -1 4 4 0.29 0.13
 1 -4 -3 5.52 0.42
 -1 4 3 5.4 0.36
 -1 4 3 5.19 0.5
 -1 4 3 5.72 0.62
 -1 4 2 90.67 1.49
 -1 4 2 88.9 1.73
 -1 4 1 0.79 0.15
 -1 4 1 0.71 0.2
 -1 4 0 19.35 0.73
 -1 4 0 17.15 0.98
 -1 4 -1 0.01 0.01
 -1 4 -1 -0.03 0.03
 -1 4 -1 0.1 0.03
 -1 4 -1 0.06 0.1
 1 -4 2 14.83 0.9
 -1 4 -2 14.14 1.05
 1 -4 3 4.18 0.51
 -1 4 -3 4.47 0.6
 1 -4 4 1.96 0.37
 -1 4 -4 2.28 0.43
 1 -4 5 2.73 0.46
 1 -4 5 2.29 0.49
 -1 4 -5 2.56 0.47
 -1 4 -5 2.35 0.23
 1 -4 6 2.01 0.43
 -1 4 -6 2.23 0.44
 1 -4 6 2.12 0.48
 -1 4 -7 1.2 0.33
 1 -4 7 0.67 0.22
 1 -4 7 0.89 0.34
 1 -4 8 2.22 0.54
 1 -4 8 2.6 0.56
 1 -4 9 9.49 1.16
 1 -4 9 9.66 1.11
 1 -4 10 0.77 0.35
 1 -4 10 0.61 0.3
 1 -4 11 0.24 0.06
 1 -4 11 0.1 0.12
 1 -4 12 0.11 0.19
 1 -4 12 0.07 0.09
 1 -4 13 0.81 0.48
 1 -4 13 0.82 0.41
 1 -4 14 0.24 0.28
 -1 3 15 -0.07 0.24
 -1 3 14 -0.1 0.09
 -1 3 13 3.68 0.61
 -1 3 12 0.61 0.27
 -1 3 11 0.75 0.29
 -1 3 11 2.03 0.54
 -1 3 10 0.52 0.26
 -1 3 10 1.5 0.56
 -1 3 9 2.58 0.39
 -1 3 9 3.32 0.64
 -1 3 9 2.25 0.74
 -1 3 8 6.78 0.95
 -1 3 8 5.71 0.56
 -1 3 7 0.9 0.23
 -1 3 7 1.63 0.58
 -1 3 6 0.11 0.07
 -1 3 6 0.29 0.25
 -1 3 5 15.92 0.96
 -1 3 5 14.77 1.4
 1 -3 -5 17.51 0.6
 -1 3 4 0.32 0.06
 -1 3 4 0.72 0.21
 1 -3 -4 0.85 0.12
 1 -3 -4 0.89 0.17
 1 -3 -3 4.63 0.33
 -1 3 3 4.17 0.47
 -1 3 3 4.92 0.55
 1 -3 -2 0.29 0.08
 -1 3 2 0.37 0.09
 -1 3 2 0.39 0.11
 -1 3 1 34.42 0.83
 1 -3 -1 35.12 0.94
 -1 3 1 34.17 0.83
 -1 3 0 153.97 2.56
 -1 3 0 158.17 1.87
 1 -3 1 12.91 0.71
 -1 3 -1 13.27 0.8
 -1 3 -1 10.66 0.74
 -1 3 -1 9.8 0.34
 -1 3 -1 14.92 0.6
 -1 3 -2 9.88 0.74
 -1 3 -2 9.51 0.77
 -1 3 -2 11.4 0.83
 1 -3 2 11.09 0.7
 -1 3 -3 39.4 1.56
 1 -3 3 38.09 1.41
 1 -3 3 40.78 1.7
 -1 3 -3 38.24 1.51
 1 -3 4 1.3 0.32
 1 -3 4 1.85 0.33
 -1 3 -4 1.44 0.31
 -1 3 -5 51.54 1.8
 1 -3 5 50.29 2.05
 1 -3 5 48.74 1.85
 -1 3 -6 9.35 0.75
 1 -3 6 10.08 0.97
 1 -3 6 9.72 0.87
 1 -3 7 0.04 0.06
 -1 3 -7 0.01 0.04
 1 -3 8 6.17 0.86
 1 -3 9 -0.02 0.1
 1 -3 10 0.56 0.27
 1 -3 11 5.25 0.95
 1 -3 12 0.27 0.27
 1 -3 13 0.25 0.3
 1 -3 14 3.92 0.97
 -1 2 15 0.38 0.23
 -1 2 14 0 0.05
 -1 2 13 7.52 0.89
 -1 2 12 1.21 0.29
 -1 2 11 0.08 0.06
 -1 2 10 9.18 0.9
 -1 2 9 2.75 0.33
 -1 2 9 3.1 0.61
 -1 2 9 3.31 0.55
 -1 2 8 3.96 0.59
 -1 2 8 3.33 0.7
 -1 2 8 2.89 0.33
 -1 2 7 18.08 0.84
 -1 2 7 24.28 1.52
 -1 2 6 31.86 1.16
 -1 2 6 35.29 1.94
 -1 2 5 -0.03 0.21
 -1 2 4 0.26 0.27
 1 -2 -4 -0.04 0.06
 1 -2 -3 17.08 0.55
 1 -2 -3 19.15 0.79
 1 -2 -2 26.69 0.7
 -1 2 2 25.55 0.96
 1 -2 -2 25.92 0.63
 1 -2 -1 126.27 1.44
 -1 2 1 128.58 1.49
 -1 2 1 127.54 1.52
 -1 2 0 5.69 0.39
 -1 2 0 5.93 0.27
 -1 2 -1 16.9 0.47
 -1 2 -1 17.78 0.81
 -1 2 -1 16.61 0.8
 -1 2 -2 43.96 1.38
 1 -2 2 44.36 1.46
 1 -2 2 42.44 0.73
 -1 2 -3 6.3 0.55
 1 -2 3 6.12 0.56
 1 -2 3 5.94 0.49
 -1 2 -4 203.54 3.14
 1 -2 4 199.49 3.55
 -1 2 -4 204.78 3.12
 -1 2 -5 21.87 0.98
 1 -2 5 21.83 1.21
 -1 2 -5 23.49 1.05
 -1 2 -6 48.98 1.44
 1 -2 6 49.46 1.93
 -1 2 -7 1.76 0.26
 1 -2 7 2.67 0.48
 1 -2 8 0.06 0.1
 1 -2 9 1.66 0.44
 1 -2 10 2.25 0.53
 1 -2 11 2.32 0.58
 1 -2 12 1.11 0.43
 1 -2 13 -0.32 0.35
 1 -2 14 -0.33 0.25
 -1 1 15 0.75 0.33
 -1 1 14 0.08 0.12
 -1 1 13 0.08 0.21
 -1 1 12 0.35 0.19
 -1 1 11 5.63 0.73
 -1 1 10 0.04 0.14
 -1 1 9 6.4 0.69
 -1 1 9 4.65 0.34
 -1 1 8 2 0.22
 -1 1 8 2.86 0.46
 -1 1 7 0.88 0.28
 -1 1 6 24.5 1.42
 -1 1 6 23.27 1.22
 -1 1 5 175.36 3.33
 -1 1 5 179.2 4.56
 1 -1 -4 21.13 1.59
 -1 1 4 25.62 1.27
 -1 1 3 37.06 1.65
 1 -1 -3 35.91 1.83
 1 -1 -2 24.66 1.1
 -1 1 2 23.06 1.28
 -1 1 1 37.54 0.73
 1 -1 -1 35.35 0.68
 1 -1 -1 35.58 0.68
 1 -1 0 158 1.21
 -1 1 0 160.26 1.18
 -1 1 0 157.15 1.53
 1 -1 1 1.07 0.16
 1 -1 1 1.59 0.15
 1 -1 1 1.65 0.16
 -1 1 -1 1.28 0.16
 -1 1 -1 1.13 0.17
 -1 1 -2 1.56 0.2
 1 -1 2 1.63 0.19
 1 -1 2 1.36 0.21
 -1 1 -2 1.69 0.14
 -1 1 -3 9.43 0.3
 1 -1 3 10.9 0.63
 -1 1 -3 10.57 0.52
 -1 1 -4 2.48 0.26
 1 -1 4 3.09 0.36
 1 -1 5 0.62 0.17
 -1 1 -6 106.76 2.1
 1 -1 6 107.66 2.49
 -1 1 -6 102.99 1.71
 -1 1 -7 1.13 0.16
 -1 1 -7 1.75 0.32
 1 -1 8 0.5 0.19
 1 -1 9 0.01 0.02
 1 -1 9 -0.02 0.07
 1 -1 9 0.05 0.02
 1 -1 10 3.72 0.64
 1 -1 11 25.26 1.83
 1 -1 12 0.51 0.34
 1 -1 13 3.01 0.73
 1 -1 14 0.17 0.29
 1 -1 15 0.19 0.25
 -1 0 15 3.29 0.76
 -1 0 14 4.24 0.82
 -1 0 13 0.3 0.25
 -1 0 13 0.18 0.18
 -1 0 12 2.91 0.63
 -1 0 12 2.9 0.45
 -1 0 11 0.19 0.1
 -1 0 11 0.09 0.18
 -1 0 10 1.1 0.32
 -1 0 9 0.21 0.16
 -1 0 8 5.56 0.59
 -1 0 7 1.53 0.26
 -1 0 6 0.2 0.05
 -1 0 5 2.04 0.27
 1 0 -4 48.79 1.91
 -1 0 4 72.98 1.44
 -1 0 3 0.84 0.13
 1 0 -3 0.35 0.06
 1 0 -2 40.52 0.89
 -1 0 2 44.84 0.77
 -1 0 -1 3.36 0.18
 1 0 2 337.48 2.55
 1 0 2 336.9 2.55
 -1 0 -2 346.74 2.94
 -1 0 -2 342.38 3.45
 1 0 3 3.6 0.23
 -1 0 -3 4.05 0.4
 -1 0 -3 3.33 0.33
 1 0 3 4.2 0.3
 -1 0 -4 93.41 2.17
 -1 0 -4 93.22 2.21
 -1 0 -5 8.38 0.72
 1 0 5 9.95 0.61
 1 0 5 9.45 0.44
 1 0 6 5.23 0.48
 -1 0 -6 3.85 0.55
 -1 0 -7 0.25 0.18
 1 0 7 0.13 0.04
 1 0 8 0.86 0.23
 1 0 9 -0.01 0.14
 1 0 10 0.15 0.16
 1 0 11 21.4 1.54
 1 0 12 0.27 0.26
 1 0 13 10.68 1.23
 1 0 14 1.47 0.5
 1 0 15 0.12 0.14
 -1 -1 15 -0.17 0.28
 -1 -1 14 0.09 0.14
 -1 -1 13 0.89 0.4
 -1 -1 12 0.3 0.2
 -1 -1 12 -0.05 0.12
 -1 -1 11 26.02 1.24
 -1 -1 11 24.63 1.8
 -1 -1 10 1.25 0.26
 -1 -1 10 1.49 0.44
 -1 -1 9 1.44 0.39
 -1 -1 9 1.37 0.27
 -1 -1 8 5.64 0.5
 -1 -1 8 5.32 0.64
 -1 -1 7 1.29 0.29
 -1 -1 7 1.25 0.21
 -1 -1 6 27.2 0.92
 -1 -1 6 25.51 1.14
 -1 -1 5 9.67 0.64
 1 1 -5 10.94 0.59
 -1 -1 5 11.31 0.54
 -1 -1 4 1.34 0.22
 1 1 -4 1.17 0.17
 -1 -1 4 1.21 0.17
 1 1 -3 119.22 1.74
 1 1 -3 123.5 1.55
 -1 -1 3 119.87 1.97
 -1 -1 3 120.22 1.6
 -1 -1 2 1.41 0.19
 1 1 -2 1.15 0.16
 -1 -1 2 1.16 0.15
 1 1 -2 1.3 0.16
 1 1 -1 2.41 0.21
 -1 -1 1 2.67 0.23
 1 1 -1 2.56 0.23
 -1 -1 1 2.35 0.22
 -1 -1 -2 351.63 2.34
 1 1 2 352.95 2.61
 1 1 3 4.1 0.45
 -1 -1 -3 4.66 0.36
 1 1 4 30.82 1.62
 -1 -1 -4 32.13 1.4
 1 1 5 20.25 1.25
 1 1 5 19.97 1.42
 -1 -1 -5 17.75 1.25
 1 1 6 6.15 0.63
 1 1 6 7.64 0.82
 1 1 7 23.06 1.25
 1 1 7 23.18 1.22
 1 1 8 1.66 0.35
 1 1 9 -0.07 0.1
 1 1 10 -0.13 0.21
 1 1 11 0.65 0.17
 1 1 12 0.14 0.1
 1 1 13 7.84 0.97
 1 1 14 0.94 0.36
 1 1 15 1.77 0.48
 -1 -2 15 -0.03 0.19
 -1 -2 14 -0.23 0.27
 -1 -2 13 1.1 0.43
 -1 -2 12 -0.07 0.12
 -1 -2 11 27.46 1.08
 -1 -2 11 27.79 2.03
 -1 -2 10 0.26 0.09
 -1 -2 10 -0.05 0.23
 -1 -2 9 18.65 0.84
 -1 -2 9 19.24 1.45
 -1 -2 8 6.44 0.44
 -1 -2 8 7.41 0.83
 -1 -2 8 7.93 0.52
 -1 -2 7 0.38 0.12
 -1 -2 7 0.58 0.13
 -1 -2 7 0.55 0.22
 -1 -2 6 1.59 0.21
 -1 -2 6 2.1 0.28
 -1 -2 6 1.53 0.32
 -1 -2 5 2.45 0.38
 -1 -2 5 2.86 0.28
 -1 -2 4 0.66 0.19
 -1 -2 4 0.75 0.13
 1 2 -4 0.92 0.14
 -1 -2 3 18.45 0.94
 -1 -2 3 18.59 0.68
 1 2 -3 19.06 0.95
 1 2 -3 18.28 0.63
 -1 -2 2 1.87 0.28
 1 2 -2 1.73 0.2
 1 2 -2 1.88 0.28
 -1 -2 2 2.02 0.23
 -1 -2 1 128.95 2.11
 1 2 -1 127.05 1.7
 1 2 -1 134.29 2.21
 -1 -2 1 135.48 1.72
 1 2 -1 123.17 1.8
 -1 -2 1 133.28 1.93
 1 2 0 106.91 1.75
 -1 -2 0 110.17 1.83
 1 2 0 108.53 1.7
 -1 -2 0 109.69 1.73
 1 2 1 14.7 0.5
 1 2 1 13.18 0.52
 1 2 2 13.34 0.44
 -1 -2 -2 12.34 0.45
 1 2 2 12.47 0.27
 1 2 3 12.55 0.56
 -1 -2 -3 12.26 0.45
 1 2 4 12.08 0.79
 -1 -2 -4 14.43 0.61
 1 2 5 40.72 1.96
 -1 -2 -5 59.63 1.59
 -1 -2 -6 28.61 0.88
 1 2 6 30.06 1.92
 1 2 7 2.54 0.55
 -1 -2 -7 1.73 0.19
 1 2 8 4.36 0.82
 -1 -2 -8 3.07 0.25
 1 2 8 4.43 0.66
 1 2 9 6.68 0.9
 1 2 9 6.52 0.78
 1 2 10 -0.04 0.15
 1 2 10 0.56 0.27
 1 2 11 0.44 0.22
 1 2 12 0.17 0.05
 1 2 13 0.89 0.26
 1 2 14 2.17 0.5
 1 2 15 0.91 0.35
 -1 -3 14 0.69 0.42
 -1 -3 13 0.9 0.46
 -1 -3 12 0.36 0.2
 -1 -3 11 0.04 0.15
 -1 -3 10 0.84 0.15
 -1 -3 10 0.57 0.26
 -1 -3 9 15.5 1.38
 -1 -3 9 14.66 0.66
 -1 -3 8 19.91 1.47
 -1 -3 8 20.45 0.8
 -1 -3 8 19.38 0.95
 -1 -3 7 3.95 0.43
 -1 -3 7 4.2 0.65
 -1 -3 7 3.9 0.35
 -1 -3 6 1.28 0.25
 -1 -3 6 1.35 0.2
 -1 -3 6 1.15 0.32
 -1 -3 5 3.99 0.44
 -1 -3 5 4.01 0.35
 1 3 -5 4.24 0.33
 -1 -3 5 3.94 0.55
 -1 -3 4 115.8 2.93
 -1 -3 4 117.92 2.44
 1 3 -4 118.32 1.81
 -1 -3 4 117.94 1.97
 -1 -3 3 42.02 1.05
 -1 -3 3 40.4 1.41
 1 3 -3 36.92 1.01
 -1 -3 3 37 1.45
 -1 -3 3 41.92 1.19
 -1 -3 3 39.97 1.63
 -1 -3 2 5.07 0.33
 1 3 -2 4.79 0.39
 -1 -3 2 4.34 0.48
 -1 -3 1 0.27 0.12
 1 3 -1 0.37 0.09
 1 3 -1 0.2 0.08
 1 3 0 8.57 0.53
 -1 -3 0 9.49 0.6
 1 3 1 5.7 0.44
 1 3 1 5.9 0.39
 1 3 2 72.17 1.3
 1 3 3 0.16 0.07
 -1 -3 -3 0.15 0.08
 -1 -3 -4 2.91 0.37
 1 3 4 2.6 0.31
 -1 -3 -5 0.61 0.16
 1 3 5 0.35 0.08
 1 3 6 28.19 1.72
 -1 -3 -6 26.64 1.03
 1 3 7 59.53 2.97
 -1 -3 -7 57.22 1.44
 1 3 8 4.15 0.85
 -1 -3 -8 2.9 0.32
 1 3 9 0.7 0.4
 1 3 10 2.7 0.84
 1 3 10 1.11 0.39
 1 3 11 7.63 0.93
 1 3 11 8.7 1.13
 1 3 12 0.14 0.17
 1 3 12 0.45 0.28
 1 3 13 8.91 1
 1 3 14 -0.07 0.14
 1 3 15 0.7 0.2
 -1 -4 13 1.41 0.47
 -1 -4 12 0.53 0.36
 -1 -4 11 -0.03 0.2
 -1 -4 10 0.38 0.12
 -1 -4 9 -0.06 0.16
 -1 -4 8 1.05 0.4
 -1 -4 8 1.57 0.33
 -1 -4 7 0.47 0.21
 -1 -4 7 0.8 0.23
 -1 -4 6 0.06 0.1
 -1 -4 6 0.01 0.07
 -1 -4 6 -0.01 0.1
 1 4 -6 -0.02 0.03
 1 4 -5 3.78 0.34
 -1 -4 5 4 0.61
 -1 -4 5 3.24 0.45
 -1 -4 5 3.24 0.53
 -1 -4 4 5.28 0.68
 -1 -4 4 5.07 0.37
 -1 -4 4 4.32 0.6
 1 4 -4 4.52 0.39
 -1 -4 4 4.33 0.53
 1 4 -3 30.08 1.06
 -1 -4 3 30.94 1.4
 -1 -4 3 31.87 1.49
 -1 -4 2 22.61 1.21
 -1 -4 2 23.79 1.23
 1 4 -2 24.13 1
 -1 -4 1 0.02 0.06
 -1 -4 1 0.11 0.11
 1 4 -1 0.11 0.06
 1 4 -1 0.1 0.08
 -1 -4 0 2.96 0.45
 -1 -4 0 2.96 0.38
 1 4 1 33.21 1.06
 -1 -4 -1 32.92 1.5
 -1 -4 -2 5.16 0.59
 1 4 2 5.67 0.42
 1 4 3 4.68 0.37
 -1 -4 -3 5.83 0.61
 -1 -4 -4 17.45 1.03
 1 4 4 18.02 0.84
 1 4 5 0.49 0.15
 -1 -4 -5 0.86 0.23
 1 4 6 3.02 0.51
 -1 -4 -6 3.39 0.43
 1 4 7 0.35 0.18
 -1 -4 -7 0.65 0.19
 -1 -4 -8 -0.02 0.05
 1 4 8 0.05 0.27
 1 4 9 0.53 0.49
 1 4 10 1.39 0.56
 1 4 11 0.53 0.5
 1 4 11 0.34 0.26
 1 4 12 3.64 0.74
 1 4 12 4.45 0.99
 1 4 13 0.66 0.32
 1 4 13 0.82 0.4
 1 4 14 0.06 0.12
 1 4 14 0.15 0.18
 1 4 15 3.93 0.71
 -1 -5 13 0.28 0.41
 -1 -5 13 0.51 0.35
 -1 -5 12 4.58 0.96
 -1 -5 12 4.89 0.97
 -1 -5 11 0.59 0.37
 -1 -5 11 0.21 0.17
 -1 -5 10 1.27 0.46
 -1 -5 10 1.13 0.41
 -1 -5 9 10.65 1.25
 -1 -5 9 10.89 1.23
 -1 -5 8 0.19 0.17
 -1 -5 8 0.16 0.13
 -1 -5 7 4.54 0.72
 -1 -5 7 3.56 0.7
 1 5 -7 3.28 0.29
 1 5 -6 0.33 0.12
 -1 -5 6 0.14 0.09
 -1 -5 6 0.19 0.07
 -1 -5 5 1.14 0.17
 1 5 -5 1.32 0.24
 -1 -5 5 1.11 0.29
 -1 -5 4 10.99 1
 1 5 -4 11.56 0.72
 -1 -5 3 3.65 0.54
 1 5 -3 4.29 0.47
 1 5 -2 0.45 0.16
 -1 -5 2 0.7 0.25
 1 5 -1 4.16 0.47
 1 5 -1 4.28 0.31
 -1 -5 1 4.64 0.55
 1 5 0 11.75 0.72
 1 5 1 3.21 0.36
 1 5 2 52.11 1.41
 1 5 3 24.01 0.92
 1 5 4 32.94 1.18
 1 5 5 1.23 0.26
 1 5 6 -0.21 0.22
 1 5 7 0.22 0.1
 1 5 8 5.87 0.96
 1 5 9 0.82 0.44
 1 5 10 0.89 0.67
 1 5 11 1.93 0.73
 1 5 12 -0.08 0.1
 1 5 13 0.33 0.35
 1 5 13 0.54 0.51
 1 5 14 1 0.48
 1 5 14 0.92 0.38
 1 5 15 1.52 0.44
 1 5 15 2.11 0.61
 -1 -6 12 -0.06 0.21
 -1 -6 12 -0.09 0.12
 -1 -6 11 0.16 0.23
 -1 -6 11 -0.09 0.21
 -1 -6 10 0.29 0.22
 -1 -6 10 0.01 0.07
 -1 -6 9 0 0.16
 -1 -6 9 0.36 0.29
 -1 -6 8 0.79 0.27
 -1 -6 7 7.54 0.99
 -1 -6 6 1.07 0.38
 1 6 -5 0.15 0.06
 -1 -6 5 0.3 0.17
 1 6 -4 0.28 0.08
 -1 -6 4 0.51 0.2
 1 6 -3 2.51 0.41
 -1 -6 3 2.32 0.45
 -1 -6 2 11.45 0.96
 1 6 -1 2.66 0.41
 -1 -6 1 3.1 0.49
 1 6 -1 2.57 0.25
 1 6 0 0.22 0.12
 1 6 1 4.3 0.45
 1 6 2 4.27 0.44
 1 6 3 0.61 0.17
 1 6 4 12.7 0.8
 1 6 5 0.44 0.15
 1 6 6 0.2 0.11
 1 6 7 0.34 0.16
 1 6 8 2.78 0.69
 1 6 9 8.02 1.31
 1 6 10 3.11 0.99
 1 6 11 6.98 1.41
 1 6 12 0.68 0.5
 1 6 13 0.48 0.41
 1 6 14 0.72 0.45
 1 6 14 3.34 1.29
 -1 -7 10 0.29 0.14
 -1 -7 9 -0.02 0.13
 -1 -7 8 -0.03 0.09
 -1 -7 7 0.51 0.31
 -1 -7 6 8.74 1.06
 -1 -7 5 -0.1 0.2
 -1 -7 4 -0.12 0.12
 -1 -7 3 0.1 0.21
 -1 -7 2 17.78 1.28
 1 7 -1 1.13 0.28
 1 7 0 3.36 0.32
 1 7 0 3.83 0.49
 1 7 1 0.31 0.13
 1 7 2 1.3 0.26
 1 7 3 0.81 0.21
 1 7 4 1.96 0.17
 1 7 4 4.55 0.54
 1 7 5 0.94 0.25
 1 7 6 0.07 0.08
 1 7 7 -0.12 0.18
 1 7 8 1.67 0.49
 1 7 9 14.11 1.77
 1 7 10 2.44 0.8
 1 7 11 2.32 0.79
 1 7 12 0.74 0.69
 1 7 13 0.54 0.5
 -1 -8 9 0.94 0.41
 -1 -8 8 0.03 0.12
 -1 -8 7 0.02 0.19
 -1 -8 6 -0.13 0.14
 -1 -8 5 -0.07 0.14
 -1 -8 4 0.32 0.17
 -1 -8 3 1.82 0.43
 1 8 -3 1.84 0.39
 1 8 -2 6.19 0.66
 1 8 -1 0.48 0.22
 1 8 0 11.79 0.86
 1 8 1 -0.17 0.18
 1 8 2 3.31 0.46
 1 8 3 1.44 0.3
 1 8 4 0.57 0.23
 1 8 5 0.51 0.21
 1 8 6 0.19 0.09
 1 8 7 0.07 0.09
 1 8 8 0.23 0.14
 1 8 9 -0.49 0.44
 1 8 10 -0.06 0.11
 1 8 11 0.75 0.6
 1 8 12 2.43 1.1
 -1 -9 7 0.73 0.34
 -1 -9 6 -0.21 0.27
 -1 -9 5 1.15 0.38
 1 9 -4 0.08 0.04
 -1 -9 4 0.24 0.18
 1 9 -3 0.81 0.25
 1 9 -2 2.16 0.4
 1 9 -1 0.19 0.13
 1 9 0 0.57 0.2
 1 9 1 0.16 0.08
 1 9 2 0.21 0.13
 1 9 3 3.63 0.51
 1 9 4 5.31 0.66
 1 9 5 0.18 0.14
 1 9 6 0.05 0.14
 1 9 7 0.24 0.16
 1 9 8 0.01 0.27
 1 9 9 0.73 0.1
 1 9 10 -0.34 0.57
 1 10 -5 1.63 0.41
 1 10 -4 -0.14 0.09
 1 10 -3 -0.07 0.13
 1 10 -2 0.09 0.08
 1 10 -1 1.97 0.4
 1 10 0 2.69 0.45
 1 10 1 0.17 0.16
 1 10 2 0.16 0.19
 1 10 3 0.28 0.21
 1 10 4 1.09 0.34
 1 10 5 4.62 0.72
 1 10 6 0.04 0.13
 1 10 7 -0.08 0.32
 -2 10 5 2.52 0.76
 -2 10 4 0.42 0.28
 -2 9 8 0.54 0.41
 -2 9 7 -0.01 0.19
 -2 9 7 -0.05 0.24
 -2 9 6 -1.57 0.66
 -2 9 6 -0.15 0.08
 -2 9 5 0.21 0.29
 -2 9 5 0.54 0.34
 -2 9 4 0.25 0.23
 -2 9 4 -0.02 0.25
 -2 9 3 -0.07 0.26
 -2 9 3 0.18 0.1
 -2 9 2 -0.09 0.05
 -2 9 2 0.01 0.18
 -2 9 1 -0.18 0.18
 -2 9 1 -0.01 0.11
 -2 9 0 0.62 0.42
 -2 9 0 0.89 0.25
 -2 9 -1 0.91 0.28
 -2 9 -1 0.74 0.46
 -2 9 -2 6.41 1.31
 -2 9 -2 3.9 0.57
 -2 9 -3 1.52 0.71
 -2 8 10 0.98 0.81
 -2 8 9 0.6 0.4
 -2 8 9 1.11 0.8
 -2 8 8 1.02 0.42
 -2 8 8 0.94 0.58
 -2 8 7 0.22 0.25
 -2 8 7 0.54 0.4
 -2 8 6 -0.39 0.46
 -2 8 6 0.44 0.32
 -2 8 5 -0.17 0.31
 -2 8 5 0.11 0.14
 -2 8 4 -0.06 0.27
 -2 8 4 -0.04 0.12
 -2 8 3 0.13 0.13
 -2 8 3 0.14 0.05
 -2 8 2 0.15 0.11
 -2 8 2 0.01 0.04
 -2 8 2 -0.02 0.07
 -2 8 1 0.7 0.2
 -2 8 1 0.49 0.2
 -2 8 1 0.57 0.27
 -2 8 0 0.24 0.16
 -2 8 0 0.21 0.15
 -2 8 0 -0.06 0.2
 -2 8 -1 0.23 0.12
 -2 8 -1 0.21 0.14
 -2 8 -1 0.01 0.12
 -2 8 -2 0.55 0.19
 -2 8 -2 1 0.47
 -2 8 -3 0.99 0.25
 -2 8 -3 1.42 0.64
 -2 8 -4 0.71 0.21
 -2 8 -4 1.2 0.55
 -2 8 -5 2.23 0.8
 2 -8 8 2.35 0.58
 -2 7 11 0.68 0.43
 -2 7 10 0.08 0.07
 -2 7 10 1.24 0.79
 -2 7 9 1.25 0.73
 -2 7 9 1.65 0.54
 -2 7 8 0.9 0.37
 -2 7 8 0.42 0.28
 -2 7 7 1.82 0.73
 -2 7 7 0.29 0.14
 -2 7 6 0.79 0.38
 -2 7 6 -0.17 0.31
 -2 7 5 0.04 0.27
 -2 7 5 0.38 0.26
 -2 7 4 -0.08 0.23
 -2 7 4 0.01 0.12
 -2 7 3 4.01 0.64
 -2 7 3 3.83 0.43
 -2 7 3 3.46 0.72
 -2 7 2 0.61 0.18
 -2 7 2 0.66 0.22
 -2 7 2 0.63 0.28
 -2 7 1 5.09 0.55
 -2 7 1 4.55 0.49
 -2 7 1 3.98 0.77
 -2 7 0 3.43 0.44
 -2 7 0 2.83 0.38
 -2 7 0 3 0.7
 -2 7 -1 2.51 0.35
 -2 7 -1 2.3 0.62
 -2 7 -2 0.13 0.23
 -2 7 -2 0.12 0.07
 -2 7 -3 0.02 0.16
 -2 7 -3 0.1 0.1
 -2 7 -4 0.2 0.24
 -2 7 -4 0.09 0.09
 -2 7 -5 -0.05 0.09
 -2 7 -5 0.71 0.42
 -2 7 -6 0.47 0.16
 2 -7 6 0.4 0.19
 -2 7 -6 0.48 0.32
 -2 7 -7 0.67 0.36
 2 -7 7 0.97 0.34
 2 -7 8 0.21 0.13
 2 -7 9 -0.08 0.08
 2 -7 10 0.79 0.36
 -2 6 13 0.38 0.47
 -2 6 12 1.16 0.73
 -2 6 12 1.73 0.58
 -2 6 11 0.19 0.21
 -2 6 11 0.86 0.42
 -2 6 10 -0.07 0.17
 -2 6 10 0.53 0.27
 -2 6 9 0.67 0.56
 -2 6 9 -0.18 0.16
 -2 6 8 0.79 0.58
 -2 6 8 0.32 0.16
 -2 6 7 -0.07 0.29
 -2 6 7 0.3 0.19
 -2 6 6 0.13 0.09
 -2 6 6 0.15 0.13
 -2 6 5 0.09 0.07
 -2 6 5 0.04 0.25
 -2 6 4 2.63 0.57
 -2 6 4 2.43 0.54
 -2 6 3 6.11 0.52
 -2 6 3 5.15 0.67
 -2 6 3 5.09 0.78
 -2 6 2 1.85 0.29
 -2 6 2 1.79 0.35
 -2 6 2 1.74 0.48
 -2 6 1 1.85 0.31
 -2 6 1 1.41 0.43
 -2 6 1 1.84 0.3
 -2 6 0 0.82 0.21
 -2 6 0 1.05 0.21
 -2 6 0 0.98 0.36
 -2 6 -1 0.12 0.05
 -2 6 -1 -0.05 0.21
 -2 6 -2 10.67 1.26
 -2 6 -2 11.69 0.7
 -2 6 -3 23.39 1.02
 -2 6 -3 24.74 1.98
 -2 6 -4 3.78 0.44
 -2 6 -4 4.15 0.82
 2 -6 5 0.07 0.11
 -2 6 -5 0.12 0.11
 -2 6 -5 0.26 0.21
 2 -6 6 2.73 0.52
 -2 6 -6 3.59 0.79
 2 -6 7 -0.07 0.09
 -2 6 -7 -0.1 0.14
 -2 6 -8 0.56 0.35
 2 -6 8 0.35 0.23
 2 -6 9 0.14 0.18
 2 -6 10 0.76 0.34
 2 -6 11 0.03 0.14
 2 -6 12 1.58 0.57
 -2 5 14 -0.14 0.15
 -2 5 13 0.1 0.08
 -2 5 13 0.98 0.45
 -2 5 12 0.15 0.28
 -2 5 12 0.3 0.27
 -2 5 11 5.41 0.94
 -2 5 11 4.19 0.71
 -2 5 10 0.02 0.05
 -2 5 10 0.08 0.17
 -2 5 9 0.58 0.47
 -2 5 9 0.39 0.17
 -2 5 8 10.5 1.08
 -2 5 8 12.44 1.79
 -2 5 7 51.24 2.34
 -2 5 7 52.17 3.62
 -2 5 6 7.69 1.33
 -2 5 6 7.93 0.91
 -2 5 5 0.11 0.29
 -2 5 5 0.46 0.24
 -2 5 4 -0.33 0.44
 -2 5 4 0.05 0.08
 -2 5 3 2.04 0.28
 -2 5 3 1.37 0.34
 -2 5 3 1.89 0.41
 -2 5 2 6.78 0.53
 -2 5 2 6.59 0.63
 -2 5 2 5.28 0.73
 -2 5 1 7.71 0.57
 -2 5 1 7.2 0.56
 -2 5 1 6.49 0.85
 -2 5 0 0.07 0.17
 -2 5 0 0.02 0.05
 -2 5 0 -0.03 0.04
 -2 5 0 0.03 0.06
 -2 5 -1 0.07 0.07
 -2 5 -1 0.03 0.04
 -2 5 -1 -0.01 0.14
 -2 5 -2 10.23 0.6
 -2 5 -2 11.16 1.21
 -2 5 -3 31.73 2
 -2 5 -3 31.84 1.13
 -2 5 -4 94.82 2.04
 2 -5 4 92.62 2.62
 -2 5 -5 2.14 0.27
 2 -5 5 2.03 0.41
 -2 5 -6 2.64 0.58
 2 -5 6 2.54 0.47
 2 -5 7 1.24 0.37
 -2 5 -7 1.09 0.36
 2 -5 8 0.42 0.25
 2 -5 8 0.78 0.34
 -2 5 -8 0.6 0.26
 -2 5 -9 -0.03 0.18
 2 -5 9 -0.01 0.09
 2 -5 9 -0.1 0.14
 2 -5 10 0.11 0.16
 2 -5 10 0.16 0.22
 2 -5 11 0.2 0.12
 2 -5 11 0.63 0.35
 2 -5 12 0.13 0.24
 2 -5 12 -0.11 0.18
 2 -5 13 0.81 0.45
 -2 4 15 0.22 0.11
 -2 4 14 -0.17 0.23
 -2 4 13 -0.01 0.07
 -2 4 12 2.26 0.56
 -2 4 11 0.76 0.36
 -2 4 11 0.59 0.32
 -2 4 11 0.89 0.3
 -2 4 10 0.64 0.37
 -2 4 10 0.78 0.28
 -2 4 10 1.18 0.56
 -2 4 9 7.68 1.08
 -2 4 9 7.4 0.81
 2 -4 -8 3.97 0.39
 -2 4 8 3.79 0.57
 -2 4 8 3.99 0.83
 2 -4 -7 8.7 0.56
 -2 4 7 7.55 0.81
 -2 4 7 9.86 1.41
 2 -4 -6 58.11 1.41
 -2 4 6 52.55 2.17
 -2 4 5 15.02 1.64
 -2 4 5 16.27 1.2
 -2 4 4 1.37 0.35
 -2 4 4 1.03 0.29
 -2 4 3 1.82 0.4
 -2 4 3 2.15 0.42
 -2 4 2 4.42 0.49
 -2 4 2 4.35 0.4
 2 -4 -2 4.52 0.39
 -2 4 1 0.15 0.08
 -2 4 1 0.14 0.09
 -2 4 0 4 0.4
 -2 4 0 4.44 0.6
 -2 4 0 4.28 0.34
 -2 4 -1 0.31 0.09
 -2 4 -1 0.49 0.21
 -2 4 -1 0.6 0.25
 -2 4 -1 0.47 0.12
 -2 4 -2 0.08 0.04
 -2 4 -2 0.19 0.19
 2 -4 3 0.44 0.17
 -2 4 -3 0.41 0.21
 -2 4 -3 0.42 0.11
 2 -4 4 0.56 0.17
 -2 4 -4 0.59 0.15
 -2 4 -4 0.88 0.31
 2 -4 5 1.2 0.31
 -2 4 -5 1.21 0.37
 -2 4 -5 0.86 0.16
 2 -4 6 6.1 0.84
 -2 4 -6 4.3 0.29
 2 -4 6 5.93 0.71
 -2 4 -6 6.94 0.89
 2 -4 7 4.24 0.64
 2 -4 7 3.42 0.31
 -2 4 -7 4.96 0.74
 2 -4 7 4.54 0.76
 2 -4 8 2.92 0.57
 2 -4 8 3.28 0.67
 -2 4 -8 3.16 0.61
 2 -4 9 0.01 0.11
 2 -4 9 0.24 0.23
 -2 4 -9 0.13 0.12
 2 -4 10 0.74 0.31
 2 -4 10 1.28 0.48
 2 -4 11 0.25 0.14
 2 -4 11 0.02 0.07
 2 -4 12 0.42 0.2
 2 -4 12 0.04 0.16
 2 -4 13 0.25 0.16
 2 -4 13 0.17 0.14
 2 -4 14 0.54 0.28
 -2 3 15 0.98 0.34
 -2 3 14 -0.27 0.25
 -2 3 13 0.44 0.16
 -2 3 12 0.1 0.2
 -2 3 11 0.02 0.08
 -2 3 11 -0.04 0.1
 -2 3 10 0.01 0.18
 -2 3 10 0.02 0.04
 -2 3 9 0.09 0.04
 -2 3 9 0.49 0.16
 -2 3 9 0.47 0.35
 -2 3 8 0.42 0.16
 -2 3 8 0.88 0.38
 2 -3 -7 27.88 0.93
 -2 3 7 30.33 1.48
 2 -3 -6 0.75 0.16
 -2 3 6 1.1 0.48
 2 -3 -5 0.18 0.07
 -2 3 5 0.1 0.27
 2 -3 -4 0.68 0.14
 -2 3 4 0.6 0.4
 2 -3 -4 0.76 0.18
 2 -3 -3 1.42 0.19
 -2 3 3 0.94 0.26
 2 -3 -3 1.07 0.17
 -2 3 2 39.05 1.56
 2 -3 -2 41.74 1.01
 -2 3 1 17.12 0.72
 -2 3 1 17.59 0.77
 2 -3 -1 16.26 0.64
 -2 3 0 6.01 0.44
 -2 3 0 5.77 0.57
 -2 3 0 6.56 0.37
 -2 3 0 5.95 0.5
 -2 3 -1 7.27 0.63
 -2 3 -1 7.29 0.46
 -2 3 -1 7.98 0.62
 -2 3 -1 9.13 0.41
 -2 3 -2 5.22 0.55
 -2 3 -2 4.84 0.55
 -2 3 -2 5.55 0.34
 -2 3 -3 0.22 0.1
 2 -3 3 0.19 0.09
 -2 3 -3 0.13 0.03
 2 -3 4 0 0.05
 2 -3 4 0.2 0.12
 2 -3 4 0.13 0.06
 -2 3 -4 0.12 0.07
 -2 3 -5 0.53 0.21
 2 -3 5 0.39 0.14
 2 -3 5 0.37 0.18
 -2 3 -5 0.45 0.11
 2 -3 5 0.48 0.11
 2 -3 6 0.04 0.11
 -2 3 -6 -0.01 0.08
 2 -3 6 -0.01 0.17
 2 -3 7 -0.06 0.12
 2 -3 7 -0.24 0.2
 -2 3 -7 0.06 0.12
 2 -3 8 -0.13 0.11
 2 -3 8 -0.14 0.18
 -2 3 -8 -0.01 0.09
 2 -3 9 3.6 0.7
 -2 3 -9 4.11 0.59
 2 -3 9 4.21 0.69
 2 -3 10 0.08 0.09
 2 -3 10 0.35 0.24
 -2 3 -10 0.42 0.22
 2 -3 11 0.09 0.12
 2 -3 12 -0.33 0.19
 2 -3 13 0.58 0.35
 2 -3 14 1.01 0.51
 -2 2 15 0.64 0.32
 -2 2 15 0.26 0.21
 -2 2 14 0.21 0.18
 -2 2 14 -0.1 0.16
 -2 2 13 1.55 0.39
 -2 2 12 -0.08 0.09
 -2 2 11 28.17 1.56
 -2 2 11 26 1.23
 -2 2 10 0.07 0.08
 -2 2 10 -0.06 0.03
 -2 2 9 1.13 0.34
 -2 2 9 0.61 0.2
 -2 2 8 0.71 0.26
 -2 2 8 1.05 0.37
 -2 2 7 1.69 0.39
 -2 2 7 1.48 0.51
 -2 2 6 39.28 1.83
 -2 2 5 1.32 0.4
 2 -2 -5 1.48 0.41
 2 -2 -4 3.15 0.28
 -2 2 4 3.76 0.63
 2 -2 -4 3.65 0.48
 2 -2 -3 1.61 0.2
 2 -2 -3 2.01 0.29
 -2 2 3 1.69 0.47
 2 -2 -2 5.16 0.32
 -2 2 2 4.75 0.64
 2 -2 -2 5.12 0.35
 -2 2 1 58.44 1.3
 2 -2 -1 60.43 0.99
 2 -2 0 91.44 1.26
 -2 2 0 88.3 1.59
 -2 2 0 89.86 1.34
 -2 2 0 91.7 1.82
 -2 2 0 86.48 1.6
 -2 2 0 87.36 1.75
 -2 2 -1 0.97 0.17
 -2 2 -1 0.68 0.16
 -2 2 -1 0.82 0.15
 -2 2 -1 0.86 0.18
 -2 2 -1 0.85 0.1
 -2 2 -2 0.42 0.12
 -2 2 -2 0.46 0.08
 -2 2 -2 0.49 0.16
 -2 2 -2 0.36 0.13
 2 -2 2 0.68 0.15
 2 -2 3 7.88 0.66
 -2 2 -3 8.54 0.6
 -2 2 -3 8.19 0.48
 2 -2 3 8.16 0.46
 2 -2 3 8.22 0.55
 2 -2 4 8.04 0.71
 2 -2 4 7.4 0.45
 2 -2 4 6.96 0.56
 -2 2 -4 7.31 0.41
 -2 2 -4 8.29 0.6
 2 -2 5 3.87 0.55
 -2 2 -5 3.34 0.25
 2 -2 5 3.63 0.46
 2 -2 6 15.69 1.15
 2 -2 7 0.23 0.18
 -2 2 -7 0.2 0.12
 -2 2 -7 0.05 0.09
 2 -2 8 6.31 0.81
 -2 2 -8 6.86 0.68
 2 -2 9 0.42 0.05
 -2 2 -9 0.52 0.17
 -2 2 -10 0.12 0.08
 2 -2 10 -0.19 0.22
 2 -2 11 0.31 0.24
 2 -2 12 0.16 0.12
 2 -2 13 -0.14 0.23
 2 -2 14 0.39 0.35
 -2 1 15 0.04 0.15
 -2 1 14 -0.35 0.22
 -2 1 14 -0.06 0.09
 -2 1 13 1.08 0.35
 -2 1 13 1.19 0.43
 -2 1 12 1.59 0.45
 -2 1 12 1.49 0.37
 -2 1 11 6.76 0.76
 -2 1 11 6.01 0.75
 -2 1 10 -0.06 0.23
 -2 1 9 0.52 0.17
 -2 1 8 3.21 0.44
 -2 1 7 2.5 0.39
 -2 1 6 10.61 0.81
 -2 1 5 24.06 1.34
 2 -1 -5 17.49 1.6
 2 -1 -4 3.36 0.67
 -2 1 4 4.45 0.46
 -2 1 4 3.2 0.58
 2 -1 -3 0.14 0.15
 -2 1 3 0.22 0.12
 2 -1 -2 -0.13 0.11
 -2 1 2 0 0.07
 2 -1 -2 0.02 0.05
 2 -1 -1 1.65 0.19
 -2 1 1 1.97 0.29
 -2 1 1 2.01 0.26
 2 -1 -1 1.75 0.18
 2 -1 0 73.36 0.79
 2 -1 0 73.76 1.31
 -2 1 0 71.97 1.37
 -2 1 0 75.68 1.18
 -2 1 0 77.12 1.56
 -2 1 0 73.07 1.69
 -2 1 -1 48.42 1.05
 -2 1 -1 50.32 1.03
 -2 1 -1 47.3 1.23
 -2 1 -2 0.36 0.09
 2 -1 2 0.29 0.12
 2 -1 2 0.29 0.09
 -2 1 -2 0.17 0.08
 2 -1 2 0.34 0.08
 2 -1 3 8.33 0.58
 -2 1 -3 8.67 0.46
 -2 1 -3 7.9 0.44
 2 -1 3 8.31 0.48
 2 -1 4 22.95 1.04
 -2 1 -4 21.98 0.82
 -2 1 -4 21.52 0.7
 -2 1 -4 22.65 0.69
 -2 1 -5 7.24 0.52
 -2 1 -5 8.19 0.41
 -2 1 -5 7.78 0.5
 2 -1 5 6.97 0.33
 2 -1 5 7.93 0.66
 2 -1 6 59.55 1.97
 -2 1 -6 60.54 1.73
 2 -1 7 0.39 0.07
 -2 1 -7 0.69 0.21
 2 -1 7 0.57 0.2
 2 -1 8 8.45 0.86
 2 -1 9 2.69 0.52
 -2 1 -9 3.19 0.38
 2 -1 10 0.6 0.28
 -2 1 -10 0.28 0.1
 2 -1 11 0.1 0.18
 2 -1 12 0.97 0.36
 2 -1 13 -0.04 0.2
 2 -1 14 0.05 0.08
 2 -1 15 2.33 0.69
 -2 0 15 -0.36 0.27
 -2 0 14 0.65 0.36
 -2 0 13 0.17 0.19
 -2 0 13 -0.15 0.15
 -2 0 12 0.22 0.18
 -2 0 12 0.09 0.05
 -2 0 11 0.02 0.06
 -2 0 11 -0.02 0.08
 -2 0 10 7.14 0.73
 -2 0 10 7.92 0.86
 -2 0 9 5.16 0.58
 -2 0 9 5.16 0.65
 -2 0 8 -0.04 0.04
 -2 0 8 0.28 0.19
 -2 0 7 8.49 0.67
 -2 0 7 8.91 0.69
 -2 0 6 24.45 1.02
 -2 0 6 23.51 1.04
 -2 0 5 82.16 1.9
 2 0 -5 78.78 2.29
 -2 0 5 84.88 1.71
 2 0 -4 46.04 1.52
 -2 0 4 45.94 1.08
 -2 0 4 46.95 1.33
 -2 0 3 0.09 0.08
 2 0 -3 0.05 0.08
 -2 0 3 0.01 0.04
 -2 0 2 3.59 0.35
 -2 0 2 3 0.17
 2 0 -2 3.33 0.31
 2 0 -1 8.84 0.43
 -2 0 1 9.35 0.55
 2 0 -1 10.05 0.43
 -2 0 0 69.01 1.5
 -2 0 0 68.02 1.41
 2 0 0 62.35 1.18
 2 0 0 63.71 1.3
 2 0 0 66.96 0.9
 2 0 1 8.99 0.43
 2 0 1 11.52 0.56
 2 0 1 9.6 0.32
 -2 0 -1 10.63 0.55
 2 0 1 11.79 0.63
 2 0 2 0.16 0.05
 2 0 2 0.19 0.06
 -2 0 -2 0.16 0.06
 2 0 2 0.1 0.04
 -2 0 -3 14.78 0.64
 2 0 3 12.96 0.53
 -2 0 -3 13.7 0.61
 2 0 3 13.26 0.58
 2 0 4 0.12 0.06
 -2 0 -4 0.27 0.17
 2 0 4 0.39 0.1
 -2 0 -4 0.23 0.13
 -2 0 -4 0.26 0.09
 2 0 5 1.17 0.17
 -2 0 -5 0.67 0.26
 -2 0 -5 0.49 0.17
 2 0 5 1.23 0.21
 -2 0 -6 5.84 0.75
 2 0 6 6.7 0.55
 2 0 6 6.19 0.41
 2 0 7 0.21 0.17
 -2 0 -7 0.01 0.11
 2 0 7 -0.02 0.05
 2 0 8 0.8 0.15
 2 0 8 0.95 0.26
 2 0 9 6.18 0.72
 2 0 9 4.16 0.35
 2 0 10 18.52 0.73
 -2 0 -10 18.33 0.64
 2 0 11 6.84 0.89
 2 0 12 0.29 0.25
 2 0 13 6.98 1
 2 0 14 0.51 0.28
 2 0 15 1.35 0.49
 -2 -1 15 0.15 0.09
 -2 -1 14 1.12 0.5
 -2 -1 13 0.65 0.33
 -2 -1 12 0.85 0.28
 -2 -1 12 0.46 0.29
 -2 -1 11 15.23 1.09
 -2 -1 11 15.31 1.4
 -2 -1 10 -0.01 0.16
 -2 -1 10 -0.08 0.12
 -2 -1 9 0.06 0.06
 -2 -1 9 0.03 0.06
 -2 -1 8 0.62 0.23
 -2 -1 8 0.42 0.14
 -2 -1 7 1.31 0.28
 -2 -1 7 1.58 0.28
 -2 -1 6 0.08 0.07
 -2 -1 6 0.23 0.11
 2 1 -6 0.26 0.14
 2 1 -5 47.67 1.32
 -2 -1 5 45.97 1.35
 -2 -1 4 12.37 0.68
 2 1 -4 13.74 0.6
 -2 -1 4 13.03 0.68
 -2 -1 3 14.5 0.68
 2 1 -3 14.99 0.55
 -2 -1 3 14.79 0.7
 2 1 -3 15.61 0.7
 -2 -1 2 41.58 1.16
 -2 -1 2 41.02 1.06
 2 1 -2 40.88 0.85
 2 1 -1 14.46 0.49
 -2 -1 1 14.33 0.68
 -2 -1 1 13.76 0.69
 -2 -1 0 723.57 5.5
 -2 -1 0 702.86 5.66
 2 1 1 329.1 2.84
 2 1 1 323.95 2.25
 2 1 1 331.9 3.4
 2 1 2 28.17 0.71
 2 1 2 30.63 0.98
 -2 -1 -2 26.18 0.71
 -2 -1 -2 26.04 0.53
 -2 -1 -2 29.42 0.94
 2 1 2 28.12 0.53
 2 1 3 0.44 0.13
 -2 -1 -3 0.48 0.09
 -2 -1 -3 0.52 0.08
 2 1 3 0.29 0.09
 -2 -1 -3 0.61 0.15
 2 1 4 0.1 0.07
 2 1 4 0.32 0.23
 2 1 4 -0.01 0.11
 -2 -1 -4 0.1 0.05
 -2 -1 -4 0.1 0.08
 2 1 5 3.85 0.39
 2 1 5 5.29 0.59
 -2 -1 -5 4.35 0.45
 2 1 5 4.68 0.57
 -2 -1 -6 2.03 0.4
 2 1 6 1.91 0.33
 2 1 6 2.09 0.35
 2 1 6 1.54 0.25
 2 1 7 1.77 0.33
 2 1 7 1.8 0.35
 -2 -1 -7 1.12 0.35
 2 1 7 1.18 0.23
 2 1 8 0.14 0.06
 2 1 8 0.18 0.11
 2 1 9 0.14 0.13
 2 1 9 0.09 0.08
 2 1 10 9.87 0.7
 2 1 10 12.91 1.02
 2 1 11 27.84 1.62
 2 1 12 7.85 0.9
 2 1 13 2 0.49
 2 1 14 0.3 0.22
 2 1 15 0.41 0.31
 -2 -2 15 0.48 0.26
 -2 -2 14 0.57 0.36
 -2 -2 13 2.54 0.7
 -2 -2 12 -0.21 0.32
 -2 -2 11 -0.06 0.21
 -2 -2 11 -0.04 0.1
 -2 -2 10 5.08 0.57
 -2 -2 10 4.42 0.73
 -2 -2 9 143.95 3.96
 -2 -2 9 155.74 3.05
 -2 -2 8 1.5 0.38
 -2 -2 8 1.72 0.31
 -2 -2 7 0.39 0.14
 -2 -2 7 0.27 0.16
 -2 -2 6 0.04 0.05
 -2 -2 6 0.02 0.07
 2 2 -5 0.02 0.05
 -2 -2 5 -0.05 0.07
 -2 -2 5 0 0.05
 2 2 -5 0.01 0.07
 2 2 -4 53.98 1.4
 -2 -2 4 50.61 1.7
 -2 -2 4 48.97 1.38
 2 2 -4 51.29 1.42
 2 2 -3 1.37 0.24
 -2 -2 3 1.4 0.23
 -2 -2 3 1.42 0.26
 2 2 -3 1.44 0.23
 -2 -2 2 20.29 0.91
 2 2 -2 21.7 0.94
 -2 -2 2 21.79 0.9
 -2 -2 2 20.83 0.9
 2 2 -2 22.55 0.87
 2 2 -1 8.92 0.56
 -2 -2 1 8.09 0.56
 2 2 -1 8.08 0.52
 -2 -2 1 8.57 0.57
 -2 -2 1 7.77 0.51
 -2 -2 0 3.24 0.35
 2 2 0 3.85 0.39
 -2 -2 0 3.89 0.33
 2 2 1 356.47 2.99
 -2 -2 -1 358.7 3.99
 2 2 1 347.46 3.11
 2 2 2 979.24 5.62
 -2 -2 -2 984.96 7.24
 2 2 2 1000 5.47
 -2 -2 -3 3 0.23
 -2 -2 -3 3.03 0.36
 2 2 3 2.65 0.33
 2 2 3 3.05 0.25
 -2 -2 -3 2.23 0.2
 2 2 4 3.66 0.39
 2 2 4 3.28 0.35
 -2 -2 -4 3.56 0.27
 -2 -2 -4 3.3 0.23
 2 2 5 0.14 0.11
 -2 -2 -5 0.4 0.11
 2 2 5 0.25 0.09
 2 2 6 8.23 0.63
 -2 -2 -6 10.44 0.67
 2 2 6 8.41 1
 2 2 7 0.18 0.13
 2 2 7 0.42 0.29
 2 2 7 0.48 0.31
 -2 -2 -7 0.31 0.12
 2 2 8 8.01 0.96
 2 2 8 7.32 0.87
 2 2 9 0.25 0.16
 2 2 9 0.1 0.1
 2 2 9 0.35 0.23
 2 2 10 0.09 0.05
 2 2 10 0.15 0.11
 -2 -2 -10 0.06 0.04
 2 2 11 0.16 0.06
 2 2 12 6.19 0.77
 2 2 13 1.42 0.39
 2 2 14 0.44 0.23
 2 2 15 0.37 0.29
 -2 -3 14 0.49 0.28
 -2 -3 13 -0.11 0.25
 -2 -3 12 0.55 0.33
 -2 -3 11 3.82 0.78
 -2 -3 10 13.73 1.36
 -2 -3 10 13.06 0.85
 -2 -3 9 5.31 0.8
 -2 -3 9 5.67 0.54
 -2 -3 8 15.26 1.27
 -2 -3 8 15.58 0.88
 -2 -3 7 16.18 1.24
 -2 -3 7 17.64 0.92
 2 3 -6 13.97 0.73
 -2 -3 6 13.33 0.79
 -2 -3 6 12.51 1.06
 -2 -3 5 0.45 0.14
 -2 -3 5 0.56 0.2
 2 3 -5 0.41 0.13
 -2 -3 4 4.61 0.45
 2 3 -4 5.02 0.45
 -2 -3 4 4.64 0.6
 2 3 -4 5.51 0.58
 -2 -3 3 3.91 0.5
 2 3 -3 4.52 0.54
 -2 -3 3 4.04 0.42
 2 3 -3 4.02 0.39
 -2 -3 3 4.15 0.42
 2 3 -2 10.29 0.78
 -2 -3 2 10.79 0.73
 2 3 -2 11.1 0.67
 -2 -3 2 11.44 0.67
 -2 -3 2 9.59 0.72
 2 3 -1 9.79 0.72
 2 3 -1 9.41 0.6
 -2 -3 1 8.93 0.65
 2 3 -1 8.11 0.57
 -2 -3 1 8.89 0.66
 2 3 0 0.27 0.11
 2 3 0 0.25 0.11
 2 3 0 0.25 0.11
 -2 -3 0 0.3 0.13
 -2 -3 0 0.17 0.11
 2 3 1 0.47 0.13
 2 3 1 0.7 0.13
 -2 -3 -1 0.41 0.18
 2 3 2 27.32 0.83
 2 3 2 27.78 0.92
 2 3 3 0.08 0.06
 2 3 3 0.06 0.03
 -2 -3 -3 0.04 0.03
 -2 -3 -4 3.55 0.31
 2 3 4 2.94 0.39
 2 3 4 3.7 0.36
 -2 -3 -5 0.86 0.11
 2 3 5 1.05 0.22
 2 3 5 0.89 0.21
 -2 -3 -5 1.22 0.19
 -2 -3 -6 26.33 0.68
 2 3 6 23.03 1.19
 2 3 6 22.06 1.42
 -2 -3 -6 26.81 0.95
 2 3 7 -0.03 0.25
 2 3 8 4.58 0.88
 2 3 9 1.94 0.63
 -2 -3 -9 2.77 0.34
 2 3 10 1.83 0.62
 2 3 10 2.13 0.53
 -2 -3 -10 1.12 0.2
 2 3 11 0.34 0.26
 2 3 11 0.39 0.22
 2 3 12 1.64 0.4
 2 3 12 1.66 0.44
 2 3 13 0.25 0.18
 2 3 14 -0.04 0.15
 2 3 15 -0.31 0.23
 -2 -4 13 -0.36 0.34
 -2 -4 12 0.28 0.28
 -2 -4 11 1.18 0.47
 -2 -4 10 -0.18 0.22
 -2 -4 9 0.03 0.06
 -2 -4 9 -0.08 0.11
 -2 -4 8 5.4 0.79
 -2 -4 8 5.44 0.54
 -2 -4 7 2.66 0.39
 -2 -4 7 3.63 0.57
 2 4 -7 3.32 0.36
 -2 -4 7 2.94 0.56
 2 4 -6 1.86 0.31
 -2 -4 6 1.78 0.43
 -2 -4 6 1.47 0.3
 2 4 -5 -0.04 0.08
 -2 -4 5 0.09 0.05
 -2 -4 5 0.12 0.14
 -2 -4 5 -0.04 0.08
 -2 -4 4 46.71 1.59
 2 4 -4 45.04 1.41
 -2 -4 4 47.95 1.47
 -2 -4 4 45.46 1.89
 -2 -4 3 9.5 0.71
 2 4 -3 8.76 0.64
 -2 -4 3 9.68 0.64
 -2 -4 3 8.18 0.8
 2 4 -2 8.95 0.8
 -2 -4 2 7.41 0.67
 2 4 -2 8.03 0.62
 -2 -4 2 8.71 0.76
 -2 -4 1 0.09 0.07
 -2 -4 1 -0.09 0.08
 2 4 -1 0 0.03
 2 4 -1 -0.07 0.09
 2 4 -1 0.03 0.07
 2 4 -1 0.12 0.11
 2 4 0 3.65 0.44
 2 4 0 4.36 0.41
 -2 -4 0 4.75 0.49
 2 4 0 4.05 0.48
 2 4 1 13.11 0.81
 2 4 1 14.3 0.76
 2 4 2 2.95 0.31
 2 4 2 3.1 0.37
 2 4 3 19.92 0.52
 2 4 3 21.1 0.82
 -2 -4 -4 0.57 0.16
 2 4 4 0.72 0.17
 2 4 5 0.26 0.12
 2 4 6 -0.12 0.2
 -2 -4 -7 6.28 0.3
 2 4 7 5.45 0.81
 -2 -4 -8 2.94 0.22
 -2 -4 -8 2.25 0.37
 2 4 8 3 0.73
 2 4 9 1.89 0.66
 -2 -4 -9 1.73 0.31
 2 4 10 0.86 0.48
 -2 -4 -10 0.24 0.12
 2 4 11 1.15 0.46
 2 4 11 1.23 0.71
 2 4 12 1.3 0.55
 2 4 12 1.14 0.46
 2 4 13 0.76 0.38
 2 4 13 0.69 0.34
 2 4 14 0.77 0.32
 2 4 14 0.62 0.31
 2 4 15 2.02 0.51
 -2 -5 13 3.75 0.89
 -2 -5 12 0.41 0.34
 -2 -5 11 -0.16 0.14
 -2 -5 10 0.08 0.15
 -2 -5 9 2.02 0.57
 -2 -5 8 3.37 0.65
 -2 -5 8 3.11 0.64
 -2 -5 7 1 0.24
 -2 -5 7 1.37 0.4
 -2 -5 7 1.04 0.36
 2 5 -7 1.56 0.26
 -2 -5 6 1.32 0.4
 -2 -5 6 1.83 0.32
 -2 -5 6 1.69 0.47
 2 5 -6 2.2 0.33
 -2 -5 5 2.75 0.55
 -2 -5 5 2.39 0.34
 2 5 -5 2.13 0.34
 -2 -5 4 7.93 0.58
 2 5 -4 7.68 0.65
 -2 -5 4 8.55 0.9
 -2 -5 3 0.6 0.22
 2 5 -3 0.46 0.17
 2 5 -2 8.53 0.7
 -2 -5 2 10.05 0.87
 2 5 -1 0.31 0.11
 2 5 -1 0.15 0.09
 -2 -5 1 0.23 0.16
 2 5 0 2.63 0.33
 -2 -5 0 3.18 0.45
 2 5 1 3.5 0.41
 2 5 2 8.17 0.6
 2 5 3 0.94 0.22
 2 5 4 5.75 0.19
 2 5 4 13.1 0.71
 2 5 5 0.72 0.23
 2 5 6 -0.52 0.19
 2 5 7 0.83 0.27
 2 5 8 -1.72 0.51
 2 5 9 0.2 0.27
 2 5 10 -0.12 0.27
 2 5 11 1.24 0.63
 2 5 12 0.09 0.19
 2 5 12 1.15 0.61
 2 5 13 0.33 0.17
 2 5 13 0.67 0.52
 2 5 14 0.4 0.41
 2 5 14 0.47 0.33
 2 5 15 1.12 0.37
 -2 -6 12 0.14 0.17
 -2 -6 12 0.54 0.27
 -2 -6 11 0.21 0.13
 -2 -6 11 0.1 0.17
 -2 -6 10 0.1 0.09
 -2 -6 10 0.33 0.25
 -2 -6 9 0.1 0.22
 -2 -6 9 0.08 0.25
 -2 -6 8 -0.12 0.22
 -2 -6 7 13.13 1.32
 -2 -6 6 0.11 0.12
 -2 -6 5 0.35 0.19
 2 6 -5 0.41 0.17
 -2 -6 4 1.55 0.41
 -2 -6 3 -0.13 0.14
 -2 -6 2 1.59 0.4
 -2 -6 1 8.3 0.81
 2 6 -1 7.56 0.55
 2 6 0 1.51 0.25
 2 6 0 1.2 0.26
 2 6 1 3.82 0.46
 2 6 2 1.66 0.29
 2 6 3 2.2 0.34
 2 6 4 24.72 0.46
 2 6 4 55.09 1.57
 2 6 5 1.85 0.33
 2 6 6 0.01 0.08
 2 6 7 8.65 0.92
 2 6 8 0.5 0.31
 2 6 9 0.15 0.21
 2 6 10 2.62 0.84
 2 6 11 0.37 0.4
 2 6 12 -0.18 0.35
 2 6 13 1.8 0.72
 2 6 14 2.08 0.97
 2 6 14 0.19 0.32
 -2 -7 10 0.4 0.29
 -2 -7 9 0.66 0.37
 -2 -7 8 2.65 0.67
 -2 -7 7 1.56 0.5
 -2 -7 6 0.09 0.15
 -2 -7 5 3.99 0.72
 -2 -7 4 -0.07 0.12
 -2 -7 3 5.86 0.78
 -2 -7 2 2.02 0.46
 2 7 -1 2.38 0.39
 2 7 -1 1.83 0.27
 -2 -7 1 2.15 0.45
 2 7 0 4.69 0.56
 2 7 0 4.66 0.46
 2 7 1 -0.04 0.1
 2 7 2 0.41 0.16
 2 7 3 0.07 0.08
 2 7 4 5.1 0.53
 2 7 5 0.08 0.13
 2 7 6 4.59 0.63
 2 7 7 1.71 0.43
 2 7 8 21.86 1.79
 2 7 9 0.99 0.44
 2 7 10 -0.19 0.35
 2 7 11 4.01 1.22
 2 7 12 0.65 0.56
 2 7 13 1.84 0.91
 -2 -8 9 0.33 0.28
 -2 -8 8 0.03 0.12
 -2 -8 7 0.07 0.16
 -2 -8 6 0.23 0.19
 -2 -8 5 1.53 0.44
 -2 -8 4 1.9 0.48
 -2 -8 3 6.07 0.82
 2 8 -2 36.65 1.63
 -2 -8 2 39.67 2.04
 2 8 -1 27.77 1.42
 2 8 0 5.93 0.64
 2 8 0 5.21 0.5
 2 8 1 0.13 0.12
 2 8 1 0.12 0.06
 2 8 2 -0.02 0.04
 2 8 3 2.56 0.42
 2 8 4 0.45 0.2
 2 8 5 3.37 0.51
 2 8 6 0.32 0.19
 2 8 7 0.43 0.23
 2 8 8 6.05 0.96
 2 8 9 9.25 1.39
 2 8 10 0.15 0.27
 2 8 11 1.53 0.74
 2 8 12 1.09 0.77
 -2 -9 7 0.18 0.12
 -2 -9 6 0.11 0.2
 -2 -9 5 -0.05 0.1
 -2 -9 4 -0.2 0.19
 2 9 -3 0 0.12
 -2 -9 3 0.44 0.32
 2 9 -2 0.08 0.09
 2 9 -1 2.54 0.44
 2 9 0 20.31 1.22
 2 9 1 1.1 0.3
 2 9 2 1.49 0.32
 2 9 3 1.03 0.3
 2 9 4 0.21 0.16
 2 9 5 0.22 0.19
 2 9 6 0.36 0.22
 2 9 7 0.18 0.1
 2 9 8 0.74 0.26
 2 9 9 -0.19 0.33
 2 9 10 0.53 0.22
 2 10 -5 -0.04 0.18
 2 10 -4 0.15 0.12
 2 10 -3 0.02 0.12
 2 10 -2 0.06 0.08
 2 10 -1 -0.01 0.04
 2 10 0 0.26 0.16
 2 10 1 0.67 0.25
 2 10 2 0.15 0.14
 2 10 3 0.44 0.23
 2 10 4 0.25 0.2
 2 10 5 0.93 0.33
 2 10 6 0.25 0.16
 2 10 7 -0.03 0.22
 2 10 8 -0.42 0.37
 2 11 1 0.44 0.23
 2 11 2 0.68 0.27
 -3 9 -2 1.44 0.37
 -3 9 -3 -0.01 0.11
 -3 8 9 2.34 0.77
 -3 8 9 2.2 0.67
 -3 8 8 0.91 0.56
 -3 8 8 0.2 0.11
 -3 8 7 2.79 1.04
 -3 8 7 2.31 0.65
 -3 8 6 0.52 0.56
 -3 8 6 0.43 0.23
 -3 8 5 0.37 0.46
 -3 8 5 0.2 0.21
 -3 8 4 0.84 0.33
 -3 8 4 0.13 0.18
 -3 8 3 0.56 0.18
 -3 8 3 1 0.44
 -3 8 2 1.38 0.51
 -3 8 1 -0.05 0.1
 -3 8 1 -0.03 0.06
 -3 8 0 -0.05 0.09
 -3 8 0 0.31 0.29
 -3 8 -1 0.27 0.14
 -3 8 -1 0.38 0.24
 -3 8 -2 0.58 0.24
 -3 8 -2 -0.16 0.24
 -3 8 -3 1.46 0.35
 -3 8 -3 2.56 0.87
 -3 8 -4 1.93 0.41
 -3 8 -4 2.67 0.96
 -3 8 -5 0.71 0.56
 -3 8 -6 0.27 0.46
 -3 8 -7 3.33 1.08
 -3 7 10 0.56 0.28
 -3 7 10 0.31 0.26
 -3 7 9 4.56 1.13
 -3 7 9 3.66 0.79
 -3 7 8 2.84 1.06
 -3 7 8 3.29 0.74
 -3 7 7 0.44 0.64
 -3 7 7 0.13 0.13
 -3 7 6 0.73 0.45
 -3 7 6 0.05 0.18
 -3 7 5 0.41 0.3
 -3 7 5 0.37 0.07
 -3 7 4 -0.03 0.25
 -3 7 4 0.06 0.1
 -3 7 3 5.93 0.97
 -3 7 3 6.7 1.02
 -3 7 2 0.5 0.18
 -3 7 2 0.25 0.09
 -3 7 2 0.24 0.24
 -3 7 1 1.19 0.28
 -3 7 1 1.16 0.31
 -3 7 1 0.99 0.41
 -3 7 0 0.05 0.06
 -3 7 0 0.05 0.08
 -3 7 0 -0.06 0.27
 -3 7 -1 0.04 0.04
 -3 7 -1 0.16 0.16
 -3 7 -2 2.98 0.47
 -3 7 -2 4.18 0.95
 -3 7 -3 0.8 0.23
 -3 7 -3 0.71 0.33
 -3 7 -4 2.28 0.77
 -3 7 -5 -0.15 0.3
 -3 7 -6 0.25 0.25
 -3 7 -7 0.41 0.35
 -3 7 -8 2.99 0.91
 -3 6 12 4.13 0.99
 -3 6 11 1.64 0.54
 -3 6 10 0.67 0.37
 -3 6 10 0.42 0.24
 -3 6 9 0.65 0.34
 -3 6 9 0.78 0.32
 -3 6 8 1.07 0.44
 -3 6 8 0.53 0.27
 -3 6 7 3.39 0.98
 -3 6 7 2.71 0.6
 -3 6 6 3.02 0.93
 -3 6 6 2.93 0.63
 -3 6 5 -0.01 0.17
 -3 6 5 0.15 0.13
 -3 6 4 2.37 0.66
 -3 6 4 2.65 0.57
 -3 6 3 1.41 0.4
 -3 6 3 2.09 0.51
 -3 6 2 4.76 0.72
 -3 6 2 5.41 0.86
 -3 6 2 5.89 0.59
 -3 6 1 17 1.06
 -3 6 1 14.55 1.04
 -3 6 1 15.74 1.52
 -3 6 0 0.83 0.21
 -3 6 0 0.55 0.17
 -3 6 0 0.46 0.29
 -3 6 -1 -0.04 0.1
 -3 6 -1 -0.01 0.05
 -3 6 -1 0.01 0.12
 -3 6 -2 2.43 0.39
 -3 6 -2 2.67 0.31
 -3 6 -2 2.55 0.69
 -3 6 -3 0.23 0.27
 -3 6 -3 -0.05 0.08
 -3 6 -3 0.06 0.07
 -3 6 -4 1.03 0.51
 -3 6 -5 -0.15 0.15
 -3 6 -6 0.59 0.46
 3 -6 7 0.62 0.24
 -3 6 -7 0.57 0.33
 3 -6 8 0.59 0.29
 -3 6 -8 0.91 0.42
 3 -6 9 0.56 0.26
 3 -6 10 1.44 0.47
 -3 5 13 0.42 0.25
 -3 5 12 0.59 0.36
 -3 5 11 3.08 0.68
 -3 5 11 2.1 0.68
 -3 5 11 1.98 0.5
 -3 5 10 0.59 0.35
 -3 5 10 0.24 0.17
 -3 5 9 0.62 0.35
 -3 5 9 0.16 0.16
 -3 5 8 0.68 0.34
 -3 5 8 0.6 0.25
 -3 5 7 0.59 0.36
 -3 5 7 0.21 0.17
 -3 5 6 6.32 1.24
 -3 5 6 5.21 0.79
 -3 5 5 1.76 0.66
 -3 5 5 1.07 0.35
 -3 5 4 0.09 0.12
 -3 5 4 0.04 0.1
 -3 5 3 0.33 0.21
 -3 5 3 0.33 0.12
 -3 5 2 -0.03 0.07
 -3 5 2 0.01 0.17
 -3 5 2 0.03 0.12
 -3 5 1 1.1 0.24
 -3 5 1 0.64 0.16
 -3 5 1 1.22 0.39
 -3 5 0 2.48 0.37
 -3 5 0 2.29 0.37
 -3 5 0 2.29 0.32
 -3 5 0 1.96 0.56
 -3 5 -1 0.02 0.06
 -3 5 -1 0 0.03
 -3 5 -1 -0.18 0.2
 -3 5 -2 2.65 0.39
 -3 5 -2 2.6 0.28
 -3 5 -2 2.43 0.62
 -3 5 -3 8.07 0.49
 -3 5 -3 7.06 0.64
 -3 5 -4 2.47 0.28
 -3 5 -4 2.18 0.35
 -3 5 -4 2.87 0.71
 -3 5 -5 3.16 0.34
 -3 5 -5 4.17 0.84
 -3 5 -6 3.96 0.84
 -3 5 -6 3.7 0.4
 3 -5 6 2.91 0.49
 3 -5 7 0.92 0.31
 -3 5 -7 0.93 0.39
 -3 5 -8 1.5 0.51
 3 -5 8 1.02 0.31
 -3 5 -9 0.85 0.42
 3 -5 9 0.75 0.3
 3 -5 10 0.21 0.22
 3 -5 10 -0.21 0.14
 3 -5 11 0.11 0.16
 3 -5 11 -0.1 0.19
 -3 4 14 0.03 0.06
 -3 4 13 0.01 0.07
 -3 4 12 0.46 0.22
 -3 4 11 0.44 0.26
 -3 4 11 0.28 0.15
 -3 4 10 1.74 0.42
 -3 4 10 2.74 0.58
 -3 4 10 2.26 0.62
 -3 4 9 3.02 0.64
 -3 4 9 1.3 0.52
 -3 4 9 2.07 0.45
 -3 4 8 0.05 0.05
 -3 4 8 0.76 0.38
 -3 4 7 68.22 3.15
 -3 4 7 53.92 2.33
 -3 4 6 2.41 0.66
 -3 4 5 19.75 1.92
 -3 4 4 0.61 0.51
 -3 4 3 0.54 0.28
 -3 4 2 14.88 0.83
 3 -4 -2 13.15 0.7
 -3 4 1 1.13 0.22
 -3 4 1 1.35 0.37
 -3 4 1 0.75 0.21
 -3 4 0 11.67 0.77
 -3 4 0 13.02 1.09
 -3 4 0 11.4 0.71
 -3 4 0 12.33 0.85
 -3 4 -1 2.85 0.38
 -3 4 -1 2.15 0.3
 -3 4 -1 2.52 0.27
 -3 4 -2 0.59 0.19
 -3 4 -2 0.31 0.14
 -3 4 -2 0.39 0.09
 -3 4 -3 0.1 0.09
 -3 4 -3 -0.03 0.02
 -3 4 -4 14.28 0.62
 -3 4 -4 13.66 0.81
 -3 4 -5 0.65 0.39
 -3 4 -5 0.63 0.17
 -3 4 -5 0.6 0.14
 3 -4 5 0.85 0.25
 -3 4 -6 10.55 0.6
 3 -4 6 11.49 0.93
 3 -4 7 0.13 0.12
 -3 4 -7 0.04 0.18
 3 -4 7 -0.02 0.12
 3 -4 8 1.19 0.32
 3 -4 8 1.2 0.38
 -3 4 -8 1.37 0.43
 3 -4 9 -0.16 0.17
 3 -4 9 0.13 0.19
 -3 4 -9 -0.12 0.15
 3 -4 10 0.76 0.33
 3 -4 10 0.57 0.32
 3 -4 11 0.35 0.25
 3 -4 11 0.33 0.25
 3 -4 12 0.33 0.2
 3 -4 12 -0.05 0.11
 -3 3 15 0.49 0.27
 -3 3 15 0.64 0.3
 -3 3 14 0.24 0.24
 -3 3 14 -0.12 0.13
 -3 3 13 0.15 0.14
 -3 3 13 0.14 0.09
 -3 3 12 0.17 0.1
 -3 3 11 0.48 0.22
 -3 3 11 0.31 0.17
 -3 3 10 0.2 0.16
 -3 3 10 0.28 0.15
 -3 3 9 0.22 0.24
 -3 3 8 1.09 0.34
 -3 3 8 1.6 0.55
 -3 3 7 22.98 1.52
 -3 3 6 0.36 0.24
 -3 3 5 69.97 2.82
 -3 3 4 2.45 0.59
 3 -3 -3 0.07 0.03
 -3 3 3 0.27 0.35
 -3 3 2 0.71 0.31
 3 -3 -2 0.89 0.15
 -3 3 1 3.73 0.4
 -3 3 1 2.65 0.47
 -3 3 1 3.35 0.39
 3 -3 -1 3.2 0.29
 -3 3 0 1.03 0.21
 -3 3 0 1.08 0.23
 -3 3 0 0.96 0.24
 -3 3 0 0.95 0.2
 -3 3 0 0.95 0.21
 -3 3 -1 0.08 0.07
 -3 3 -1 -0.13 0.08
 -3 3 -1 0.1 0.07
 -3 3 -1 -0.05 0.08
 -3 3 -1 0.11 0.08
 -3 3 -1 -0.05 0.04
 -3 3 -2 8.75 0.71
 -3 3 -2 10.12 0.72
 -3 3 -2 8.46 0.71
 -3 3 -2 10.21 0.41
 -3 3 -3 5.19 0.55
 -3 3 -3 5.43 0.52
 -3 3 -3 5.62 0.31
 -3 3 -4 3.4 0.38
 -3 3 -4 4.21 0.3
 3 -3 4 3.94 0.44
 3 -3 5 0 0.11
 -3 3 -5 0.2 0.1
 3 -3 5 0.2 0.08
 3 -3 5 0.12 0.09
 3 -3 6 18.99 1.38
 -3 3 -6 19.96 0.81
 3 -3 6 19.57 0.92
 3 -3 6 21.43 1.21
 3 -3 7 0.44 0.14
 3 -3 7 0.51 0.21
 3 -3 7 0.74 0.32
 -3 3 -7 0.4 0.1
 -3 3 -7 0.59 0.31
 3 -3 8 0.43 0.22
 3 -3 8 0.33 0.24
 3 -3 8 0.14 0.04
 -3 3 -8 0.49 0.27
 3 -3 9 7.54 1.02
 3 -3 9 6.52 0.85
 -3 3 -9 8.48 0.99
 3 -3 10 1.66 0.45
 3 -3 10 1.45 0.47
 -3 3 -10 1.55 0.42
 3 -3 11 -0.21 0.24
 3 -3 11 0.34 0.22
 3 -3 12 0.17 0.09
 3 -3 12 0 0.18
 3 -3 13 0.76 0.27
 3 -3 13 -0.07 0.12
 -3 2 15 2.07 0.56
 -3 2 15 1.34 0.45
 -3 2 14 0.31 0.21
 -3 2 14 0.14 0.04
 -3 2 13 0.43 0.28
 -3 2 13 0.26 0.21
 -3 2 12 0.07 0.15
 -3 2 12 -0.07 0.18
 -3 2 11 4.71 0.72
 -3 2 11 4.33 0.62
 -3 2 10 -0.01 0.07
 -3 2 9 0.46 0.16
 -3 2 8 0.14 0.13
 -3 2 7 7.31 0.81
 -3 2 6 2.59 0.59
 -3 2 5 6.57 0.67
 3 -2 -4 0.04 0.07
 -3 2 4 0.3 0.21
 3 -2 -3 0.55 0.14
 -3 2 3 0.68 0.22
 -3 2 2 1.8 0.33
 3 -2 -2 1.97 0.2
 -3 2 1 22.9 1.26
 -3 2 1 23.84 0.96
 3 -2 -1 24.7 0.64
 -3 2 1 24.86 1.17
 -3 2 0 89.5 1.92
 -3 2 0 87.73 1.76
 -3 2 0 90.05 2.14
 -3 2 0 91.88 2.22
 -3 2 0 84.64 1.66
 -3 2 -1 0.07 0.07
 -3 2 -1 0.17 0.06
 -3 2 -1 0.17 0.05
 -3 2 -1 0.06 0.08
 -3 2 -2 1.22 0.23
 -3 2 -2 1.17 0.12
 -3 2 -2 1.1 0.21
 -3 2 -2 1.51 0.28
 -3 2 -3 -0.03 0.04
 3 -2 3 0.01 0.06
 -3 2 -3 0.02 0.05
 -3 2 -3 0.03 0.03
 3 -2 4 2.83 0.35
 3 -2 4 2.63 0.4
 -3 2 -4 2.63 0.32
 -3 2 -4 2.86 0.34
 3 -2 4 3.09 0.35
 3 -2 5 8.73 0.81
 -3 2 -5 9.54 0.62
 3 -2 5 8.76 0.62
 -3 2 -5 10.39 0.54
 3 -2 5 8.92 0.67
 3 -2 6 0.1 0.07
 3 -2 6 0.09 0.13
 3 -2 6 -0.01 0.05
 -3 2 -6 0.19 0.12
 -3 2 -6 0.02 0.03
 3 -2 7 0.4 0.2
 3 -2 7 0.58 0.22
 -3 2 -7 0.7 0.22
 -3 2 -7 0.42 0.11
 3 -2 8 -0.01 0.05
 3 -2 8 0.14 0.12
 -3 2 -8 0.05 0.11
 3 -2 9 0.37 0.16
 3 -2 9 0.48 0.26
 -3 2 -9 0.64 0.28
 3 -2 10 1.75 0.48
 -3 2 -10 2.53 0.48
 3 -2 11 4.16 0.81
 3 -2 12 -0.07 0.24
 3 -2 13 0.23 0.26
 3 -2 14 0.1 0.16
 -3 1 15 0.37 0.25
 -3 1 14 0.64 0.34
 -3 1 14 0.86 0.36
 -3 1 13 0.09 0.08
 -3 1 13 0.33 0.2
 -3 1 12 0.12 0.06
 -3 1 12 0.28 0.17
 -3 1 11 1.62 0.42
 -3 1 11 1.91 0.45
 -3 1 10 0.29 0.22
 -3 1 10 0.04 0.11
 -3 1 9 9.68 0.82
 -3 1 9 8.84 0.89
 -3 1 8 0.15 0.15
 -3 1 8 0.03 0.09
 -3 1 7 0.11 0.1
 -3 1 7 0.09 0.05
 -3 1 6 0.18 0.12
 -3 1 6 0.23 0.08
 -3 1 5 2.73 0.33
 -3 1 5 2.47 0.42
 -3 1 4 48.01 1.73
 3 -1 -4 46.56 2.52
 3 -1 -3 0.62 0.15
 -3 1 3 0.55 0.17
 3 -1 -3 0.75 0.23
 -3 1 3 0.86 0.22
 3 -1 -2 4.87 0.4
 -3 1 2 5.08 0.54
 3 -1 -2 5.17 0.55
 3 -1 -1 5.7 0.43
 -3 1 1 6.61 0.57
 -3 1 1 4.86 0.29
 -3 1 1 6.2 0.57
 3 -1 -1 5.96 0.37
 -3 1 0 0.04 0.03
 3 -1 0 0.08 0.03
 -3 1 0 0.08 0.03
 3 -1 0 0.08 0.02
 -3 1 0 0.13 0.09
 -3 1 -1 21.12 0.97
 -3 1 -1 21.64 0.99
 -3 1 -1 20.99 0.68
 3 -1 2 13.73 0.67
 -3 1 -2 12.86 0.49
 3 -1 2 14.68 0.82
 -3 1 -2 14.56 0.8
 3 -1 3 1.71 0.27
 -3 1 -3 1.39 0.18
 -3 1 -3 1.51 0.25
 3 -1 3 1.66 0.2
 3 -1 3 1.35 0.25
 3 -1 4 4.79 0.5
 -3 1 -4 4.3 0.38
 -3 1 -4 4.73 0.45
 3 -1 4 4.14 0.44
 -3 1 -4 4.06 0.4
 3 -1 4 4.55 0.37
 3 -1 5 37.7 1.52
 -3 1 -5 38.37 1.36
 -3 1 -5 36.94 1.21
 -3 1 -5 35.37 1.49
 3 -1 5 34.69 1.21
 -3 1 -6 1.8 0.39
 -3 1 -6 1.54 0.23
 3 -1 6 1.56 0.32
 3 -1 7 8.86 0.85
 -3 1 -7 8.26 0.94
 -3 1 -8 1.18 0.35
 3 -1 8 1.16 0.3
 3 -1 9 1.65 0.41
 3 -1 10 0.79 0.31
 3 -1 11 4.38 0.77
 3 -1 12 0.3 0.19
 3 -1 13 0.14 0.16
 3 -1 14 0.23 0.2
 -3 0 15 1.27 0.52
 -3 0 14 0.16 0.19
 -3 0 13 0.11 0.15
 -3 0 13 -0.12 0.17
 -3 0 12 2.26 0.52
 -3 0 12 2.22 0.49
 -3 0 11 7.47 0.93
 -3 0 11 7.89 0.95
 -3 0 10 8.65 0.9
 -3 0 10 8.75 0.93
 -3 0 9 0.44 0.19
 -3 0 9 0.54 0.25
 -3 0 8 0.08 0.14
 -3 0 8 0.22 0.11
 -3 0 7 13.47 0.84
 -3 0 7 14.53 1.02
 -3 0 6 1.14 0.26
 -3 0 6 0.84 0.2
 -3 0 5 134.06 2.17
 -3 0 5 142.64 2.99
 -3 0 4 11.96 0.55
 3 0 -4 11.54 0.92
 -3 0 4 12.68 0.85
 -3 0 3 31.36 0.76
 -3 0 3 34.87 1.38
 3 0 -3 34.07 1.44
 3 0 -2 0.78 0.17
 -3 0 2 0.68 0.09
 3 0 -2 0.72 0.21
 -3 0 2 0.87 0.23
 3 0 -1 3.27 0.32
 3 0 -1 3.11 0.34
 -3 0 1 3.31 0.39
 -3 0 1 2.53 0.36
 3 0 0 23.17 0.85
 3 0 0 26.92 0.98
 -3 0 0 26.69 1.1
 -3 0 0 24.67 1.1
 3 0 1 5.33 0.41
 3 0 1 4.39 0.24
 3 0 1 5.75 0.54
 -3 0 -1 5.86 0.53
 -3 0 -1 5.33 0.47
 3 0 1 5.01 0.44
 3 0 2 16.94 0.62
 -3 0 -2 18.56 0.9
 3 0 2 18.82 0.86
 3 0 2 16.8 0.9
 3 0 3 20.6 0.9
 3 0 3 19.84 0.75
 -3 0 -3 22.6 0.99
 3 0 3 21.44 0.99
 3 0 3 20.35 0.52
 3 0 4 3.25 0.34
 -3 0 -4 3.81 0.4
 3 0 4 3.81 0.37
 -3 0 -4 3.78 0.2
 3 0 5 0.53 0.14
 3 0 5 0.48 0.15
 -3 0 -5 0.31 0.08
 -3 0 -5 0.49 0.15
 -3 0 -6 51.31 1.52
 3 0 6 54.95 1.69
 3 0 6 56.37 1.44
 -3 0 -6 57.08 1.78
 3 0 7 0.22 0.11
 3 0 7 0.37 0.19
 -3 0 -7 0.05 0.06
 3 0 8 23.22 1.29
 3 0 8 21.7 0.85
 -3 0 -8 22.33 1.46
 3 0 9 3.12 0.51
 3 0 9 2.67 0.29
 3 0 10 0.21 0.15
 3 0 11 0.29 0.21
 3 0 12 7.1 0.95
 3 0 13 0.24 0.17
 3 0 14 0.14 0.13
 3 0 15 -0.25 0.32
 -3 -1 15 1.67 0.6
 -3 -1 14 1.68 0.53
 -3 -1 13 0.66 0.27
 -3 -1 13 0.68 0.32
 -3 -1 12 0.3 0.16
 -3 -1 12 1.51 0.4
 -3 -1 11 -0.1 0.09
 -3 -1 11 -0.05 0.11
 -3 -1 10 -0.11 0.14
 -3 -1 10 0.08 0.08
 -3 -1 9 2.91 0.48
 -3 -1 9 2.23 0.46
 -3 -1 8 2.84 0.48
 -3 -1 8 3.58 0.53
 -3 -1 7 -0.01 0.1
 -3 -1 7 0.04 0.04
 -3 -1 6 1.97 0.33
 -3 -1 6 2.11 0.35
 3 1 -6 2.2 0.44
 -3 -1 5 2.6 0.34
 3 1 -5 3.04 0.43
 -3 -1 5 2.66 0.38
 3 1 -4 1.73 0.27
 -3 -1 4 1.44 0.24
 -3 -1 4 1.29 0.24
 -3 -1 3 158.28 2.43
 -3 -1 3 152.2 2.8
 -3 -1 2 14.59 0.57
 3 1 -2 16.53 0.47
 -3 -1 2 15.32 0.86
 -3 -1 2 16.16 0.94
 -3 -1 1 0.08 0.06
 -3 -1 1 0.11 0.1
 3 1 -1 0.19 0.04
 3 1 0 36.66 1.07
 -3 -1 0 35.23 1.31
 -3 -1 0 37.74 1.38
 3 1 1 3.49 0.33
 -3 -1 -1 4.05 0.44
 3 1 1 4.07 0.41
 3 1 2 96.57 1.71
 -3 -1 -2 91.51 1.66
 3 1 2 95.39 1.89
 -3 -1 -2 95.07 2.1
 3 1 2 95.6 2.06
 3 1 2 92.18 0.95
 -3 -1 -3 3.49 0.33
 3 1 3 3.68 0.36
 -3 -1 -3 3.75 0.41
 3 1 3 3.65 0.4
 3 1 3 3.21 0.31
 -3 -1 -4 18.92 0.5
 -3 -1 -4 19.9 0.81
 -3 -1 -4 17.87 0.92
 3 1 4 20.41 0.85
 3 1 4 19.32 0.93
 3 1 4 19.04 1.07
 -3 -1 -5 6.58 0.48
 -3 -1 -5 5.65 0.51
 3 1 5 6.65 0.5
 3 1 5 6.39 0.55
 3 1 5 7.58 0.6
 -3 -1 -5 6.7 0.36
 3 1 6 1.46 0.26
 3 1 6 1.56 0.26
 -3 -1 -6 1.71 0.23
 3 1 6 1.86 0.28
 3 1 7 0.2 0.09
 3 1 7 0.13 0.05
 -3 -1 -7 0.22 0.1
 3 1 8 24.79 1.23
 -3 -1 -8 25.32 1.26
 3 1 9 0.23 0.1
 3 1 9 -0.05 0.15
 3 1 10 -0.06 0.06
 3 1 10 0.12 0.1
 3 1 11 0.94 0.32
 3 1 12 0.28 0.23
 3 1 13 2.43 0.53
 3 1 14 0.01 0.17
 3 1 15 1.65 0.47
 -3 -2 14 0.23 0.22
 -3 -2 13 2.27 0.69
 -3 -2 12 0.29 0.15
 -3 -2 12 0.59 0.27
 -3 -2 11 0.03 0.13
 -3 -2 11 0.06 0.1
 -3 -2 10 1.73 0.48
 -3 -2 10 1.67 0.38
 -3 -2 9 1.15 0.35
 -3 -2 9 1.22 0.29
 -3 -2 8 0.49 0.26
 -3 -2 8 0.52 0.21
 -3 -2 7 2.08 0.37
 -3 -2 7 1.59 0.38
 -3 -2 6 0.02 0.09
 -3 -2 6 0.14 0.1
 -3 -2 5 7.96 0.74
 3 2 -5 7.57 0.54
 -3 -2 5 7.85 0.65
 -3 -2 4 11.43 0.81
 3 2 -4 11.6 0.62
 -3 -2 4 10.73 0.75
 3 2 -4 12.58 0.78
 -3 -2 3 0.41 0.14
 -3 -2 3 0.5 0.16
 -3 -2 3 0.37 0.1
 3 2 -3 0.37 0.11
 3 2 -3 0.54 0.17
 -3 -2 2 5.9 0.57
 3 2 -2 5.79 0.44
 -3 -2 2 5.75 0.55
 -3 -2 1 0.29 0.1
 3 2 -1 0.3 0.1
 -3 -2 1 0.35 0.13
 -3 -2 0 0.03 0.02
 -3 -2 0 0.11 0.06
 -3 -2 0 0.03 0.07
 3 2 1 30.66 0.95
 -3 -2 -1 29.89 1.24
 3 2 2 124.18 1.9
 3 2 2 123.26 1.53
 3 2 2 123.09 1.57
 3 2 3 0.24 0.08
 3 2 3 0.23 0.11
 -3 -2 -3 0.43 0.13
 -3 -2 -3 0.22 0.1
 3 2 3 0.22 0.04
 -3 -2 -4 49.65 1.2
 3 2 4 49.49 1.63
 3 2 4 47.52 1.3
 -3 -2 -4 48.94 1
 -3 -2 -5 16.78 0.71
 3 2 5 15.41 0.94
 -3 -2 -5 17.14 0.63
 -3 -2 -6 3.64 0.35
 3 2 6 3.86 0.47
 3 2 6 3.67 0.64
 -3 -2 -6 4.25 0.33
 3 2 6 2.7 0.58
 3 2 7 21.33 1.12
 3 2 7 25.04 1.54
 3 2 7 23.43 1.57
 -3 -2 -7 26.64 0.98
 3 2 8 0.7 0.27
 3 2 8 1.04 0.28
 3 2 8 0.53 0.21
 3 2 9 2.63 0.44
 3 2 9 2.33 0.42
 3 2 10 0.13 0.1
 3 2 10 0.07 0.05
 3 2 11 0 0.18
 3 2 12 2.34 0.47
 3 2 13 3.03 0.56
 3 2 14 -0.01 0.05
 3 2 15 0.33 0.21
 -3 -3 14 0.25 0.17
 -3 -3 13 1.11 0.52
 -3 -3 12 1.18 0.47
 -3 -3 11 0.25 0.16
 -3 -3 11 0.51 0.3
 -3 -3 10 -0.06 0.14
 -3 -3 10 0.03 0.07
 -3 -3 9 17.18 1.44
 -3 -3 9 19.94 1.28
 -3 -3 8 9.64 1.03
 -3 -3 8 10.66 0.91
 -3 -3 7 16.37 1.27
 -3 -3 7 16.7 1.08
 -3 -3 6 1.96 0.37
 -3 -3 6 2.15 0.44
 -3 -3 5 0.94 0.23
 -3 -3 5 0.85 0.29
 -3 -3 4 8.33 0.77
 3 3 -4 9.4 0.72
 -3 -3 4 8.47 0.7
 3 3 -4 9.94 0.72
 3 3 -3 3.82 0.47
 -3 -3 3 3.46 0.45
 3 3 -3 3.94 0.45
 -3 -3 3 4.12 0.5
 3 3 -2 27.61 1.24
 -3 -3 2 25.35 1.22
 3 3 -2 25.92 1.14
 -3 -3 2 27.5 1.27
 -3 -3 2 24.02 1.14
 -3 -3 1 1.38 0.25
 3 3 -1 1.24 0.26
 -3 -3 1 1.5 0.28
 -3 -3 1 1.09 0.26
 -3 -3 0 21.37 1.15
 3 3 0 22.71 1.12
 -3 -3 0 22.79 0.93
 3 3 1 0.07 0.02
 -3 -3 -1 0.08 0.09
 3 3 2 20.71 0.77
 -3 -3 -2 17.63 1.02
 3 3 2 20.01 0.73
 3 3 2 19.47 0.8
 3 3 3 8.64 0.47
 -3 -3 -3 7.47 0.69
 3 3 3 8.24 0.45
 3 3 3 8.56 0.5
 3 3 4 109.56 1.85
 -3 -3 -4 107.38 1.82
 -3 -3 -5 0.83 0.15
 3 3 5 0.6 0.14
 -3 -3 -5 0.85 0.16
 -3 -3 -6 13.13 0.62
 -3 -3 -6 14.19 0.68
 -3 -3 -7 0.35 0.09
 3 3 7 0.32 0.16
 -3 -3 -8 0.07 0.08
 3 3 8 -0.02 0.14
 3 3 9 2.44 0.61
 3 3 9 1.78 0.57
 3 3 10 0.96 0.36
 3 3 10 0.53 0.27
 3 3 11 0.14 0.07
 3 3 11 0.26 0.26
 3 3 12 0.38 0.23
 3 3 12 0.12 0.11
 3 3 13 0.84 0.27
 3 3 14 -0.02 0.12
 3 3 15 0.53 0.17
 -3 -4 13 0.37 0.23
 -3 -4 12 0.3 0.24
 -3 -4 11 0.13 0.18
 -3 -4 10 2.54 0.44
 -3 -4 10 2.41 0.58
 -3 -4 9 10.64 1.18
 -3 -4 9 11.81 0.94
 -3 -4 8 -0.02 0.17
 -3 -4 8 0.25 0.16
 -3 -4 7 6.83 0.87
 -3 -4 7 7.52 0.73
 -3 -4 6 0.04 0.07
 -3 -4 6 0.7 0.23
 -3 -4 5 -0.1 0.17
 -3 -4 5 0.05 0.08
 -3 -4 4 7.62 0.74
 -3 -4 4 6.49 0.73
 -3 -4 3 1.53 0.33
 -3 -4 3 1.66 0.32
 -3 -4 3 1.79 0.36
 -3 -4 2 1.52 0.33
 3 4 -2 1.6 0.37
 -3 -4 2 1.8 0.36
 -3 -4 2 1.39 0.28
 -3 -4 1 0.01 0.05
 3 4 -1 -0.08 0.1
 3 4 -1 0 0.05
 -3 -4 1 0.13 0.12
 -3 -4 0 4.54 0.55
 -3 -4 0 5.12 0.5
 3 4 0 4.8 0.53
 3 4 1 15.59 0.81
 -3 -4 -1 13.03 0.96
 3 4 1 13.76 0.88
 3 4 1 13.67 0.86
 3 4 2 0.17 0.06
 -3 -4 -2 0.22 0.17
 3 4 2 0.14 0.07
 3 4 3 0.95 0.16
 3 4 3 1.16 0.21
 3 4 3 1 0.21
 3 4 4 7.59 0.4
 -3 -4 -4 6.74 0.52
 3 4 4 8 0.52
 3 4 5 14.49 0.81
 3 4 6 3.8 0.5
 -3 -4 -7 35.31 0.97
 3 4 7 29.06 1.78
 -3 -4 -8 5.14 0.39
 3 4 8 4.78 0.89
 -3 -4 -9 0.12 0.07
 3 4 9 0.32 0.24
 -3 -4 -10 2.43 0.28
 3 4 10 2.49 0.75
 -3 -4 -11 1.06 0.19
 3 4 11 1.4 0.53
 3 4 11 0.99 0.52
 3 4 12 0.97 0.39
 3 4 12 1.28 0.45
 3 4 13 0.23 0.24
 3 4 13 -0.05 0.1
 3 4 14 1.26 0.41
 3 4 14 1.63 0.41
 3 4 15 -0.09 0.24
 -3 -5 13 0.98 0.47
 -3 -5 12 1.06 0.49
 -3 -5 11 -0.18 0.2
 -3 -5 10 0.07 0.09
 -3 -5 9 -0.11 0.09
 -3 -5 9 -0.05 0.1
 -3 -5 8 -0.01 0.13
 -3 -5 8 -0.02 0.12
 -3 -5 7 1.99 0.48
 -3 -5 7 1.35 0.4
 -3 -5 7 1.28 0.32
 -3 -5 6 0.17 0.14
 -3 -5 6 0.16 0.09
 -3 -5 5 2.02 0.45
 -3 -5 5 1.13 0.3
 -3 -5 4 0.39 0.2
 -3 -5 4 0.16 0.1
 -3 -5 3 11.21 0.92
 -3 -5 3 11.94 1.03
 -3 -5 2 67.66 2.38
 -3 -5 2 70.96 2.39
 3 5 -1 5.18 0.55
 -3 -5 1 5.34 0.69
 -3 -5 1 4.96 0.6
 -3 -5 0 3.12 0.43
 3 5 0 2.78 0.4
 3 5 1 1.86 0.3
 3 5 1 1.53 0.31
 3 5 2 22.05 1
 3 5 2 21.5 1.17
 3 5 3 9.86 0.66
 3 5 4 27.78 0.75
 3 5 4 29.47 1.08
 3 5 5 11.03 0.73
 3 5 6 1.65 0.33
 3 5 7 -0.21 0.26
 3 5 8 2.88 0.63
 3 5 9 10.01 1.4
 3 5 10 0.97 0.53
 3 5 11 0.04 0.21
 3 5 12 1.73 0.66
 3 5 12 0.62 0.48
 3 5 13 2.91 0.75
 3 5 13 2.42 0.72
 3 5 14 0.02 0.09
 3 5 14 0.14 0.21
 3 5 15 0.29 0.16
 -3 -6 12 -0.03 0.15
 -3 -6 11 0.98 0.43
 -3 -6 11 0.19 0.22
 -3 -6 10 0.11 0.13
 -3 -6 10 0.02 0.1
 -3 -6 9 0.27 0.21
 -3 -6 8 0.56 0.21
 -3 -6 7 0.13 0.19
 -3 -6 6 0.25 0.22
 -3 -6 5 -0.55 0.25
 -3 -6 4 3.31 0.59
 -3 -6 3 1.6 0.42
 -3 -6 2 2.24 0.46
 3 6 -1 0.47 0.2
 -3 -6 1 0.17 0.12
 3 6 0 0.06 0.06
 -3 -6 0 0.02 0.06
 3 6 1 -0.08 0.1
 3 6 1 0.01 0.07
 3 6 2 1.13 0.26
 3 6 3 19.16 1.01
 3 6 4 4.89 0.32
 3 6 4 6.51 0.56
 3 6 5 0.65 0.22
 3 6 6 8.88 0.78
 3 6 7 2.55 0.48
 3 6 8 0.21 0.2
 3 6 9 7.67 1.22
 3 6 10 0.58 0.55
 3 6 11 0.22 0.31
 3 6 12 -0.6 0.54
 3 6 13 0.4 0.54
 3 6 13 0.06 0.5
 3 6 14 0.42 0.37
 3 6 14 2.5 0.93
 3 6 15 0.41 0.31
 -3 -7 10 0.08 0.17
 -3 -7 9 0.4 0.3
 -3 -7 8 1.16 0.43
 -3 -7 7 4.73 0.85
 -3 -7 6 1.71 0.52
 -3 -7 5 0.97 0.35
 -3 -7 4 0.46 0.26
 -3 -7 3 0.26 0.21
 -3 -7 2 0.04 0.07
 3 7 -1 0.3 0.14
 -3 -7 1 0.4 0.19
 3 7 0 -0.06 0.1
 3 7 0 0.16 0.13
 3 7 1 1.74 0.35
 3 7 1 1.7 0.34
 3 7 2 0.24 0.14
 3 7 3 0.46 0.19
 3 7 4 6.79 0.38
 3 7 4 9.47 0.74
 3 7 5 3.81 0.5
 3 7 6 18.71 1.2
 3 7 7 0.41 0.27
 3 7 8 -0.27 0.27
 3 7 9 -0.57 0.48
 3 7 10 1.72 0.68
 3 7 11 0.14 0.35
 3 7 12 0.16 0.16
 3 7 13 -0.43 0.21
 3 7 14 0.8 0.59
 -3 -8 9 -0.2 0.24
 -3 -8 8 -0.02 0.18
 -3 -8 7 0.24 0.23
 -3 -8 6 0.37 0.29
 -3 -8 5 2.13 0.52
 -3 -8 4 0.73 0.25
 -3 -8 3 0.16 0.13
 -3 -8 2 0.06 0.17
 3 8 -1 0.01 0.08
 3 8 0 5.1 0.63
 3 8 0 4.93 0.56
 3 8 1 0.35 0.12
 3 8 1 0.44 0.19
 3 8 2 5.62 0.64
 3 8 3 0.48 0.2
 3 8 4 0.56 0.25
 3 8 5 -0.01 0.07
 3 8 6 0.94 0.32
 3 8 7 0.2 0.17
 3 8 8 1.37 0.46
 3 8 9 2.61 0.68
 3 8 10 0.96 0.49
 3 8 11 1.2 0.62
 3 8 12 -0.56 0.42
 -3 -9 7 0.12 0.23
 -3 -9 6 0 0.19
 -3 -9 5 0.06 0.1
 -3 -9 4 1.06 0.4
 -3 -9 3 0.58 0.32
 3 9 -2 -0.25 0.15
 3 9 -1 -0.13 0.14
 3 9 0 9.6 0.88
 3 9 1 3.87 0.55
 3 9 1 3.47 0.56
 3 9 2 1.96 0.41
 3 9 2 1.74 0.37
 3 9 3 0.59 0.24
 3 9 4 0.15 0.13
 3 9 5 1.53 0.38
 3 9 6 1.88 0.42
 3 9 7 2.22 0.52
 3 9 8 0.13 0.16
 3 9 9 -0.28 0.36
 3 9 10 1.56 0.64
 3 9 11 2.59 0.97
 3 10 -4 -0.16 0.18
 -3 -10 4 0.07 0.19
 3 10 -3 0.06 0.08
 3 10 -2 0.47 0.2
 3 10 -1 0.05 0.13
 3 10 0 1.5 0.37
 3 10 1 0.18 0.16
 3 10 2 2.09 0.43
 3 10 3 1.17 0.33
 3 10 4 2.22 0.45
 3 10 5 0.2 0.14
 3 10 6 0.46 0.24
 3 10 7 0.22 0.16
 3 10 8 -0.05 0.09
 -4 8 0 -0.03 0.17
 -4 8 -1 0.8 0.25
 -4 8 -2 3.45 0.6
 -4 7 9 -0.24 0.21
 -4 7 8 1.25 0.47
 -4 7 7 5.25 0.95
 -4 7 6 0.17 0.11
 -4 7 5 -0.23 0.25
 -4 7 4 2.56 0.65
 -4 7 3 0.06 0.06
 -4 7 2 0.74 0.41
 -4 7 1 -0.03 0.08
 -4 7 1 0.08 0.22
 -4 7 0 0.07 0.08
 -4 7 0 0.34 0.22
 -4 7 0 0.18 0.18
 -4 7 -1 -0.14 0.18
 -4 7 -1 0.21 0.18
 -4 7 -1 0.36 0.29
 -4 7 -2 0.08 0.08
 -4 7 -2 -0.22 0.39
 -4 7 -3 0.23 0.17
 -4 7 -3 0 0.28
 -4 7 -4 2.32 0.46
 -4 7 -4 1.78 0.72
 -4 7 -5 0.63 0.25
 -4 7 -5 0.53 0.1
 -4 7 -6 0.47 0.46
 -4 7 -7 1.7 0.81
 -4 6 10 0.57 0.27
 -4 6 10 0.16 0.14
 -4 6 9 0.26 0.28
 -4 6 9 -0.24 0.21
 -4 6 8 0.17 0.27
 -4 6 8 0.05 0.09
 -4 6 7 0.3 0.31
 -4 6 7 0.34 0.2
 -4 6 6 0.8 0.36
 -4 6 6 0.69 0.35
 -4 6 5 0.35 0.46
 -4 6 5 0.1 0.14
 -4 6 4 2.46 0.61
 -4 6 4 1.84 0.63
 -4 6 3 0.07 0.07
 -4 6 2 0.25 0.22
 -4 6 1 8.82 0.82
 -4 6 1 8.27 1.23
 -4 6 0 0.49 0.22
 -4 6 0 0.43 0.19
 -4 6 0 0.76 0.41
 -4 6 -1 2.27 0.42
 -4 6 -1 2.37 0.47
 -4 6 -1 2.39 0.73
 -4 6 -2 0.07 0.05
 -4 6 -2 -0.04 0.07
 -4 6 -2 -0.02 0.26
 -4 6 -3 0.22 0.13
 -4 6 -3 0.27 0.28
 -4 6 -4 2.3 0.42
 -4 6 -4 2.22 0.74
 -4 6 -5 0.73 0.24
 -4 6 -5 0.82 0.45
 -4 6 -6 0.93 0.29
 -4 6 -6 1.56 0.68
 -4 6 -7 1.68 0.7
 -4 6 -8 0.4 0.29
 -4 5 10 0.34 0.19
 -4 5 9 0.07 0.14
 -4 5 9 0.08 0.07
 -4 5 8 0.45 0.26
 -4 5 8 0.19 0.13
 -4 5 7 0.5 0.29
 -4 5 7 0.08 0.06
 -4 5 6 1.29 0.43
 -4 5 6 1.1 0.39
 -4 5 5 -0.01 0.13
 -4 5 4 0.48 0.37
 -4 5 3 0.08 0.27
 -4 5 2 1.22 0.42
 -4 5 1 11.74 0.89
 -4 5 1 10.86 1.01
 -4 5 0 0.2 0.15
 -4 5 0 0.24 0.14
 -4 5 0 0.04 0.19
 -4 5 -1 3.26 0.49
 -4 5 -1 2.6 0.49
 -4 5 -2 0.14 0.06
 -4 5 -2 -0.13 0.13
 -4 5 -3 9.56 0.83
 -4 5 -3 11.15 1.62
 -4 5 -3 8.93 0.86
 -4 5 -4 0.05 0.12
 -4 5 -4 0.2 0.15
 -4 5 -5 0.04 0.07
 -4 5 -5 -0.27 0.49
 -4 5 -6 1.74 0.64
 -4 5 -7 0.12 0.17
 -4 5 -8 1.32 0.49
 -4 5 -9 0.72 0.42
 -4 4 11 2.27 0.58
 -4 4 10 1.37 0.45
 -4 4 10 0.9 0.37
 -4 4 9 2.51 0.59
 -4 4 9 1.55 0.44
 -4 4 8 0 0.11
 -4 4 7 4.26 0.68
 -4 4 6 6.99 0.87
 -4 4 5 2.21 0.49
 -4 4 4 0.46 0.2
 -4 4 3 3.84 0.7
 -4 4 2 0.18 0.13
 -4 4 2 0.38 0.33
 -4 4 1 0.64 0.21
 -4 4 1 0.65 0.25
 -4 4 1 0.99 0.42
 -4 4 0 0.05 0.06
 -4 4 0 0.14 0.16
 -4 4 0 0.26 0.24
 -4 4 -1 0.61 0.21
 -4 4 -1 0.57 0.2
 -4 4 -1 0.43 0.07
 -4 4 -2 2.81 0.44
 -4 4 -2 2.25 0.3
 -4 4 -2 2.78 0.47
 -4 4 -3 6.61 0.67
 -4 4 -3 5.47 0.62
 -4 4 -4 31.23 1.45
 -4 4 -4 28.26 1.37
 -4 4 -5 13.2 0.94
 -4 4 -5 11.29 0.8
 4 -4 7 0.2 0.11
 -4 4 -7 -0.12 0.19
 -4 4 -8 0.76 0.36
 4 -4 8 0.5 0.23
 4 -4 9 0 0.17
 -4 4 -9 -0.27 0.22
 4 -4 10 0.37 0.2
 4 -4 11 0.8 0.36
 4 -4 12 0.08 0.12
 -4 3 13 -0.03 0.06
 -4 3 12 0.25 0.2
 -4 3 11 0.25 0.22
 -4 3 11 -0.47 0.21
 -4 3 10 3.16 0.65
 -4 3 10 3.01 0.48
 -4 3 9 1.74 0.47
 -4 3 9 2.05 0.39
 -4 3 8 1.66 0.44
 -4 3 8 2.47 0.46
 -4 3 7 5.12 0.77
 -4 3 7 4.45 0.7
 -4 3 6 9.59 1.21
 -4 3 6 14.13 1.22
 -4 3 5 89.34 2.97
 -4 3 5 92.35 2.66
 -4 3 4 3.57 0.51
 -4 3 4 3.27 0.59
 -4 3 3 5.84 0.64
 4 -3 -3 5.32 0.39
 -4 3 3 5.79 0.72
 -4 3 2 0.42 0.21
 -4 3 2 0.12 0.09
 -4 3 2 0.37 0.19
 4 -3 -2 0.08 0.03
 -4 3 1 0 0.11
 -4 3 1 0.12 0.15
 -4 3 1 0.03 0.06
 -4 3 1 -0.06 0.07
 4 -3 -1 0 0.03
 -4 3 1 0.03 0.07
 -4 3 0 7.8 0.69
 -4 3 0 7.27 0.6
 -4 3 0 7.62 0.7
 -4 3 0 7.86 0.79
 -4 3 0 7.22 0.62
 -4 3 -1 0.19 0.07
 -4 3 -1 0.35 0.17
 -4 3 -1 0.35 0.1
 -4 3 -1 0.52 0.21
 -4 3 -1 0.29 0.17
 -4 3 -2 1.13 0.22
 -4 3 -2 1.64 0.32
 -4 3 -2 1.11 0.25
 -4 3 -2 1.49 0.27
 -4 3 -2 1.43 0.34
 -4 3 -3 1.22 0.28
 -4 3 -3 0.88 0.15
 -4 3 -3 1.14 0.24
 -4 3 -3 1.32 0.29
 -4 3 -4 8.68 0.72
 -4 3 -4 7.31 0.29
 -4 3 -5 8.61 0.73
 -4 3 -5 7.83 0.66
 4 -3 6 26.17 1.63
 -4 3 -6 24.03 1.13
 4 -3 6 23.53 1.14
 4 -3 7 0.45 0.25
 4 -3 7 0.55 0.2
 4 -3 7 0.52 0.2
 4 -3 8 1.43 0.41
 4 -3 8 0.96 0.26
 4 -3 9 0.04 0.1
 4 -3 9 0.33 0.18
 -4 3 -9 0.35 0.27
 4 -3 10 0.76 0.36
 4 -3 11 0.04 0.14
 4 -3 12 0.04 0.17
 4 -3 13 -0.34 0.25
 -4 2 14 0.85 0.43
 -4 2 13 0.11 0.17
 -4 2 12 0.12 0.14
 -4 2 12 -0.08 0.13
 -4 2 11 0.37 0.13
 -4 2 11 0.75 0.26
 -4 2 10 0.07 0.14
 -4 2 10 -0.1 0.09
 -4 2 9 0.15 0.16
 -4 2 9 -0.07 0.11
 -4 2 8 1.32 0.39
 -4 2 8 1.6 0.29
 -4 2 7 11.6 0.78
 -4 2 7 10.34 1.05
 -4 2 6 1.13 0.36
 -4 2 6 1.27 0.27
 -4 2 5 2.62 0.51
 -4 2 5 3.04 0.43
 -4 2 4 1.84 0.43
 -4 2 4 2.63 0.49
 -4 2 3 1.87 0.42
 4 -2 -3 1.65 0.23
 4 -2 -2 2.85 0.24
 -4 2 2 3.08 0.49
 -4 2 1 15.27 0.68
 4 -2 -1 15.5 0.51
 -4 2 0 2.64 0.38
 -4 2 0 2.06 0.24
 -4 2 0 2.82 0.47
 -4 2 0 2.33 0.28
 -4 2 -1 4.38 0.5
 -4 2 -1 4.3 0.34
 -4 2 -1 4.29 0.55
 -4 2 -1 4.2 0.4
 -4 2 -2 2.29 0.36
 -4 2 -2 1.8 0.23
 -4 2 -2 2.21 0.38
 -4 2 -3 0.61 0.2
 -4 2 -3 0.74 0.23
 -4 2 -3 0.59 0.14
 -4 2 -4 1.56 0.31
 -4 2 -4 1.64 0.26
 4 -2 4 1.16 0.27
 -4 2 -4 1.5 0.3
 -4 2 -5 1.44 0.28
 -4 2 -5 1.5 0.3
 4 -2 5 1.29 0.3
 -4 2 -5 0.89 0.14
 -4 2 -5 1 0.07
 4 -2 5 1.48 0.3
 4 -2 5 1.38 0.22
 -4 2 -6 -0.02 0.08
 4 -2 6 0.13 0.11
 4 -2 6 -0.01 0.09
 4 -2 6 -0.04 0.07
 -4 2 -7 2.59 0.36
 4 -2 7 2.21 0.38
 4 -2 7 2.29 0.47
 4 -2 7 2.35 0.38
 4 -2 8 5.55 0.82
 4 -2 8 5.57 0.64
 4 -2 8 6.24 0.68
 4 -2 9 6.12 0.92
 4 -2 9 4.72 0.61
 4 -2 9 5.45 0.67
 4 -2 10 2.01 0.46
 4 -2 10 1.91 0.55
 4 -2 11 1.66 0.52
 4 -2 12 1.27 0.49
 4 -2 13 -0.04 0.11
 -4 1 14 -0.17 0.26
 -4 1 14 -0.18 0.2
 -4 1 13 0.71 0.31
 -4 1 13 0.62 0.28
 -4 1 12 -0.04 0.12
 -4 1 12 0.06 0.21
 -4 1 11 1.95 0.44
 -4 1 11 2.08 0.53
 -4 1 10 2.75 0.5
 -4 1 10 3.04 0.64
 -4 1 9 0.88 0.36
 -4 1 9 0.91 0.28
 -4 1 8 0.18 0.16
 -4 1 8 0.4 0.18
 -4 1 7 0.76 0.27
 -4 1 7 0.89 0.21
 -4 1 6 0.76 0.28
 -4 1 6 0.53 0.14
 -4 1 5 0.49 0.27
 -4 1 5 0.45 0.11
 -4 1 4 1.99 0.42
 -4 1 4 1.83 0.19
 4 -1 -4 1.28 0.33
 -4 1 3 0.24 0.05
 4 -1 -3 0.3 0.15
 -4 1 3 0.4 0.16
 4 -1 -2 0.03 0.07
 -4 1 2 0.09 0.15
 4 -1 -1 1.66 0.17
 -4 1 1 1.82 0.36
 4 -1 0 44.23 0.64
 -4 1 0 45.37 1.03
 -4 1 -1 0.51 0.11
 -4 1 -1 0.66 0.12
 -4 1 -2 6.36 0.47
 -4 1 -2 7.54 0.68
 -4 1 -3 0.11 0.08
 4 -1 3 0.07 0.08
 -4 1 -3 0.19 0.15
 -4 1 -3 0.08 0.1
 4 -1 3 0.16 0.1
 -4 1 -4 7.8 0.65
 4 -1 4 6.13 0.58
 -4 1 -4 6.49 0.69
 -4 1 -4 7.33 0.68
 4 -1 4 6.17 0.61
 -4 1 -5 1.74 0.31
 -4 1 -5 1.63 0.29
 4 -1 5 1.81 0.34
 4 -1 5 1.95 0.34
 -4 1 -5 1.63 0.39
 4 -1 5 1.65 0.22
 -4 1 -6 2.46 0.38
 4 -1 6 2.19 0.39
 4 -1 6 2.17 0.43
 -4 1 -6 1.72 0.17
 4 -1 6 2.38 0.3
 -4 1 -6 1.88 0.32
 4 -1 7 0.16 0.11
 4 -1 7 0.22 0.12
 -4 1 -7 0.25 0.12
 4 -1 7 0.31 0.2
 4 -1 8 1.52 0.32
 4 -1 8 1.18 0.31
 4 -1 9 0.47 0.18
 4 -1 9 0.47 0.24
 4 -1 10 0.56 0.23
 4 -1 11 2.3 0.56
 4 -1 12 0.02 0.1
 4 -1 13 0.45 0.25
 4 -1 14 -0.02 0.13
 -4 0 15 -0.01 0.28
 -4 0 14 0.09 0.27
 -4 0 14 0.78 0.34
 -4 0 13 1.28 0.46
 -4 0 13 0.93 0.35
 -4 0 12 0.22 0.18
 -4 0 12 -0.26 0.18
 -4 0 11 1.36 0.37
 -4 0 11 1.1 0.36
 -4 0 10 1.78 0.42
 -4 0 10 1.94 0.5
 -4 0 9 5.66 0.7
 -4 0 9 7.11 0.88
 -4 0 8 0.37 0.17
 -4 0 8 0.31 0.19
 -4 0 7 0.09 0.09
 -4 0 7 0.05 0.1
 -4 0 6 0.06 0.07
 -4 0 6 0.09 0.1
 -4 0 5 2.12 0.29
 -4 0 5 2.12 0.42
 -4 0 4 0.75 0.14
 4 0 -4 1.23 0.4
 -4 0 4 0.74 0.26
 -4 0 3 2.9 0.24
 4 0 -3 3.61 0.59
 -4 0 3 3.4 0.48
 4 0 -2 0.43 0.22
 -4 0 2 0.43 0.19
 4 0 -1 1.93 0.37
 -4 0 1 2.04 0.36
 -4 0 0 5.02 0.57
 4 0 0 4.42 0.4
 -4 0 -1 0.51 0.18
 4 0 2 4.24 0.3
 -4 0 -2 4.78 0.54
 4 0 2 4.67 0.54
 4 0 3 5.06 0.41
 -4 0 -3 5.46 0.59
 4 0 3 5.63 0.59
 4 0 3 5.18 0.52
 -4 0 -4 2.44 0.36
 -4 0 -4 2.23 0.35
 4 0 4 2.26 0.31
 4 0 4 2.36 0.38
 4 0 4 2.41 0.35
 4 0 5 0.87 0.14
 -4 0 -5 0.98 0.23
 4 0 5 0.92 0.21
 -4 0 -5 0.63 0.06
 4 0 5 1.24 0.25
 4 0 5 1.15 0.27
 -4 0 -5 0.94 0.24
 -4 0 -6 0.38 0.15
 4 0 6 0.33 0.14
 4 0 6 0.25 0.1
 -4 0 -6 0.34 0.07
 -4 0 -6 0.44 0.18
 4 0 6 0.39 0.16
 -4 0 -7 8.27 0.68
 -4 0 -7 6.17 0.6
 4 0 7 7.12 0.71
 -4 0 -7 7.58 0.42
 4 0 7 7.83 0.63
 4 0 8 27.06 1.46
 -4 0 -8 25.65 0.97
 4 0 8 25.09 1.07
 4 0 9 2.24 0.45
 4 0 10 2.28 0.49
 4 0 11 1.39 0.41
 4 0 12 0.25 0.17
 4 0 13 1.74 0.51
 4 0 14 0.15 0.16
 -4 -1 15 0.59 0.4
 -4 -1 14 0.07 0.13
 -4 -1 13 0.05 0.16
 -4 -1 13 0.43 0.3
 -4 -1 12 0.28 0.16
 -4 -1 12 0.85 0.35
 -4 -1 11 1.12 0.42
 -4 -1 11 0.88 0.32
 -4 -1 10 0.11 0.09
 -4 -1 10 0.09 0.06
 -4 -1 9 1.81 0.41
 -4 -1 9 1.87 0.44
 -4 -1 8 2.65 0.47
 -4 -1 8 2.85 0.5
 -4 -1 7 0.77 0.22
 -4 -1 7 1.04 0.29
 -4 -1 6 0.7 0.22
 -4 -1 6 0.78 0.26
 -4 -1 5 1.69 0.31
 -4 -1 5 1.26 0.3
 -4 -1 4 -0.05 0.07
 -4 -1 4 -0.06 0.11
 -4 -1 3 28.03 0.89
 -4 -1 3 28.13 1.36
 -4 -1 2 1.47 0.32
 -4 -1 1 3.26 0.46
 -4 -1 0 2.91 0.44
 -4 -1 -1 0.83 0.22
 4 1 2 12.04 0.41
 -4 -1 -2 12.21 0.89
 4 1 2 10.17 0.29
 4 1 2 12.69 0.92
 -4 -1 -3 3.65 0.4
 4 1 3 3.43 0.27
 -4 -1 -3 2.94 0.43
 4 1 3 3.37 0.48
 4 1 3 2.87 0.29
 -4 -1 -4 1.23 0.24
 4 1 4 1.09 0.15
 4 1 4 1.25 0.28
 4 1 4 0.86 0.14
 4 1 4 1.06 0.28
 -4 -1 -4 1.08 0.27
 -4 -1 -5 4.45 0.47
 4 1 5 3.64 0.36
 -4 -1 -5 3.38 0.47
 4 1 5 3.83 0.47
 -4 -1 -5 3.29 0.23
 -4 -1 -6 11.01 0.76
 -4 -1 -6 8.85 0.74
 4 1 6 8.94 0.63
 4 1 6 9.66 0.74
 -4 -1 -6 10.02 0.42
 -4 -1 -7 0.96 0.22
 4 1 7 0.98 0.23
 -4 -1 -7 0.97 0.15
 -4 -1 -7 0.53 0.22
 4 1 7 0.97 0.21
 -4 -1 -8 13.29 0.85
 4 1 8 10.87 0.81
 4 1 8 9.58 0.74
 -4 -1 -8 12.42 0.62
 4 1 9 0.43 0.15
 4 1 9 0.32 0.17
 4 1 10 0.16 0.16
 4 1 11 4.33 0.65
 4 1 12 0.49 0.24
 4 1 13 0.23 0.15
 4 1 14 -0.03 0.07
 4 1 15 0.04 0.17
 -4 -2 14 1.6 0.6
 -4 -2 13 1.14 0.5
 -4 -2 12 -0.18 0.18
 -4 -2 12 -0.01 0.18
 -4 -2 11 0.21 0.07
 -4 -2 11 -0.22 0.26
 -4 -2 10 0.09 0.12
 -4 -2 10 -0.04 0.12
 -4 -2 9 0.55 0.21
 -4 -2 9 0.68 0.23
 -4 -2 8 0.45 0.2
 -4 -2 8 0.38 0.16
 -4 -2 7 0.21 0.16
 -4 -2 7 0.14 0.12
 -4 -2 6 0.99 0.3
 -4 -2 6 0.96 0.29
 4 2 -6 1.33 0.3
 -4 -2 5 7.22 0.7
 4 2 -5 7.93 0.57
 -4 -2 5 6.88 0.71
 -4 -2 4 0.24 0.14
 -4 -2 4 0.46 0.14
 4 2 -4 0.43 0.13
 4 2 -3 22.97 0.76
 -4 -2 3 20.96 1.18
 4 2 -2 1.35 0.17
 -4 -2 2 1.2 0.3
 -4 -2 1 1.68 0.35
 4 2 -1 1.58 0.19
 4 2 0 14.09 0.6
 -4 -2 0 15.3 1.02
 -4 -2 0 15.11 0.6
 -4 -2 -1 61.23 2.04
 -4 -2 -2 23.24 1.26
 4 2 2 26.19 0.68
 -4 -2 -3 3.41 0.49
 4 2 3 4.09 0.27
 -4 -2 -4 19.9 0.88
 -4 -2 -4 17.86 1.13
 4 2 4 19.06 0.81
 4 2 4 17.62 0.51
 -4 -2 -5 0.43 0.14
 4 2 5 -0.01 0.07
 -4 -2 -5 0.15 0.08
 4 2 5 0.37 0.2
 -4 -2 -5 0.18 0.07
 -4 -2 -6 7.61 0.6
 -4 -2 -6 6.31 0.68
 4 2 6 7.22 0.64
 4 2 6 6.16 0.75
 -4 -2 -6 6.39 0.41
 -4 -2 -7 1.85 0.31
 4 2 7 2.29 0.36
 -4 -2 -7 2.19 0.25
 4 2 7 1.89 0.37
 -4 -2 -8 0.9 0.21
 4 2 8 0.83 0.23
 4 2 8 0.83 0.22
 -4 -2 -8 0.74 0.17
 -4 -2 -9 4.71 0.51
 4 2 9 3.97 0.5
 4 2 9 4.44 0.52
 -4 -2 -10 10.08 0.75
 4 2 10 7.94 0.76
 4 2 11 13.15 1.03
 4 2 12 8.07 0.87
 4 2 13 0.17 0.2
 4 2 14 -0.07 0.1
 4 2 15 0.73 0.32
 -4 -3 14 0.99 0.41
 -4 -3 13 1.85 0.59
 -4 -3 12 0.26 0.18
 -4 -3 11 4.18 0.72
 -4 -3 11 2.54 0.62
 -4 -3 10 4.32 0.76
 -4 -3 10 4.28 0.69
 -4 -3 9 17.58 1.48
 -4 -3 9 20.2 1.44
 -4 -3 8 4.92 0.76
 -4 -3 8 6.78 0.8
 -4 -3 7 0.73 0.28
 -4 -3 7 0.78 0.3
 -4 -3 6 0.74 0.25
 -4 -3 6 0.91 0.3
 -4 -3 5 0.27 0.12
 -4 -3 5 0.37 0.18
 -4 -3 4 -0.01 0.08
 4 3 -4 0.05 0.08
 -4 -3 3 0.27 0.12
 4 3 -3 0.38 0.13
 4 3 -2 2.92 0.38
 -4 -3 2 2.61 0.43
 -4 -3 2 3.22 0.42
 -4 -3 1 1.36 0.31
 -4 -3 1 1.57 0.26
 4 3 -1 1.16 0.24
 -4 -3 0 19.56 1.21
 -4 -3 0 21.87 0.88
 -4 -3 -1 48.78 1.93
 -4 -3 -2 144.79 3.37
 4 3 2 154.43 2.14
 4 3 3 45.12 1.3
 4 3 3 48.67 1.1
 4 3 3 47.19 1.18
 4 3 4 31.19 0.95
 4 3 4 31.52 0.94
 -4 -3 -5 2.5 0.46
 4 3 5 2.34 0.32
 -4 -3 -6 0.47 0.16
 4 3 6 0.29 0.06
 -4 -3 -6 0.41 0.12
 -4 -3 -7 -0.02 0.07
 4 3 7 0.03 0.16
 -4 -3 -8 0.75 0.19
 4 3 8 0.7 0.33
 4 3 8 0.62 0.28
 -4 -3 -9 3.16 0.41
 4 3 9 3.08 0.61
 4 3 9 2.71 0.54
 -4 -3 -10 0.14 0.07
 4 3 10 0.54 0.22
 4 3 10 0.43 0.24
 -4 -3 -11 0.06 0.12
 4 3 11 0.05 0.08
 4 3 11 -0.03 0.05
 -4 -3 -12 5.37 0.56
 4 3 12 4.35 0.62
 -4 -3 -13 5.68 0.59
 4 3 13 4.38 0.66
 4 3 14 0.07 0.19
 4 3 15 0.95 0.33
 -4 -4 13 0.01 0.11
 -4 -4 12 -0.09 0.09
 -4 -4 11 2.03 0.58
 -4 -4 10 2.53 0.51
 -4 -4 10 1.35 0.46
 -4 -4 9 0.31 0.19
 -4 -4 9 0.14 0.08
 -4 -4 8 8.57 1.04
 -4 -4 8 8.73 0.91
 -4 -4 7 48.57 2.43
 -4 -4 7 46.95 2.06
 -4 -4 6 0.06 0.12
 -4 -4 5 0.12 0.17
 -4 -4 4 0.21 0.06
 -4 -4 4 0.33 0.16
 -4 -4 3 0.15 0.08
 4 4 -3 0.07 0.06
 -4 -4 3 0.06 0.15
 4 4 -2 2.31 0.44
 -4 -4 2 2.53 0.45
 -4 -4 2 2.89 0.44
 -4 -4 1 0.17 0.11
 4 4 -1 0.06 0.03
 -4 -4 1 0.02 0.1
 -4 -4 0 0.92 0.31
 -4 -4 0 1.34 0.25
 4 4 0 1.43 0.33
 4 4 1 0.72 0.23
 -4 -4 -1 0.65 0.2
 4 4 2 -0.01 0.07
 4 4 2 0.01 0.06
 4 4 2 -0.14 0.11
 -4 -4 -2 -0.02 0.07
 4 4 2 -0.09 0.07
 4 4 3 35.82 1.17
 4 4 3 35.77 1.3
 4 4 4 18.72 0.8
 -4 -4 -4 16.11 1.17
 4 4 4 18.49 0.78
 4 4 4 18.47 0.89
 4 4 5 2.88 0.37
 4 4 6 -0.08 0.15
 4 4 7 -0.47 0.32
 -4 -4 -8 0.24 0.11
 4 4 8 0.02 0.13
 -4 -4 -9 5.77 0.53
 4 4 9 3.5 0.82
 -4 -4 -10 1.45 0.27
 4 4 10 1.04 0.51
 4 4 10 1.52 0.56
 -4 -4 -11 0.13 0.07
 4 4 11 0.3 0.3
 4 4 11 0.1 0.16
 4 4 12 0.08 0.16
 4 4 12 0.12 0.17
 4 4 13 0.49 0.25
 4 4 13 0.25 0.17
 4 4 14 0.2 0.15
 -4 -5 12 0.2 0.2
 -4 -5 11 0.07 0.05
 -4 -5 10 0.3 0.27
 -4 -5 9 2.36 0.61
 -4 -5 9 2.9 0.56
 -4 -5 8 2.07 0.47
 -4 -5 7 3.1 0.62
 -4 -5 7 3.21 0.57
 -4 -5 6 1.2 0.37
 -4 -5 6 1.49 0.39
 -4 -5 5 1.01 0.31
 -4 -5 5 0.5 0.23
 -4 -5 4 0.14 0.13
 -4 -5 4 0.19 0.16
 -4 -5 3 10.14 0.97
 -4 -5 3 10.84 0.97
 -4 -5 2 0.89 0.26
 -4 -5 2 0.95 0.33
 -4 -5 1 0.17 0.13
 -4 -5 1 0.24 0.14
 4 5 0 2.21 0.42
 -4 -5 0 1.55 0.37
 -4 -5 0 1.68 0.32
 4 5 1 -0.08 0.12
 4 5 1 0.03 0.07
 -4 -5 -1 0.03 0.05
 4 5 1 -0.04 0.06
 4 5 2 1.2 0.32
 4 5 2 0.83 0.22
 -4 -5 -2 0.78 0.28
 4 5 2 0.95 0.22
 4 5 3 5.76 0.49
 4 5 3 5.02 0.47
 4 5 3 4.38 0.54
 4 5 4 0.53 0.14
 4 5 4 0.58 0.17
 4 5 4 0.38 0.15
 4 5 5 0.64 0.19
 4 5 6 0.08 0.06
 4 5 7 4.82 0.67
 4 5 8 3.45 0.7
 4 5 9 4.44 0.94
 4 5 10 0.38 0.45
 4 5 11 0.28 0.38
 4 5 11 -0.04 0.34
 4 5 12 0.79 0.52
 4 5 12 0.44 0.3
 4 5 13 0.32 0.23
 4 5 13 0.22 0.26
 4 5 14 0.43 0.24
 4 5 14 0.62 0.3
 4 5 15 -0.32 0.21
 -4 -6 11 0.35 0.32
 -4 -6 10 0.2 0.22
 -4 -6 9 0.04 0.1
 -4 -6 8 0.17 0.12
 -4 -6 8 0.11 0.08
 -4 -6 7 0.03 0.09
 -4 -6 7 -0.11 0.16
 -4 -6 6 0.95 0.33
 -4 -6 6 0.64 0.21
 -4 -6 5 0.74 0.29
 -4 -6 5 0.65 0.17
 -4 -6 4 0.26 0.18
 -4 -6 4 0.31 0.17
 -4 -6 3 0.05 0.11
 -4 -6 3 0.07 0.13
 -4 -6 2 12.19 1.14
 -4 -6 2 13.14 1.08
 -4 -6 1 0.15 0.16
 -4 -6 1 -0.06 0.1
 4 6 0 0.84 0.27
 -4 -6 0 0.99 0.26
 4 6 1 1 0.29
 4 6 1 0.95 0.24
 4 6 2 0.29 0.12
 4 6 2 0.57 0.22
 4 6 3 -0.11 0.09
 4 6 3 -0.02 0.04
 4 6 4 0.36 0.1
 4 6 4 0.66 0.21
 4 6 5 0.37 0.16
 4 6 6 3.87 0.52
 4 6 7 0.1 0.09
 4 6 8 0.64 0.32
 4 6 9 0.03 0.21
 4 6 10 0.32 0.2
 4 6 11 1.85 0.81
 4 6 12 0.54 0.53
 4 6 13 0.52 0.38
 4 6 13 0.84 0.52
 4 6 14 0.6 0.44
 4 6 14 1.52 0.61
 4 6 15 -0.16 0.12
 -4 -7 10 -0.12 0.2
 -4 -7 9 -0.04 0.1
 -4 -7 8 0.1 0.1
 -4 -7 7 0.97 0.38
 -4 -7 6 0.48 0.27
 -4 -7 5 0.04 0.09
 -4 -7 4 0.35 0.24
 -4 -7 3 1.51 0.39
 -4 -7 2 1.53 0.38
 -4 -7 1 0.25 0.18
 4 7 0 -0.03 0.11
 4 7 0 0 0.1
 4 7 1 0.68 0.23
 4 7 1 0.66 0.25
 4 7 2 7.04 0.78
 4 7 2 8.13 0.73
 4 7 3 1.18 0.3
 4 7 4 2.06 0.37
 4 7 5 2.07 0.37
 4 7 6 4.67 0.59
 4 7 7 -0.23 0.19
 4 7 8 1.64 0.41
 4 7 9 -0.19 0.19
 4 7 10 -0.39 0.32
 4 7 11 1.13 0.65
 4 7 12 0.54 0.57
 4 7 13 1.54 0.99
 4 7 14 0.43 0.43
 -4 -8 8 0.05 0.06
 -4 -8 7 -0.1 0.11
 -4 -8 6 0.18 0.19
 -4 -8 5 5.33 0.88
 -4 -8 4 0.16 0.19
 -4 -8 3 2.1 0.5
 -4 -8 2 2.06 0.5
 4 8 -1 0.11 0.19
 -4 -8 1 0.1 0.14
 4 8 0 0.13 0.11
 4 8 0 0.17 0.11
 4 8 1 0.04 0.06
 4 8 1 -0.04 0.06
 4 8 2 0.24 0.16
 4 8 2 0.31 0.12
 4 8 3 0.28 0.11
 4 8 3 1.14 0.31
 4 8 4 0.18 0.13
 4 8 5 0.42 0.19
 4 8 6 2.47 0.45
 4 8 7 2.01 0.45
 4 8 8 2.44 0.56
 4 8 9 2.9 0.72
 4 8 10 -0.25 0.35
 4 8 11 0.48 0.23
 4 8 12 0.46 0.51
 -4 -9 7 0.2 0.22
 -4 -9 6 0.18 0.17
 -4 -9 5 1.62 0.49
 -4 -9 4 0.71 0.34
 -4 -9 3 3.82 0.74
 4 9 -2 1.41 0.36
 -4 -9 2 1.51 0.44
 4 9 -1 11.63 1.01
 4 9 0 1.12 0.38
 4 9 0 1.01 0.36
 4 9 1 0.1 0.17
 4 9 1 0.16 0.16
 4 9 2 0.66 0.25
 4 9 2 0.91 0.27
 4 9 3 0.38 0.24
 4 9 3 0.25 0.23
 4 9 4 0.69 0.27
 4 9 5 0.4 0.24
 4 9 6 0.1 0.17
 4 9 7 0.26 0.2
 4 9 8 1.9 0.53
 4 9 9 5.45 1.05
 4 9 10 2.89 0.73
 4 9 11 -0.02 0.36
 -4 -10 4 0.1 0.2
 4 10 -3 0.33 0.16
 4 10 -2 2.18 0.46
 4 10 -1 3.22 0.57
 4 10 0 11.82 1.03
 4 10 1 3.18 0.6
 4 10 2 1.32 0.36
 4 10 3 0.49 0.25
 4 10 3 0.93 0.31
 4 10 4 0.15 0.15
 4 10 4 -0.04 0.08
 4 10 5 0.05 0.11
 4 10 6 0.28 0.24
 4 10 7 0.16 0.17
 4 10 8 -0.04 0.19
 -5 7 2 0.08 0.1
 -5 7 1 0.83 0.33
 -5 7 0 -0.35 0.21
 -5 7 0 0.06 0.06
 -5 7 -1 -0.08 0.14
 -5 6 7 0.18 0.12
 -5 6 6 0.69 0.33
 -5 6 5 1.27 0.48
 -5 6 5 0.67 0.29
 -5 6 4 0.43 0.27
 -5 6 4 0.07 0.11
 -5 6 3 0.01 0.06
 -5 6 3 -0.08 0.2
 -5 6 2 2.2 0.54
 -5 6 2 2.21 0.66
 -5 6 1 0.61 0.28
 -5 6 1 0.34 0.31
 -5 6 0 -0.17 0.15
 -5 6 0 0.14 0.12
 -5 6 0 0.44 0.33
 -5 6 -1 0.08 0.04
 -5 6 -1 0.12 0.21
 -5 6 -1 0.16 0.14
 -5 6 -2 0.96 0.29
 -5 6 -2 0.22 0.4
 -5 6 -3 0.75 0.28
 -5 6 -3 0.48 0.34
 -5 6 -4 0.11 0.14
 -5 6 -4 -1.2 0.67
 -5 6 -5 -0.09 0.18
 -5 6 -6 0.14 0.18
 -5 5 10 0.18 0.15
 -5 5 9 0.75 0.36
 -5 5 8 1.53 0.48
 -5 5 7 5.49 0.94
 -5 5 7 4.2 0.82
 -5 5 6 2.55 0.61
 -5 5 5 1.28 0.41
 -5 5 4 2.82 0.6
 -5 5 3 2.99 0.6
 -5 5 2 0.93 0.33
 -5 5 1 7.18 0.9
 -5 5 0 0.18 0.17
 -5 5 0 -0.06 0.12
 -5 5 -1 5.02 0.69
 -5 5 -1 4.59 0.74
 -5 5 -2 0.23 0.11
 -5 5 -2 0.36 0.22
 -5 5 -3 0.13 0.08
 -5 5 -3 0.26 0.16
 -5 5 -4 0.36 0.17
 -5 5 -4 -1.21 0.64
 -5 5 -5 0.44 0.19
 -5 5 -5 -0.12 0.59
 -5 5 -6 0.46 0.18
 -5 5 -6 0.41 0.24
 -5 5 -7 -0.71 0.48
 -5 5 -8 -0.08 0.18
 -5 4 10 2.59 0.61
 -5 4 9 0.11 0.15
 -5 4 8 -0.01 0.08
 -5 4 7 1.73 0.52
 -5 4 6 0.64 0.26
 -5 4 5 0.51 0.28
 -5 4 4 0.44 0.25
 -5 4 3 0.27 0.21
 -5 4 2 -0.08 0.09
 -5 4 1 0.27 0.11
 -5 4 0 2.76 0.48
 -5 4 0 2.99 0.58
 -5 4 -1 5.7 0.71
 -5 4 -1 6.19 0.82
 -5 4 -2 -0.11 0.14
 -5 4 -2 -0.01 0.08
 -5 4 -3 2.23 0.43
 -5 4 -3 2.17 0.45
 -5 4 -4 4.52 0.61
 -5 4 -4 3.76 0.56
 -5 4 -5 -0.07 0.11
 -5 4 -6 1.05 0.28
 -5 4 -7 -0.39 0.19
 -5 4 -8 1.52 0.36
 -5 4 -8 0.39 0.29
 -5 4 -9 -0.03 0.27
 -5 3 10 0.62 0.36
 -5 3 9 4.18 0.79
 -5 3 8 0.11 0.12
 -5 3 7 0.31 0.18
 -5 3 6 6.81 0.98
 -5 3 5 0.24 0.19
 -5 3 4 0.13 0.08
 -5 3 3 0.37 0.22
 -5 3 2 0.13 0.11
 -5 3 1 0.84 0.31
 -5 3 0 1.58 0.4
 -5 3 -1 -0.11 0.12
 -5 3 -1 -0.04 0.12
 -5 3 -2 -0.05 0.14
 -5 3 -2 -0.16 0.13
 -5 3 -3 -0.19 0.17
 -5 3 -3 0.1 0.08
 -5 3 -4 2.16 0.41
 -5 3 -4 1.71 0.38
 -5 3 -5 0.87 0.29
 -5 3 -5 0.51 0.23
 -5 3 -6 1.26 0.31
 -5 3 -7 0.07 0.08
 -5 3 -8 0.6 0.24
 5 -3 8 0.34 0.21
 -5 3 -9 -0.05 0.05
 5 -3 9 -0.11 0.17
 -5 3 -10 0.11 0.13
 -5 2 12 0.34 0.25
 -5 2 11 1.59 0.52
 -5 2 10 0.05 0.15
 -5 2 9 -0.23 0.19
 -5 2 8 0.41 0.22
 -5 2 7 -0.02 0.08
 -5 2 6 0.51 0.26
 -5 2 5 41.17 2.29
 -5 2 4 0.18 0.2
 -5 2 3 21.01 1.56
 -5 2 2 2.7 0.6
 -5 2 1 1.28 0.37
 -5 2 1 1.33 0.26
 -5 2 0 1.52 0.37
 -5 2 -1 3.23 0.5
 -5 2 -1 2.68 0.49
 -5 2 -2 0.79 0.24
 -5 2 -2 0.79 0.28
 -5 2 -3 1.06 0.29
 -5 2 -3 0.91 0.29
 -5 2 -4 1.78 0.35
 -5 2 -4 1.63 0.35
 -5 2 -5 1.4 0.31
 -5 2 -5 0.86 0.26
 -5 2 -6 1.37 0.33
 -5 2 -6 1.46 0.34
 5 -2 6 0.91 0.27
 5 -2 6 1.58 0.36
 -5 2 -7 0.07 0.08
 5 -2 7 0.18 0.19
 5 -2 7 0.05 0.04
 -5 2 -8 2.93 0.49
 5 -2 8 2.73 0.5
 5 -2 8 2.33 0.53
 -5 2 -9 1.33 0.34
 5 -2 9 0.81 0.3
 -5 2 -10 2.3 0.46
 5 -2 10 2.09 0.56
 -5 2 -11 1.4 0.4
 5 -2 11 1.27 0.46
 5 -2 12 -0.03 0.19
 5 -2 13 -0.27 0.16
 -5 1 13 0.53 0.31
 -5 1 12 0.49 0.28
 -5 1 11 -0.08 0.17
 -5 1 10 0.38 0.23
 -5 1 9 -0.22 0.23
 -5 1 8 0.09 0.12
 -5 1 7 1.77 0.45
 -5 1 6 5.58 0.49
 -5 1 6 5.77 0.83
 -5 1 5 10.16 0.57
 -5 1 5 9.99 1.09
 -5 1 4 0.16 0.06
 -5 1 4 0.53 0.25
 5 -1 -3 23.57 1.13
 -5 1 3 25.9 1.65
 5 -1 -2 0.2 0.08
 -5 1 2 0.29 0.11
 -5 1 1 -0.14 0.15
 5 -1 -1 0 0.02
 -5 1 0 6.34 0.76
 -5 1 0 5.54 0.39
 -5 1 -1 2.35 0.44
 -5 1 -2 0.24 0.16
 -5 1 -2 -0.04 0.09
 -5 1 -3 0.63 0.23
 -5 1 -3 0.45 0.16
 -5 1 -4 1.91 0.37
 5 -1 4 1.85 0.3
 -5 1 -4 1.73 0.38
 5 -1 4 1.29 0.31
 5 -1 5 0.42 0.17
 -5 1 -5 0.61 0.21
 -5 1 -5 0.34 0.18
 5 -1 5 0.3 0.13
 -5 1 -6 0.28 0.12
 5 -1 6 0.54 0.2
 5 -1 6 0.34 0.14
 -5 1 -6 0.22 0.17
 -5 1 -7 2.91 0.46
 -5 1 -7 2.82 0.46
 5 -1 7 2.52 0.49
 5 -1 7 2.76 0.5
 -5 1 -8 0.87 0.27
 5 -1 8 0.49 0.24
 5 -1 8 0.68 0.26
 5 -1 9 -0.08 0.14
 -5 1 -9 0.26 0.21
 5 -1 9 -0.03 0.07
 -5 1 -10 0.32 0.16
 5 -1 10 0.65 0.34
 5 -1 10 0.2 0.11
 -5 1 -11 5.09 0.68
 5 -1 11 4.64 0.84
 5 -1 11 4.4 0.74
 -5 1 -12 2.84 0.54
 5 -1 12 2.23 0.61
 5 -1 13 -0.04 0.09
 5 -1 14 0.09 0.14
 -5 0 14 1.43 0.46
 -5 0 13 0.87 0.4
 -5 0 12 -0.07 0.07
 -5 0 11 -0.01 0.14
 -5 0 10 1.03 0.39
 -5 0 9 2.69 0.57
 -5 0 8 0.63 0.22
 -5 0 8 0.84 0.35
 -5 0 7 -0.1 0.13
 -5 0 7 -0.06 0.12
 -5 0 6 0.2 0.11
 -5 0 6 0.06 0.18
 -5 0 5 0.18 0.09
 -5 0 5 0.15 0.14
 -5 0 4 5.63 0.33
 -5 0 4 7.33 0.85
 -5 0 3 0.54 0.22
 5 0 -3 0.96 0.38
 -5 0 2 1.1 0.33
 5 0 -2 1.16 0.33
 -5 0 1 0.19 0.13
 5 0 -1 0.27 0.07
 -5 0 0 1.26 0.33
 5 0 0 1.11 0.12
 -5 0 0 1.01 0.12
 -5 0 -1 16.24 1.16
 -5 0 -2 13.87 0.91
 -5 0 -2 13.31 1.04
 -5 0 -3 0.08 0.12
 -5 0 -3 0.16 0.18
 5 0 3 0.08 0.19
 5 0 3 0.02 0.03
 -5 0 -4 1.21 0.3
 -5 0 -4 1.48 0.32
 5 0 4 1.43 0.25
 5 0 4 1.34 0.33
 -5 0 -5 5.89 0.66
 5 0 5 5.29 0.56
 -5 0 -5 4.72 0.61
 5 0 5 5.11 0.66
 -5 0 -6 13.62 0.99
 5 0 6 12.14 0.93
 -5 0 -6 10.91 0.96
 5 0 6 11.29 1.01
 5 0 7 0.26 0.17
 -5 0 -7 0.08 0.05
 5 0 7 0.21 0.13
 -5 0 -7 0.17 0.13
 -5 0 -8 0.48 0.17
 5 0 8 0.58 0.23
 -5 0 -8 0.44 0.21
 5 0 8 0.71 0.26
 -5 0 -9 0.11 0.1
 5 0 9 0.31 0.19
 -5 0 -10 1.43 0.33
 5 0 10 1.11 0.34
 -5 0 -11 0.15 0.13
 5 0 11 0.33 0.23
 -5 0 -12 0.6 0.25
 5 0 12 0.29 0.13
 -5 0 -13 2.14 0.44
 5 0 13 1.35 0.49
 -5 0 -14 -0.03 0.08
 5 0 14 -0.08 0.28
 -5 -1 13 0.14 0.13
 -5 -1 12 0.79 0.3
 -5 -1 11 2.69 0.63
 -5 -1 10 0.3 0.17
 -5 -1 10 0.18 0.17
 -5 -1 9 0.69 0.26
 -5 -1 9 1.14 0.41
 -5 -1 8 0.71 0.25
 -5 -1 8 0.82 0.31
 -5 -1 7 0.25 0.11
 -5 -1 7 -0.04 0.13
 -5 -1 6 0.24 0.16
 -5 -1 6 0.2 0.18
 -5 -1 5 2.32 0.33
 -5 -1 5 1.95 0.41
 -5 -1 4 2.47 0.46
 -5 -1 3 0.68 0.21
 5 1 -3 1.53 0.32
 -5 -1 2 6.12 0.7
 5 1 -2 6.12 0.55
 -5 -1 1 1.83 0.38
 5 1 -1 1.97 0.27
 -5 -1 0 1.65 0.36
 5 1 0 1.66 0.21
 -5 -1 0 1.21 0.12
 -5 -1 -1 0.69 0.23
 5 1 1 0.89 0.13
 5 1 1 0.67 0.09
 -5 -1 -2 4 0.56
 5 1 2 4.02 0.58
 -5 -1 -3 0.27 0.15
 -5 -1 -3 0.47 0.2
 5 1 3 0.39 0.17
 5 1 3 0.39 0.1
 -5 -1 -4 -0.03 0.06
 5 1 4 0.22 0.09
 5 1 4 0.04 0.06
 -5 -1 -4 0.02 0.1
 -5 -1 -5 0.14 0.13
 5 1 5 0.09 0.14
 5 1 5 0.12 0.09
 -5 -1 -5 -0.03 0.12
 -5 -1 -6 1.47 0.31
 5 1 6 1.76 0.3
 -5 -1 -6 1.17 0.33
 5 1 6 2.08 0.44
 -5 -1 -7 3.66 0.5
 5 1 7 2.98 0.43
 5 1 7 2.86 0.51
 -5 -1 -7 2.09 0.43
 5 1 7 2.48 0.26
 -5 -1 -8 0.36 0.15
 5 1 8 0.43 0.2
 -5 -1 -8 0.22 0.12
 -5 -1 -9 0.09 0.12
 5 1 9 0.3 0.17
 -5 -1 -10 3.01 0.48
 5 1 10 2.03 0.43
 -5 -1 -11 0.23 0.16
 5 1 11 0.17 0.19
 -5 -1 -12 0.84 0.25
 5 1 12 0.45 0.25
 -5 -1 -13 1.31 0.35
 5 1 13 1.21 0.39
 -5 -1 -14 -0.1 0.14
 5 1 14 -0.2 0.13
 -5 -1 -15 0.49 0.24
 -5 -2 12 -0.21 0.24
 -5 -2 11 -0.14 0.12
 -5 -2 11 0.17 0.14
 -5 -2 10 1.31 0.45
 -5 -2 10 0.83 0.32
 -5 -2 9 3.72 0.69
 -5 -2 9 4.42 0.73
 -5 -2 8 0.72 0.27
 -5 -2 8 1.11 0.35
 -5 -2 7 0.06 0.06
 -5 -2 7 -0.31 0.18
 -5 -2 6 2.09 0.39
 -5 -2 6 2.08 0.45
 -5 -2 5 4.14 0.61
 -5 -2 4 0.69 0.21
 5 2 -4 0.59 0.16
 5 2 -3 52.71 1.38
 -5 -2 3 45.92 1.98
 -5 -2 2 0.71 0.24
 5 2 -2 0.87 0.12
 5 2 -1 12.75 0.33
 -5 -2 1 12.58 1.04
 -5 -2 1 13.65 0.68
 -5 -2 0 4.26 0.6
 -5 -2 0 4.13 0.28
 -5 -2 -1 1.09 0.32
 5 2 1 0.97 0.14
 5 2 1 0.6 0.11
 5 2 1 0.83 0.27
 -5 -2 -2 0.35 0.15
 5 2 2 0.87 0.12
 5 2 2 0.72 0.13
 5 2 2 0.65 0.23
 5 2 3 4.08 0.33
 -5 -2 -3 3.22 0.52
 5 2 3 3.34 0.24
 5 2 3 4.04 0.6
 5 2 4 1.21 0.32
 5 2 4 0.64 0.14
 5 2 4 1.05 0.18
 -5 -2 -4 1.47 0.36
 -5 -2 -5 0.23 0.14
 5 2 5 0 0.11
 5 2 5 0.04 0.05
 -5 -2 -5 0.11 0.1
 5 2 5 -0.15 0.15
 -5 -2 -6 0.44 0.17
 5 2 6 0.41 0.14
 5 2 6 0.13 0.07
 -5 -2 -6 0.35 0.13
 -5 -2 -7 4.62 0.58
 -5 -2 -7 3.53 0.58
 5 2 7 3.63 0.42
 5 2 7 3.97 0.38
 -5 -2 -8 0.64 0.19
 5 2 8 0.35 0.09
 -5 -2 -9 0.01 0.04
 5 2 9 -0.1 0.13
 -5 -2 -10 1.03 0.27
 5 2 10 0.92 0.25
 -5 -2 -11 0.36 0.15
 5 2 11 0.51 0.23
 -5 -2 -12 -0.18 0.13
 5 2 12 0.15 0.13
 -5 -2 -13 0.8 0.27
 5 2 13 0.89 0.29
 -5 -2 -14 0.49 0.21
 5 2 14 0.5 0.23
 -5 -3 12 2.78 0.69
 -5 -3 11 0.96 0.36
 -5 -3 11 0.23 0.19
 -5 -3 10 0.39 0.27
 -5 -3 10 0.06 0.15
 -5 -3 9 1.58 0.43
 -5 -3 9 1.32 0.42
 -5 -3 8 1.31 0.4
 -5 -3 8 1.49 0.46
 -5 -3 7 0.69 0.25
 -5 -3 7 0.98 0.31
 -5 -3 6 0.8 0.29
 -5 -3 5 0.15 0.09
 5 3 -5 0.49 0.14
 -5 -3 4 0.15 0.11
 5 3 -4 -0.05 0.06
 -5 -3 3 1.08 0.33
 5 3 -3 1.35 0.21
 -5 -3 2 -0.12 0.18
 -5 -3 2 0.02 0.05
 5 3 -2 -0.03 0.06
 5 3 -1 31.99 1.08
 -5 -3 1 29.71 1.61
 -5 -3 1 30.68 1.17
 5 3 0 8.8 0.59
 -5 -3 0 9.03 0.91
 -5 -3 0 8.92 0.51
 -5 -3 -1 6.64 0.78
 5 3 1 7.11 0.81
 -5 -3 -2 3.86 0.6
 5 3 2 4.3 0.35
 5 3 2 4.15 0.62
 5 3 3 0.05 0.08
 5 3 3 0.12 0.05
 -5 -3 -3 -0.05 0.07
 5 3 4 2.02 0.43
 5 3 4 2.59 0.28
 -5 -3 -4 2.33 0.48
 5 3 5 0.23 0.07
 5 3 5 -0.07 0.13
 -5 -3 -5 0.04 0.1
 -5 -3 -6 5.66 0.75
 5 3 6 5.13 0.68
 5 3 6 4.64 0.62
 5 3 6 6.9 0.42
 -5 -3 -7 0.2 0.14
 5 3 7 0.11 0.14
 5 3 7 0.33 0.21
 -5 -3 -8 1.82 0.37
 5 3 8 1.96 0.46
 5 3 8 1.88 0.39
 -5 -3 -9 0.81 0.26
 5 3 9 0.52 0.16
 5 3 9 0.56 0.18
 -5 -3 -10 -0.1 0.09
 5 3 10 0.22 0.16
 5 3 10 0.1 0.12
 -5 -3 -11 -0.17 0.12
 5 3 11 0.01 0.08
 -5 -3 -12 0.37 0.17
 5 3 12 -0.1 0.12
 -5 -3 -13 0.78 0.23
 5 3 13 0.51 0.19
 5 3 14 0.34 0.23
 -5 -4 13 0.91 0.43
 -5 -4 12 0.25 0.23
 -5 -4 11 1.47 0.44
 -5 -4 11 1.22 0.44
 -5 -4 10 0.18 0.16
 -5 -4 10 0.12 0.22
 -5 -4 9 0.15 0.14
 -5 -4 9 0.19 0.21
 -5 -4 8 3.3 0.62
 -5 -4 8 3.76 0.73
 -5 -4 7 3.38 0.62
 -5 -4 6 0.3 0.18
 -5 -4 5 0.18 0.1
 -5 -4 4 0.84 0.28
 -5 -4 4 0.68 0.22
 -5 -4 3 0.55 0.21
 -5 -4 3 0.46 0.2
 5 4 -3 0.38 0.15
 5 4 -2 13.55 0.92
 -5 -4 2 12.34 1.09
 -5 -4 2 13.11 0.95
 -5 -4 1 0.17 0.11
 5 4 -1 0.05 0.08
 -5 -4 1 0.06 0.1
 5 4 0 0.32 0.14
 5 4 0 0.46 0.24
 -5 -4 0 0.07 0.08
 -5 -4 0 0.33 0.12
 5 4 1 0.18 0.19
 5 4 1 0.03 0.05
 -5 -4 -1 0.16 0.16
 5 4 2 0.07 0.06
 -5 -4 -2 0.09 0.11
 5 4 2 -0.05 0.12
 5 4 3 -0.04 0.07
 -5 -4 -3 0.01 0.1
 5 4 3 0.12 0.09
 5 4 4 20.04 1.38
 5 4 4 20.07 0.83
 5 4 4 18.69 0.86
 -5 -4 -5 0.37 0.22
 5 4 5 0.69 0.18
 5 4 5 0.44 0.12
 5 4 6 0.33 0.13
 5 4 6 0.57 0.15
 5 4 7 0.66 0.24
 5 4 8 1.38 0.55
 5 4 8 1.65 0.7
 -5 -4 -9 0.81 0.24
 5 4 9 0.59 0.33
 5 4 9 0.68 0.4
 -5 -4 -10 0.1 0.12
 5 4 10 0.24 0.25
 5 4 10 0.3 0.2
 -5 -4 -11 0.84 0.24
 5 4 11 0.53 0.27
 5 4 11 0.42 0.21
 5 4 12 0.07 0.17
 5 4 12 0 0.08
 5 4 13 0.01 0.09
 5 4 14 -0.01 0.06
 -5 -5 12 0.02 0.19
 -5 -5 11 0.1 0.14
 -5 -5 10 -0.03 0.07
 -5 -5 9 1.18 0.39
 -5 -5 8 -0.24 0.24
 -5 -5 7 8.54 1.01
 -5 -5 7 9 1.04
 -5 -5 6 1.9 0.47
 -5 -5 6 2.19 0.51
 -5 -5 5 14.08 1.26
 -5 -5 5 14.47 1.26
 -5 -5 4 -0.1 0.08
 -5 -5 4 0.16 0.19
 -5 -5 3 1.02 0.3
 -5 -5 3 1.13 0.39
 -5 -5 2 1.49 0.35
 -5 -5 2 1.35 0.38
 -5 -5 1 0.41 0.22
 -5 -5 1 0.42 0.15
 -5 -5 0 4.82 0.72
 5 5 0 6.07 0.78
 -5 -5 0 4.96 0.51
 -5 -5 -1 7.73 0.93
 5 5 1 10.08 0.75
 5 5 1 9.26 0.95
 5 5 2 1.6 0.4
 -5 -5 -2 0.64 0.28
 5 5 2 1.2 0.23
 5 5 3 1.19 0.25
 5 5 3 1.39 0.39
 -5 -5 -3 0.76 0.28
 5 5 3 1.14 0.23
 -5 -5 -4 5.41 0.78
 5 5 4 7.75 0.9
 5 5 4 7.83 0.57
 5 5 4 6.83 0.63
 5 5 5 0.13 0.06
 5 5 5 0.17 0.11
 5 5 6 5.84 0.61
 5 5 6 5.66 0.57
 5 5 7 2.86 0.52
 5 5 8 6.2 0.95
 5 5 9 0.17 0.13
 5 5 10 0.11 0.16
 5 5 10 0.12 0.27
 5 5 11 0.22 0.26
 5 5 11 0.17 0.33
 5 5 12 0.03 0.16
 5 5 12 0.68 0.33
 5 5 13 0.71 0.36
 5 5 13 0.17 0.17
 5 5 14 0.53 0.23
 -5 -6 10 -0.02 0.13
 -5 -6 9 0.21 0.17
 -5 -6 9 0.12 0.13
 -5 -6 8 1.42 0.45
 -5 -6 8 1.4 0.4
 -5 -6 7 0.56 0.27
 -5 -6 7 1.11 0.38
 -5 -6 6 0.04 0.07
 -5 -6 6 -0.05 0.2
 -5 -6 5 2.1 0.49
 -5 -6 5 2.04 0.52
 -5 -6 4 -0.19 0.21
 -5 -6 4 -0.13 0.22
 -5 -6 3 1.75 0.42
 -5 -6 3 2.13 0.5
 -5 -6 2 6.18 0.87
 -5 -6 2 6.67 0.78
 -5 -6 1 0.42 0.28
 -5 -6 1 0.09 0.07
 5 6 0 0.11 0.16
 -5 -6 0 0.12 0.12
 -5 -6 0 0.11 0.11
 5 6 1 -0.02 0.16
 -5 -6 -1 -0.05 0.16
 5 6 1 -0.07 0.12
 5 6 2 1.25 0.34
 -5 -6 -2 0.65 0.28
 5 6 2 1.13 0.27
 5 6 3 -0.13 0.12
 5 6 3 0.01 0.07
 5 6 4 0.29 0.15
 5 6 4 0.29 0.18
 5 6 5 0.27 0.16
 5 6 6 0.14 0.13
 5 6 7 0.09 0.11
 5 6 8 0.75 0.29
 5 6 9 2.63 0.69
 5 6 10 0.8 0.47
 5 6 11 0.12 0.19
 5 6 12 0.22 0.25
 5 6 12 0.23 0.17
 5 6 13 0.6 0.43
 5 6 13 1.34 0.61
 5 6 14 0.23 0.23
 -5 -7 9 -0.2 0.22
 -5 -7 8 -0.02 0.24
 -5 -7 8 -0.1 0.08
 -5 -7 7 0.25 0.09
 -5 -7 7 0.31 0.19
 -5 -7 6 0.35 0.23
 -5 -7 6 0.18 0.08
 -5 -7 5 2.37 0.57
 -5 -7 5 1.96 0.51
 -5 -7 4 2.8 0.6
 -5 -7 4 2.63 0.61
 -5 -7 3 0.07 0.11
 -5 -7 3 0.19 0.15
 -5 -7 2 -0.22 0.17
 -5 -7 2 -0.1 0.1
 -5 -7 1 3.01 0.67
 -5 -7 1 2.79 0.5
 5 7 0 10.64 0.88
 5 7 0 10.29 1.01
 5 7 1 1.73 0.44
 5 7 1 1.54 0.33
 5 7 2 -0.12 0.17
 5 7 2 -0.17 0.12
 5 7 3 5.5 0.79
 5 7 3 4.85 0.58
 5 7 4 4.24 0.72
 5 7 4 5.6 0.6
 5 7 5 0.24 0.16
 5 7 6 0.64 0.22
 5 7 7 0.28 0.2
 5 7 8 0.08 0.14
 5 7 9 -0.29 0.26
 5 7 10 0.3 0.38
 5 7 11 0.97 0.61
 5 7 12 0.28 0.33
 5 7 13 0.43 0.5
 5 7 14 0.35 0.4
 -5 -8 8 0.86 0.37
 -5 -8 7 1.13 0.42
 -5 -8 6 1.29 0.46
 -5 -8 5 1.1 0.4
 -5 -8 4 0.35 0.25
 -5 -8 3 0.16 0.09
 -5 -8 2 1.15 0.39
 5 8 0 4.04 0.57
 5 8 0 3.82 0.64
 5 8 1 0.09 0.16
 5 8 1 -0.04 0.14
 5 8 2 -0.06 0.09
 5 8 2 0.06 0.08
 5 8 3 0.55 0.22
 5 8 3 0.85 0.26
 5 8 4 0.15 0.17
 5 8 4 -0.03 0.1
 5 8 5 0.74 0.26
 5 8 6 2.29 0.49
 5 8 7 0.11 0.12
 5 8 8 1.37 0.44
 5 8 9 -0.31 0.37
 5 8 10 0.85 0.44
 5 8 11 1.06 0.55
 5 8 12 0.44 0.68
 -5 -9 6 0.26 0.23
 -5 -9 5 1.9 0.58
 -5 -9 4 0.43 0.25
 -5 -9 3 2.85 0.61
 -5 -9 2 0.67 0.31
 5 9 -1 0.34 0.21
 5 9 0 0.05 0.04
 5 9 1 -0.08 0.12
 5 9 1 -0.03 0.11
 5 9 2 0.23 0.16
 5 9 2 0.18 0.16
 5 9 3 0.21 0.2
 5 9 3 1.08 0.34
 5 9 4 0.57 0.24
 5 9 4 0.16 0.21
 5 9 5 0.56 0.19
 5 9 6 0.73 0.31
 5 9 7 0.18 0.17
 5 9 8 1.42 0.49
 5 9 9 -0.27 0.25
 5 9 10 -0.25 0.56
 5 9 11 0.82 0.52
 -5 -10 4 0.03 0.06
 5 10 -2 -0.21 0.11
 5 10 -1 0.5 0.2
 5 10 0 0.01 0.06
 5 10 1 0.11 0.08
 5 10 2 0.07 0.17
 5 10 2 0.43 0.2
 5 10 3 0.18 0.14
 5 10 3 0.07 0.13
 5 10 4 0.52 0.27
 5 10 4 0.6 0.25
 5 10 5 0.04 0.12
 5 10 5 0.09 0.12
 5 10 6 0.46 0.3
 5 10 7 0.3 0.22
 5 10 8 -0.01 0.08
 5 11 6 0.25 0.22
 -6 6 1 0.28 0.22
 -6 6 0 0.08 0.11
 -6 5 4 0.18 0.18
 -6 5 3 0.23 0.19
 -6 5 2 2.36 0.59
 -6 5 1 0.15 0.22
 -6 5 0 0.45 0.25
 -6 5 -1 0.3 0.22
 -6 5 -2 0.26 0.13
 -6 4 6 0.23 0.23
 -6 4 5 2.31 0.63
 -6 4 4 2.45 0.62
 -6 4 3 0.5 0.29
 -6 4 2 3.35 0.68
 -6 4 1 0.3 0.24
 -6 4 0 0.05 0.12
 -6 4 -1 8.18 1.04
 -6 4 -2 1.77 0.44
 -6 4 -2 1.47 0.43
 -6 4 -3 0.53 0.23
 -6 4 -3 0.29 0.13
 -6 4 -4 0.95 0.31
 -6 4 -5 0.16 0.09
 -6 4 -8 -0.64 0.5
 -6 3 7 -0.03 0.1
 -6 3 6 1.04 0.42
 -6 3 5 0.86 0.31
 -6 3 4 1.41 0.47
 -6 3 3 0.28 0.22
 -6 3 2 -0.06 0.17
 -6 3 1 -0.08 0.12
 -6 3 0 0.13 0.09
 -6 3 -1 6.82 0.91
 -6 3 -2 0.78 0.3
 -6 3 -2 0.39 0.25
 -6 3 -3 6.76 0.83
 -6 3 -3 5.13 0.75
 -6 3 -4 3.38 0.59
 -6 3 -4 3.59 0.6
 -6 3 -5 5.65 0.75
 -6 3 -6 0.19 0.15
 -6 3 -7 0.01 0.08
 -6 2 9 0.58 0.34
 -6 2 8 0.11 0.12
 -6 2 7 5.79 0.96
 -6 2 6 3.06 0.7
 -6 2 5 12.74 1.36
 -6 2 4 6.19 0.93
 -6 2 3 7.8 1.02
 -6 2 2 0.18 0.24
 -6 2 1 3.03 0.62
 -6 2 0 1.29 0.4
 -6 2 -1 1.48 0.43
 -6 2 -2 3.97 0.61
 -6 2 -2 3.34 0.6
 -6 2 -3 -0.01 0.08
 -6 2 -3 0.15 0.15
 -6 2 -4 4.16 0.65
 -6 2 -4 2.93 0.53
 -6 2 -5 9.16 0.94
 -6 2 -5 6.76 0.8
 -6 2 -6 12.02 1.08
 -6 2 -7 0.22 0.09
 -6 2 -8 1.87 0.42
 -6 2 -9 0.29 0.14
 -6 1 10 -0.81 0.37
 -6 1 9 0.84 0.38
 -6 1 8 0.61 0.36
 -6 1 7 0.55 0.28
 -6 1 6 1.58 0.49
 -6 1 5 1.95 0.54
 -6 1 4 3.13 0.65
 -6 1 3 34.71 2.14
 -6 1 2 0.39 0.29
 -6 1 1 0.8 0.35
 -6 1 0 0.17 0.15
 -6 1 -1 1.65 0.41
 -6 1 -2 2.54 0.52
 -6 1 -3 0 0.07
 -6 1 -3 -0.01 0.07
 -6 1 -4 0.61 0.26
 -6 1 -4 0.3 0.16
 -6 1 -5 -0.12 0.1
 -6 1 -5 -0.22 0.16
 -6 1 -6 -0.18 0.18
 6 -1 6 0.03 0.08
 -6 1 -6 0.12 0.12
 -6 1 -7 2.42 0.48
 6 -1 7 1.86 0.45
 -6 1 -8 4.67 0.67
 6 -1 8 4.06 0.68
 6 -1 9 0.3 0.17
 -6 1 -9 0.21 0.15
 -6 1 -10 -0.06 0.11
 -6 0 11 0.33 0.27
 -6 0 10 0.03 0.06
 -6 0 9 0.38 0.21
 -6 0 8 0.39 0.27
 -6 0 7 -0.23 0.19
 -6 0 6 1.06 0.35
 -6 0 5 1 0.37
 -6 0 4 0.09 0.18
 -6 0 3 0.9 0.34
 -6 0 2 2.16 0.51
 -6 0 1 6.46 0.85
 -6 0 0 10.83 1.09
 -6 0 -1 4.56 0.69
 -6 0 -2 0.03 0.16
 -6 0 -3 2.95 0.54
 -6 0 -4 1.55 0.38
 -6 0 -4 2.27 0.44
 -6 0 -5 0.32 0.21
 -6 0 -5 0.58 0.25
 6 0 5 0.32 0.21
 -6 0 -6 0.15 0.15
 6 0 6 -0.02 0.19
 -6 0 -6 0.06 0.11
 6 0 7 0.68 0.26
 -6 0 -7 0.71 0.26
 -6 0 -7 0.45 0.18
 -6 0 -8 0.59 0.23
 6 0 8 0.52 0.25
 -6 0 -9 0.09 0.12
 6 0 9 0.17 0.14
 -6 0 -10 1.27 0.34
 6 0 10 1.22 0.42
 6 0 11 0.24 0.25
 -6 0 -11 0.37 0.14
 -6 0 -12 0.54 0.26
 -6 -1 12 0.22 0.28
 -6 -1 11 0.29 0.24
 -6 -1 10 0.49 0.25
 -6 -1 9 4.36 0.86
 -6 -1 8 0.55 0.31
 -6 -1 7 1.35 0.42
 -6 -1 6 0.52 0.28
 -6 -1 5 1.19 0.39
 -6 -1 4 0.48 0.26
 -6 -1 3 0.86 0.28
 -6 -1 2 2.99 0.56
 -6 -1 1 0.01 0.07
 -6 -1 0 1.05 0.3
 -6 -1 -1 0.12 0.14
 -6 -1 -2 10.54 1.05
 -6 -1 -3 1.77 0.45
 6 1 3 2.15 0.49
 -6 -1 -4 0.4 0.23
 6 1 4 0.4 0.19
 -6 -1 -5 0.3 0.18
 6 1 5 -0.04 0.12
 6 1 5 0.05 0.04
 -6 -1 -5 0.25 0.16
 -6 -1 -6 1.2 0.34
 6 1 6 0.52 0.17
 6 1 6 0.97 0.35
 -6 -1 -6 0.41 0.23
 -6 -1 -7 1 0.31
 6 1 7 0.55 0.25
 6 1 7 0.58 0.19
 -6 -1 -7 0.26 0.18
 -6 -1 -8 -0.07 0.12
 6 1 8 0.16 0.15
 6 1 8 -0.04 0.12
 -6 -1 -8 -0.16 0.21
 6 1 9 -0.2 0.15
 -6 -1 -9 -0.09 0.12
 6 1 9 -0.17 0.17
 6 1 10 0.09 0.05
 6 1 10 0.16 0.09
 -6 -1 -11 0.71 0.27
 6 1 11 0.14 0.14
 -6 -1 -12 0.29 0.18
 -6 -1 -13 0.25 0.16
 -6 -2 12 0.11 0.15
 -6 -2 11 0.21 0.19
 -6 -2 10 -0.23 0.13
 -6 -2 9 1.31 0.46
 -6 -2 8 0.21 0.16
 -6 -2 7 1.28 0.39
 -6 -2 6 1.2 0.37
 -6 -2 5 0.73 0.3
 -6 -2 4 0.11 0.17
 -6 -2 3 0.07 0.07
 -6 -2 2 0.48 0.21
 -6 -2 1 12.35 1.15
 -6 -2 1 11.02 0.57
 -6 -2 0 1.13 0.37
 -6 -2 -1 -0.03 0.12
 6 2 1 0.11 0.04
 -6 -2 -2 5.93 0.79
 6 2 2 5.67 0.27
 6 2 2 6.2 0.82
 6 2 3 0.66 0.28
 6 2 3 0.6 0.11
 6 2 3 0.27 0.08
 -6 -2 -3 0.67 0.27
 6 2 4 8.33 0.49
 -6 -2 -4 7.25 0.9
 6 2 4 9.13 0.99
 6 2 5 0.69 0.16
 6 2 5 0.64 0.26
 -6 -2 -5 0.51 0.21
 -6 -2 -6 1.74 0.39
 6 2 6 1.46 0.4
 6 2 6 1.55 0.26
 -6 -2 -6 1.34 0.38
 6 2 7 -0.16 0.2
 -6 -2 -7 0.14 0.15
 6 2 7 0.08 0.07
 -6 -2 -7 -0.06 0.13
 -6 -2 -8 0.26 0.12
 6 2 8 0.29 0.15
 -6 -2 -8 0.48 0.22
 6 2 8 0.37 0.23
 -6 -2 -9 0.13 0.16
 6 2 9 0.21 0.15
 6 2 9 0.07 0.15
 -6 -2 -10 1.8 0.43
 6 2 10 1.69 0.39
 -6 -2 -11 1.93 0.43
 6 2 11 1.89 0.43
 -6 -2 -12 0.5 0.22
 6 2 12 0.42 0.22
 -6 -2 -13 0.1 0.11
 6 2 13 -0.01 0.04
 -6 -2 -14 0.14 0.09
 -6 -3 12 0.1 0.08
 -6 -3 11 0.04 0.18
 -6 -3 10 0.04 0.16
 -6 -3 9 0.29 0.24
 -6 -3 8 0.04 0.16
 -6 -3 7 1.09 0.37
 -6 -3 6 1.23 0.37
 -6 -3 5 0.49 0.26
 -6 -3 4 1.3 0.39
 -6 -3 3 0.31 0.21
 -6 -3 3 0.12 0.1
 -6 -3 2 2.52 0.53
 -6 -3 2 2.64 0.38
 -6 -3 1 17.34 1.36
 -6 -3 1 19.18 0.86
 -6 -3 0 0.51 0.26
 -6 -3 -1 0.03 0.06
 6 3 1 -0.15 0.1
 -6 -3 -2 7.55 0.92
 6 3 2 8.54 0.49
 6 3 2 8.2 0.97
 6 3 3 0.08 0.09
 6 3 3 0.15 0.07
 6 3 3 0.36 0.09
 -6 -3 -3 0.19 0.17
 6 3 4 2.63 0.32
 6 3 4 2.16 0.26
 -6 -3 -4 2.27 0.51
 6 3 4 2.99 0.59
 6 3 5 0 0.08
 6 3 5 0.15 0.11
 -6 -3 -5 -0.15 0.2
 6 3 6 0.01 0.05
 6 3 6 -0.03 0.08
 6 3 6 0.07 0.07
 -6 -3 -6 -0.04 0.1
 -6 -3 -7 0.01 0.08
 6 3 7 -0.04 0.09
 6 3 7 -0.14 0.09
 -6 -3 -8 0.12 0.11
 6 3 8 0.15 0.07
 -6 -3 -9 -0.03 0.07
 6 3 9 -0.05 0.03
 -6 -3 -10 3.23 0.55
 6 3 10 2.36 0.4
 -6 -3 -11 2.74 0.5
 6 3 11 1.69 0.37
 -6 -3 -12 1.58 0.4
 6 3 12 1.14 0.34
 6 3 13 1.61 0.41
 6 3 14 0.2 0.17
 -6 -4 11 0.62 0.37
 -6 -4 10 0.26 0.26
 -6 -4 9 1.67 0.48
 -6 -4 8 0.57 0.25
 -6 -4 7 0.46 0.21
 -6 -4 6 -0.37 0.23
 -6 -4 5 1.4 0.4
 -6 -4 5 1.4 0.38
 -6 -4 4 0.29 0.19
 -6 -4 4 0.05 0.09
 -6 -4 3 -0.18 0.16
 -6 -4 3 -0.03 0.08
 -6 -4 2 0.31 0.18
 -6 -4 2 0.38 0.14
 -6 -4 1 0.14 0.08
 -6 -4 1 0.36 0.18
 -6 -4 0 0.22 0.14
 6 4 1 23.32 1.06
 6 4 1 24.13 1.67
 6 4 2 18.98 0.88
 6 4 2 19.18 1.49
 -6 -4 -3 13.73 1.29
 6 4 3 17.97 0.79
 6 4 3 15.81 1.37
 6 4 4 0.05 0.1
 6 4 4 0.24 0.12
 -6 -4 -4 0.19 0.15
 6 4 5 0.07 0.13
 -6 -4 -5 0.13 0.11
 6 4 5 0.01 0.05
 -6 -4 -6 0.89 0.36
 6 4 6 0.95 0.28
 6 4 6 0.99 0.32
 6 4 7 -0.02 0.1
 6 4 7 0.11 0.17
 6 4 7 -0.03 0.1
 6 4 8 0.84 0.34
 6 4 8 0.94 0.3
 6 4 9 0.07 0.12
 6 4 10 0.25 0.16
 -6 -4 -11 -0.1 0.08
 6 4 11 -0.1 0.12
 6 4 12 2.82 0.5
 6 4 13 2.56 0.49
 6 4 14 0.05 0.08
 -6 -5 10 0.47 0.3
 -6 -5 9 3.3 0.72
 -6 -5 8 4.88 0.86
 -6 -5 8 4.21 0.76
 -6 -5 7 9.4 1.14
 -6 -5 7 9.38 1.09
 -6 -5 6 3.61 0.66
 -6 -5 6 3.27 0.66
 -6 -5 5 2.72 0.53
 -6 -5 5 3.35 0.66
 -6 -5 4 0.37 0.2
 -6 -5 4 0.58 0.27
 -6 -5 3 0.25 0.2
 -6 -5 3 0.48 0.19
 -6 -5 2 0.08 0.13
 -6 -5 2 0.09 0.15
 -6 -5 1 2.72 0.4
 -6 -5 1 2.9 0.63
 -6 -5 0 2.59 0.59
 6 5 1 1.85 0.47
 -6 -5 -1 1.3 0.46
 6 5 1 1.44 0.29
 -6 -5 -2 0.67 0.29
 6 5 2 1.16 0.25
 6 5 3 13.14 1.27
 6 5 3 14.63 0.83
 6 5 4 19.66 1.55
 6 5 4 20.87 0.93
 6 5 5 0.36 0.25
 -6 -5 -5 0.15 0.21
 6 5 5 0.55 0.16
 6 5 6 3.65 0.65
 6 5 6 3.41 0.5
 6 5 7 -0.13 0.1
 6 5 8 -0.11 0.19
 6 5 9 -0.05 0.21
 6 5 9 -0.21 0.27
 6 5 10 0.52 0.31
 6 5 11 0.49 0.26
 6 5 12 -0.05 0.1
 6 5 13 -0.22 0.15
 -6 -6 10 0.04 0.12
 -6 -6 9 0.08 0.06
 -6 -6 9 0.6 0.33
 -6 -6 8 0.93 0.41
 -6 -6 8 1.43 0.47
 -6 -6 7 -0.07 0.15
 -6 -6 7 0.22 0.08
 -6 -6 6 2.04 0.52
 -6 -6 6 1.93 0.54
 -6 -6 5 5.16 0.88
 -6 -6 5 5.52 0.83
 -6 -6 4 1.47 0.41
 -6 -6 4 1.19 0.44
 -6 -6 3 -0.04 0.09
 -6 -6 3 0.02 0.11
 -6 -6 2 0.41 0.24
 -6 -6 2 0.71 0.26
 -6 -6 1 0.33 0.25
 -6 -6 1 0.17 0.14
 -6 -6 0 0.42 0.24
 6 6 1 2.28 0.4
 6 6 1 2.31 0.54
 -6 -6 -1 1.34 0.44
 6 6 2 0.19 0.14
 -6 -6 -2 0.14 0.26
 6 6 2 0.03 0.07
 -6 -6 -3 0.66 0.31
 6 6 3 0.56 0.28
 6 6 3 0.64 0.2
 6 6 4 0.44 0.23
 6 6 4 0.42 0.18
 6 6 5 0.86 0.33
 6 6 5 1.38 0.29
 6 6 6 3.15 0.48
 6 6 6 2.81 0.6
 6 6 7 0.95 0.31
 6 6 8 0.29 0.26
 6 6 9 -0.11 0.25
 6 6 10 0.01 0.33
 6 6 11 0.19 0.3
 6 6 12 1.75 0.61
 6 6 13 0.15 0.18
 -6 -7 8 0.5 0.26
 -6 -7 8 0.24 0.12
 -6 -7 7 0.27 0.18
 -6 -7 7 0.05 0.1
 -6 -7 6 0.11 0.12
 -6 -7 6 -0.74 0.34
 -6 -7 5 -0.13 0.14
 -6 -7 5 -0.14 0.22
 -6 -7 4 -0.23 0.25
 -6 -7 4 0.02 0.18
 -6 -7 3 0.01 0.15
 -6 -7 3 -0.06 0.14
 -6 -7 2 1.72 0.53
 -6 -7 2 2.06 0.42
 -6 -7 1 2.01 0.58
 -6 -7 1 2.41 0.46
 -6 -7 0 0.87 0.36
 6 7 0 1.62 0.36
 -6 -7 -1 0.65 0.39
 6 7 1 0.38 0.28
 6 7 1 0.5 0.2
 6 7 2 -0.05 0.11
 6 7 2 0.03 0.08
 6 7 3 0.51 0.22
 6 7 3 0.62 0.22
 6 7 4 0.12 0.11
 6 7 4 0.21 0.17
 6 7 5 0.29 0.25
 6 7 5 0.39 0.19
 6 7 6 0.14 0.12
 6 7 6 0.45 0.25
 6 7 7 0.23 0.16
 6 7 8 -0.18 0.26
 6 7 9 -0.16 0.31
 6 7 10 -0.06 0.12
 6 7 11 0.64 0.42
 6 7 12 0.2 0.67
 -6 -8 7 0.02 0.08
 -6 -8 7 -0.05 0.13
 -6 -8 6 -0.11 0.14
 -6 -8 6 -0.11 0.06
 -6 -8 5 -0.2 0.18
 -6 -8 5 0.04 0.05
 -6 -8 4 0.02 0.13
 -6 -8 4 0.03 0.16
 -6 -8 3 0.05 0.07
 -6 -8 3 0.25 0.19
 -6 -8 2 0.22 0.2
 -6 -8 2 0.55 0.27
 6 8 -1 0.12 0.08
 6 8 0 1.21 0.35
 6 8 1 0.62 0.28
 6 8 1 0.33 0.17
 6 8 2 0.76 0.28
 6 8 2 0.6 0.23
 6 8 3 0.5 0.19
 6 8 3 0.38 0.22
 6 8 4 -0.01 0.06
 6 8 4 0.17 0.17
 6 8 5 -0.01 0.08
 6 8 5 0.38 0.19
 6 8 6 0.15 0.14
 6 8 6 0.42 0.23
 6 8 7 -0.08 0.12
 6 8 8 0.8 0.39
 6 8 9 -1.07 0.45
 6 8 10 -0.45 0.35
 6 8 11 0.73 0.42
 6 8 12 0.58 0.44
 -6 -9 6 0.15 0.25
 -6 -9 5 0.26 0.23
 -6 -9 4 0.45 0.27
 -6 -9 3 0.19 0.14
 6 9 -2 0.11 0.09
 6 9 -1 -0.08 0.16
 6 9 0 -0.03 0.09
 6 9 1 0.25 0.26
 6 9 1 0.26 0.16
 6 9 2 0.79 0.32
 6 9 2 0.73 0.29
 6 9 3 0.78 0.29
 6 9 3 1.03 0.42
 6 9 4 0.3 0.29
 6 9 4 0.8 0.27
 6 9 5 0.4 0.25
 6 9 5 0.43 0.23
 6 9 6 0.23 0.22
 6 9 6 0.61 0.24
 6 9 7 0.49 0.26
 6 9 8 -0.07 0.07
 6 9 9 0.83 0.4
 6 9 10 0.73 0.5
 6 10 -1 1.06 0.31
 6 10 0 1.35 0.36
 6 10 1 0.17 0.16
 6 10 2 0.08 0.13
 6 10 2 -0.02 0.09
 6 10 3 -0.01 0.24
 6 10 3 0.1 0.14
 6 10 4 0.05 0.16
 6 10 4 0.12 0.15
 6 10 5 0.21 0.14
 6 10 5 -0.06 0.1
 6 10 6 -0.51 0.3
 6 10 6 0.14 0.14
 6 10 7 0.11 0.14
 6 10 7 0.57 0.31
 6 11 5 0 0.17
 6 11 6 0.01 0.08
 -7 4 1 0.1 0.12
 -7 4 0 3.97 0.8
 -7 4 -1 0.88 0.37
 -7 3 3 1 0.38
 -7 3 2 0.93 0.4
 -7 3 1 1.78 0.53
 -7 3 0 0.01 0.09
 -7 3 -1 1.69 0.48
 -7 3 -2 0.15 0.21
 -7 3 -3 1.41 0.4
 -7 2 5 3.73 0.81
 -7 2 4 -0.01 0.14
 -7 2 3 -0.11 0.2
 -7 2 2 0.28 0.21
 -7 2 1 0.71 0.3
 -7 2 0 0.22 0.19
 -7 2 -1 1.82 0.5
 -7 2 -2 -0.14 0.16
 -7 2 -3 1.74 0.5
 -7 2 -4 1.16 0.36
 -7 2 -4 1.83 0.47
 -7 2 -5 0.87 0.31
 -7 1 6 0.09 0.14
 -7 1 5 2.39 0.63
 -7 1 4 1.81 0.56
 -7 1 3 1.71 0.49
 -7 1 2 1.41 0.48
 -7 1 1 0.93 0.4
 -7 1 0 0.05 0.09
 -7 1 -1 0.39 0.22
 -7 1 -2 0.33 0.24
 -7 1 -3 0.35 0.26
 -7 1 -4 1.75 0.43
 -7 1 -5 0.15 0.14
 -7 1 -5 -0.09 0.12
 -7 1 -6 1.22 0.38
 -7 1 -7 0.33 0.28
 -7 0 8 -0.17 0.17
 -7 0 7 0.22 0.18
 -7 0 6 0.22 0.25
 -7 0 5 0.47 0.28
 -7 0 4 1.92 0.55
 -7 0 3 6.68 1.01
 -7 0 2 0.35 0.26
 -7 0 1 3.89 0.73
 -7 0 0 0.77 0.32
 -7 0 -1 1.59 0.47
 -7 0 -2 0.51 0.28
 -7 0 -3 0.66 0.29
 -7 0 -4 -0.05 0.13
 -7 0 -5 0.03 0.11
 -7 0 -6 0.43 0.18
 -7 0 -6 0.46 0.29
 7 0 7 0.69 0.32
 -7 0 -7 0.15 0.11
 7 0 8 1.01 0.34
 -7 0 -8 1.49 0.42
 -7 0 -9 0.28 0.21
 7 0 9 -0.06 0.19
 7 0 10 1.13 0.42
 -7 -1 8 0.19 0.24
 -7 -1 7 0.22 0.15
 -7 -1 6 -0.25 0.2
 -7 -1 5 1.04 0.37
 -7 -1 4 1.58 0.5
 -7 -1 3 0.81 0.35
 -7 -1 2 0.58 0.25
 -7 -1 1 0.43 0.23
 -7 -1 0 0 0.06
 -7 -1 -1 0.39 0.24
 -7 -1 -2 6.2 0.88
 -7 -1 -3 0.83 0.36
 -7 -1 -4 1.08 0.38
 7 1 5 0.07 0.07
 -7 -1 -5 -0.02 0.13
 7 1 6 0.9 0.3
 -7 -1 -6 0.55 0.26
 -7 -1 -7 0.09 0.1
 7 1 7 0.35 0.28
 -7 -1 -7 -0.17 0.22
 7 1 8 -0.05 0.13
 -7 -1 -8 -0.2 0.16
 -7 -1 -9 0.6 0.29
 7 1 9 0.42 0.25
 -7 -1 -10 -0.03 0.09
 7 1 10 0.11 0.07
 7 1 11 -0.17 0.17
 7 1 12 0.23 0.2
 -7 -2 9 0.08 0.17
 -7 -2 8 0.64 0.33
 -7 -2 7 0.76 0.36
 -7 -2 6 0.5 0.29
 -7 -2 5 0.45 0.2
 -7 -2 4 1.23 0.43
 -7 -2 3 2.11 0.54
 -7 -2 2 -0.02 0.12
 -7 -2 1 -0.07 0.05
 -7 -2 0 0.65 0.27
 -7 -2 -1 1.64 0.46
 -7 -2 -2 0.29 0.2
 -7 -2 -3 0.28 0.21
 7 2 4 2.78 0.59
 -7 -2 -4 2.95 0.61
 7 2 5 0.4 0.21
 -7 -2 -5 0.26 0.09
 7 2 6 1.45 0.42
 -7 -2 -6 1.4 0.46
 -7 -2 -7 1.65 0.49
 7 2 7 2.02 0.56
 -7 -2 -8 1.04 0.36
 7 2 8 0.84 0.33
 -7 -2 -8 0.45 0.23
 -7 -2 -9 0.28 0.18
 7 2 9 0.09 0.17
 -7 -2 -10 0.61 0.28
 7 2 10 0.02 0.06
 7 2 11 -0.17 0.17
 -7 -2 -11 0.3 0.2
 -7 -2 -12 0.39 0.21
 7 2 12 0.2 0.21
 -7 -3 9 0.61 0.31
 -7 -3 8 0.42 0.26
 -7 -3 7 0.37 0.18
 -7 -3 6 -0.05 0.07
 -7 -3 5 1.39 0.43
 -7 -3 4 0.12 0.09
 -7 -3 3 0.42 0.27
 -7 -3 2 0.62 0.26
 -7 -3 1 0.05 0.17
 -7 -3 0 0.16 0.12
 -7 -3 -1 0.97 0.33
 -7 -3 -2 0.07 0.09
 7 3 3 0 0.13
 -7 -3 -3 0.02 0.21
 7 3 4 2.27 0.57
 -7 -3 -4 2.22 0.6
 7 3 5 0.35 0.21
 -7 -3 -5 0.57 0.29
 -7 -3 -6 0.23 0.19
 7 3 6 0.32 0.12
 7 3 7 0.26 0.23
 -7 -3 -7 0.08 0.08
 7 3 8 -0.11 0.12
 -7 -3 -8 0.02 0.12
 7 3 9 0.45 0.23
 7 3 10 -0.01 0.08
 -7 -3 -10 0.19 0.17
 -7 -3 -11 0.27 0.22
 7 3 11 0.03 0.08
 -7 -3 -12 2.44 0.53
 -7 -4 10 -0.2 0.3
 -7 -4 9 0.31 0.24
 -7 -4 8 -0.08 0.13
 -7 -4 7 0.73 0.37
 -7 -4 6 -0.18 0.21
 -7 -4 5 0.2 0.06
 -7 -4 4 0.48 0.28
 -7 -4 3 0.96 0.43
 -7 -4 2 0.99 0.38
 -7 -4 1 2.24 0.56
 -7 -4 0 -0.1 0.19
 7 4 1 0.28 0.09
 -7 -4 -1 0.22 0.19
 7 4 2 1.37 0.42
 -7 -4 -2 1.06 0.39
 7 4 3 0.54 0.3
 -7 -4 -3 0.27 0.14
 7 4 4 0.11 0.22
 -7 -4 -4 0.28 0.21
 -7 -4 -5 -0.15 0.13
 7 4 5 0.16 0.18
 7 4 6 0.39 0.27
 -7 -4 -6 -0.08 0.11
 7 4 7 0.07 0.09
 -7 -4 -7 0.11 0.06
 7 4 8 0.51 0.26
 7 4 9 0.84 0.34
 7 4 10 0.48 0.26
 -7 -5 10 1.63 0.56
 -7 -5 10 1.26 0.51
 -7 -5 9 0.38 0.25
 -7 -5 9 0.42 0.2
 -7 -5 8 1.17 0.41
 -7 -5 8 0.96 0.42
 -7 -5 7 0.57 0.26
 -7 -5 7 0.44 0.28
 -7 -5 6 0.01 0.15
 -7 -5 6 0.09 0.16
 -7 -5 5 -0.53 0.25
 -7 -5 5 0.3 0.25
 -7 -5 4 0.02 0.07
 -7 -5 3 0.65 0.31
 -7 -5 2 0.06 0.12
 -7 -5 1 0.16 0.17
 7 5 0 0.47 0.19
 -7 -5 0 0.27 0.19
 7 5 1 -0.03 0.06
 -7 -5 -1 0.04 0.09
 7 5 2 -0.23 0.23
 -7 -5 -2 0.1 0.15
 7 5 2 0.09 0.1
 7 5 3 0.99 0.34
 -7 -5 -3 1 0.4
 7 5 3 1.23 0.25
 7 5 4 0.48 0.26
 -7 -5 -4 0.05 0.13
 -7 -5 -5 0.77 0.39
 7 5 5 0.61 0.24
 7 5 6 0.17 0.17
 -7 -5 -6 0.32 0.23
 7 5 7 -0.13 0.25
 7 5 8 0.22 0.14
 7 5 9 -0.11 0.13
 -7 -6 9 0.24 0.19
 -7 -6 9 0.16 0.28
 -7 -6 8 -0.05 0.1
 -7 -6 8 0.05 0.12
 -7 -6 7 0.23 0.18
 -7 -6 7 0.77 0.39
 -7 -6 6 -0.15 0.22
 -7 -6 6 0.79 0.41
 -7 -6 5 1.49 0.45
 -7 -6 5 1.47 0.51
 -7 -6 4 0.98 0.32
 -7 -6 4 0.99 0.43
 -7 -6 3 0 0.09
 -7 -6 2 -0.1 0.13
 -7 -6 1 -0.14 0.26
 -7 -6 0 0.19 0.06
 7 6 0 0.45 0.18
 -7 -6 -1 -0.15 0.23
 7 6 1 0.08 0.13
 7 6 2 0.74 0.34
 -7 -6 -2 0.49 0.28
 7 6 2 0.47 0.16
 -7 -6 -3 0.21 0.17
 7 6 3 -0.07 0.14
 7 6 3 0.4 0.19
 7 6 4 0.56 0.33
 -7 -6 -4 0.32 0.26
 7 6 4 0.21 0.12
 -7 -6 -5 0.36 0.27
 7 6 5 0.09 0.24
 7 6 5 0.45 0.19
 7 6 6 3.85 0.75
 7 6 7 0.39 0.2
 7 6 8 -0.19 0.16
 7 6 9 0.26 0.23
 -7 -7 8 0.88 0.39
 -7 -7 8 1.31 0.52
 -7 -7 7 0.19 0.26
 -7 -7 7 0.44 0.3
 -7 -7 6 0.2 0.19
 -7 -7 6 0 0.13
 -7 -7 5 1.83 0.48
 -7 -7 5 2.18 0.59
 -7 -7 4 0.01 0.2
 -7 -7 4 0.11 0.07
 -7 -7 3 1.44 0.48
 -7 -7 3 1.56 0.39
 -7 -7 2 1.15 0.44
 -7 -7 1 1.13 0.44
 -7 -7 0 -0.26 0.3
 7 7 0 0.25 0.12
 -7 -7 -1 0.03 0.13
 7 7 1 -0.07 0.1
 -7 -7 -2 0.04 0.13
 7 7 2 0.1 0.19
 7 7 2 0.07 0.05
 -7 -7 -3 -0.04 0.15
 7 7 3 0.26 0.3
 7 7 3 0.51 0.21
 7 7 4 0.27 0.15
 7 7 4 0.5 0.32
 7 7 5 0.49 0.3
 7 7 5 0.72 0.25
 7 7 6 0.55 0.28
 7 7 6 0.77 0.28
 7 7 7 0.35 0.16
 7 7 8 0.64 0.22
 7 7 9 2 0.56
 -7 -8 7 -0.16 0.2
 -7 -8 7 -0.14 0.22
 -7 -8 6 -0.02 0.07
 -7 -8 6 0.05 0.13
 -7 -8 5 -0.12 0.18
 -7 -8 5 0.37 0.27
 -7 -8 4 -0.19 0.26
 -7 -8 4 -0.29 0.24
 -7 -8 3 0.11 0.09
 -7 -8 3 -0.19 0.15
 -7 -8 2 0.08 0.12
 -7 -8 1 0.58 0.29
 7 8 -1 0.27 0.16
 -7 -8 0 1.78 0.57
 7 8 0 1.74 0.39
 7 8 1 0.14 0.15
 7 8 2 0.26 0.16
 7 8 2 0.19 0.21
 7 8 3 0.59 0.3
 7 8 3 0.69 0.26
 7 8 4 1.06 0.45
 7 8 4 1.11 0.31
 7 8 5 0.31 0.25
 7 8 5 0.25 0.18
 7 8 6 -0.01 0.11
 7 8 6 0.06 0.07
 7 8 7 0.16 0.19
 7 8 7 -0.04 0.08
 7 8 8 0.03 0.18
 -7 -9 5 0.39 0.24
 -7 -9 4 -0.3 0.21
 -7 -9 3 0.06 0.11
 7 9 -2 0.29 0.2
 7 9 -1 -0.13 0.16
 7 9 0 0.18 0.1
 7 9 1 -0.04 0.07
 7 9 2 0.35 0.21
 7 9 2 0.3 0.2
 7 9 3 0.37 0.2
 7 9 3 0.15 0.12
 7 9 4 -0.16 0.06
 7 9 4 0.23 0.17
 7 9 5 1.46 0.54
 7 9 5 0.82 0.29
 7 9 6 -0.18 0.19
 7 9 6 0.1 0.11
 7 9 7 0.17 0.21
 7 9 8 -0.18 0.23
 7 10 2 0.21 0.16
 7 10 2 0.34 0.2
 7 10 3 0.16 0.15
 7 10 3 0.31 0.21
 7 10 4 0.04 0.16
 7 10 4 0.06 0.1
 7 10 5 0.09 0.13
 7 10 5 0.41 0.28
 7 10 6 0.04 0.13
 -8 2 -1 0.15 0.1
 -8 2 -2 -0.15 0.15
 -8 2 -3 1.56 0.48
 -8 1 1 0.51 0.31
 -8 1 0 0.01 0.09
 -8 1 -1 0.5 0.31
 -8 1 -2 0.37 0.27
 -8 1 -3 -0.25 0.26
 -8 1 -4 0.94 0.4
 -8 0 3 4.5 0.92
 -8 0 2 0.47 0.3
 -8 0 1 1.28 0.48
 -8 0 0 0.29 0.26
 -8 0 -1 0.47 0.3
 -8 0 -2 0.19 0.24
 -8 0 -3 0.06 0.11
 -8 0 -4 0.42 0.24
 -8 0 -5 -0.14 0.09
 -8 -1 4 0.16 0.22
 -8 -1 3 0.24 0.25
 -8 -1 2 1.44 0.53
 -8 -1 1 5.16 0.94
 -8 -1 0 1.03 0.41
 -8 -1 -1 0.41 0.15
 -8 -1 -2 0.12 0.17
 -8 -1 -3 -0.07 0.13
 -8 -1 -4 0.18 0.13
 -8 -1 -5 0.03 0.07
 -8 -1 -6 0.15 0.2
 8 1 8 0.09 0.13
 8 1 9 0.44 0.27
 -8 -2 5 0.53 0.32
 -8 -2 4 0.37 0.26
 -8 -2 3 -0.12 0.22
 -8 -2 2 0.15 0.19
 -8 -2 1 0.71 0.34
 -8 -2 0 -0.07 0.15
 -8 -2 -1 1.29 0.4
 -8 -2 -2 1.42 0.47
 -8 -2 -3 0.44 0.27
 -8 -2 -4 0.47 0.29
 -8 -2 -5 0.03 0.14
 8 2 6 1.1 0.42
 -8 -2 -6 0.31 0.19
 8 2 7 0.19 0.3
 -8 -2 -7 -0.18 0.17
 8 2 8 -0.07 0.17
 8 2 9 0.28 0.22
 -8 -3 5 -0.13 0.09
 -8 -3 4 0.19 0.07
 -8 -3 3 0.56 0.32
 -8 -3 2 0.35 0.25
 -8 -3 1 0.06 0.19
 -8 -3 0 -0.12 0.21
 -8 -3 -1 -0.22 0.27
 -8 -3 -2 0.62 0.33
 -8 -3 -3 -0.08 0.16
 -8 -3 -4 0.93 0.41
 -8 -3 -5 -0.27 0.35
 8 3 5 0.22 0.17
 8 3 6 -0.25 0.2
 -8 -3 -6 -0.01 0.09
 8 3 7 -0.17 0.2
 -8 -3 -7 -0.15 0.26
 8 3 8 -0.24 0.2
 -8 -3 -8 0.4 0.38
 8 3 9 0.02 0.09
 -8 -4 5 1.14 0.42
 -8 -4 4 0.34 0.26
 -8 -4 3 1.17 0.44
 -8 -4 2 0.08 0.15
 -8 -4 1 0.5 0.35
 -8 -4 0 -0.14 0.19
 -8 -4 -1 0.64 0.33
 -8 -4 -2 0.58 0.34
 -8 -4 -3 -0.2 0.22
 -8 -4 -4 0.8 0.41
 8 4 4 1.12 0.42
 8 4 5 0.31 0.35
 -8 -4 -5 0.22 0.26
 8 4 6 1.71 0.55
 -8 -4 -6 0.98 0.4
 8 4 7 0.08 0.16
 -8 -4 -7 0.02 0.11
 8 4 8 0.66 0.33
 -8 -5 5 0.88 0.39
 -8 -5 4 0.14 0.19
 -8 -5 3 0.05 0.05
 -8 -5 2 0.26 0.24
 -8 -5 1 0.09 0.23
 -8 -5 0 -0.27 0.21
 -8 -5 -1 5.9 1.05
 -8 -5 -2 0.77 0.46
 -8 -5 -3 1.24 0.47
 8 5 3 1.13 0.46
 -8 -5 -4 1.97 0.64
 8 5 4 1.81 0.55
 -8 -5 -5 0.04 0.07
 8 5 5 0.16 0.15
 8 5 6 0.01 0.14
 -8 -5 -6 0.61 0.32
 8 5 7 -0.01 0.14
 -8 -6 4 -0.04 0.09
 -8 -6 3 0.1 0.16
 -8 -6 2 0.06 0.11
 -8 -6 1 0.12 0.2
 -8 -6 0 -0.13 0.1
 -8 -6 -1 0.3 0.28
 -8 -6 -2 0.01 0.11
 -8 -6 -3 5.46 1.01
 8 6 3 6.94 1.13
 8 6 4 3.45 0.82
 -8 -6 -4 3.05 0.8
 8 6 5 1.08 0.54
 -8 -6 -5 1 0.47
 8 6 6 0.11 0.31
 -8 -7 2 -0.27 0.22
 -8 -7 1 0.15 0.23
 8 7 -1 -0.25 0.15
 -8 -7 0 0.06 0.13
 -8 -7 -1 -0.05 0.11
 -8 -7 -2 0.52 0.4
 -8 -7 -3 -0.01 0.23
 8 7 3 0.22 0.3
 8 7 4 -0.06 0.19
 -8 -7 -4 0.08 0.13
 8 7 5 1.71 0.57
 8 8 -2 0.31 0.17
 8 8 -1 -0.03 0.11
 8 8 0 -0.19 0.18
 8 8 1 -0.01 0.09
 8 8 3 0.31 0.24
 8 9 -1 -0.11 0.13
 8 9 0 0.15 0.09
 8 9 1 0.34 0.2
 8 9 2 0.45 0.22

_iucr_refine_instructions_details
;

    1.res created by SHELXL-2014/7

TITL 1 in P-1
CELL 0.71073 6.9815 8.8545 12.7067 81.959 85.491 70.39
ZERR 2 0.0014 0.0018 0.0025 0.03 0.03 0.03
LATT 1
SFAC C H N O
UNIT 32 34 2 10
 
L.S. 20
PLAN  5
SIZE 0.12 0.18 0.2
CONF
BOND
MORE -1
BOND $H
fmap 2
acta
OMIT -3 50
OMIT -1 1 6
OMIT 2 -4 11
OMIT 0 1 7
OMIT 6 9 0
OMIT 0 2 4
OMIT -5 2 2
OMIT 6 3 6
OMIT 8 6 2
OMIT -1 1 5
OMIT -2 6 6
OMIT -3 7 4
OMIT 2 2 8
OMIT -5 0 1
OMIT 0 1 5
OMIT -3 3 0
OMIT -6 -2 2
OMIT 2 0 10
OMIT -1 6 5
OMIT 1 1 7
OMIT -1 8 7
OMIT 0 1 6
OMIT 0 2 6
OMIT 1 -6 5
OMIT -2 3 13
REM <olex2.extras>
REM <HklSrc "%.\\1.hkl">
REM </olex2.extras>
 
WGHT    0.074300
FVAR       0.25711
O5    4   -0.109356    0.642947    0.237719    11.00000    0.03801    0.03454 =
         0.04024   -0.00221    0.00438    0.00149
O4    4    0.132831    0.462495    0.133841    11.00000    0.05227    0.03899 =
         0.03501   -0.00720    0.00095   -0.00337
N1    3    0.215203    0.109514    0.408324    11.00000    0.03390    0.03019 =
         0.03727   -0.00643    0.00289   -0.00326
AFIX  43
H1    2    0.276950    0.077428    0.350139    11.00000   -1.20000
AFIX   0
C8    1    0.063928    0.374576    0.314414    11.00000    0.02918    0.03227 =
         0.03663   -0.00252    0.00278   -0.00352
O3    4    0.268601    0.203299    0.193803    11.00000    0.05859    0.03974 =
         0.04775   -0.01308    0.00313    0.00504
O2    4   -0.206799    0.564644    0.399361    11.00000    0.04765    0.03958 =
         0.05013   -0.00762    0.01682    0.00230
C16   1    0.372132   -0.163791    0.485876    11.00000    0.02938    0.03339 =
         0.04163   -0.00748   -0.00125   -0.00550
C10   1    0.091998    0.260597    0.403417    11.00000    0.02796    0.03428 =
         0.04111   -0.01012    0.00354   -0.00613
AFIX  43
H10   2    0.017696    0.293231    0.465058    11.00000   -1.20000
AFIX   0
O1    4    0.431007   -0.192109    0.384391    11.00000    0.04768    0.04369 =
         0.05077   -0.01459   -0.00050    0.00486
AFIX  83
H1A   2    0.540471   -0.265361    0.383933    11.00000   -1.50000
AFIX   0
C11   1    0.254617   -0.004092    0.500616    11.00000    0.02893    0.03163 =
         0.03868   -0.00124    0.00026   -0.00875
C9    1   -0.088888    0.529771    0.323475    11.00000    0.03497    0.03055 =
         0.04245   -0.00513    0.00149   -0.00574
C15   1    0.420235   -0.279546    0.573299    11.00000    0.03538    0.03212 =
         0.05599   -0.00225   -0.00528   -0.00630
AFIX  43
H15   2    0.497707   -0.385380    0.564091    11.00000   -1.20000
AFIX   0
C5    1   -0.023218    0.734924    0.063010    11.00000    0.05219    0.04481 =
         0.03796   -0.00067   -0.00482   -0.00374
AFIX  23
H5A   2   -0.094579    0.842736    0.081630    11.00000   -1.20000
H5B   2   -0.120329    0.697496    0.033067    11.00000   -1.20000
AFIX   0
C7    1    0.163657    0.337574    0.214242    11.00000    0.03422    0.03859 =
         0.04021   -0.00247   -0.00447   -0.00327
C12   1    0.190910    0.033767    0.601445    11.00000    0.04851    0.03871 =
         0.04509   -0.00343    0.00454   -0.00449
AFIX  43
H12   2    0.113635    0.139311    0.611502    11.00000   -1.20000
AFIX   0
C14   1    0.354917   -0.239998    0.673530    11.00000    0.04315    0.04643 =
         0.04707    0.00650   -0.00315   -0.01239
AFIX  43
H14   2    0.387797   -0.318904    0.731889    11.00000   -1.20000
AFIX   0
C4    1    0.060278    0.624678    0.161383    11.00000    0.04123    0.03221 =
         0.03692   -0.00733    0.00512   -0.00152
C13   1    0.240201   -0.082878    0.687880    11.00000    0.05803    0.05624 =
         0.04034   -0.00682    0.00531   -0.01339
AFIX  43
H13   2    0.196325   -0.055967    0.755912    11.00000   -1.20000
AFIX   0
C3    1    0.227258    0.665586    0.208008    11.00000    0.04545    0.04347 =
         0.04459   -0.00350   -0.00418   -0.00878
AFIX  23
H3A   2    0.283718    0.585704    0.267709    11.00000   -1.20000
H3B   2    0.170935    0.770186    0.233879    11.00000   -1.20000
AFIX   0
C6    1    0.144348    0.741464   -0.019944    11.00000    0.06655    0.06367 =
         0.04360    0.00553    0.00713   -0.00577
AFIX  23
H6A   2    0.202545    0.637261   -0.046202    11.00000   -1.20000
H6B   2    0.086426    0.821129   -0.079489    11.00000   -1.20000
AFIX   0
C2    1    0.395897    0.669056    0.123968    11.00000    0.04891    0.07238 =
         0.07113   -0.00100    0.00267   -0.01914
AFIX  23
H2A   2    0.496906    0.702503    0.153683    11.00000   -1.20000
H2B   2    0.462400    0.561313    0.104119    11.00000   -1.20000
AFIX   0
C1    1    0.310660    0.784603    0.025604    11.00000    0.06288    0.07834 =
         0.06872    0.01011    0.01539   -0.02043
AFIX  23
H1B   2    0.256246    0.894048    0.044061    11.00000   -1.20000
H1C   2    0.419181    0.780275   -0.027673    11.00000   -1.20000
AFIX   0
HKLF 4
 
REM  1 in P-1
REM R1 =  0.0571 for    1672 Fo > 4sig(Fo)  and  0.0896 for all    2547 data
REM    199 parameters refined using      0 restraints
 
END  
     
WGHT      0.0743      0.0000 

REM Highest difference peak  0.217,  deepest hole -0.245,  1-sigma level  0.052
Q1    1   0.1324  0.3589  0.3931  11.00000  0.05    0.22
Q2    1   0.5099 -0.1030  0.4015  11.00000  0.05    0.20
Q3    1  -0.1404  0.5497  0.2367  11.00000  0.05    0.19
Q4    1   0.0463  0.4440  0.0434  11.00000  0.05    0.18
Q5    1   0.1217  0.4950  0.0469  11.00000  0.05    0.18

  REM The information below was added by Olex2.
  REM
  REM R1 = 0.0571 for 1672 Fo > 4sig(Fo) and 0.0896 for all 5924 data
  REM 199 parameters refined using n/a restraints
  REM Highest difference peak 0.22, deepest hole -0.24
  REM Mean Shift 0, Max Shift 0.000.

  REM +++ Tabular Listing of Refinement Information +++
  REM R1_all = 0.0896
  REM R1_gt = 0.0571
  REM wR_ref = 0.1628
  REM GOOF = 1.031
  REM Shift_max = 0.000
  REM Shift_mean = 0
  REM Reflections_all = 5924
  REM Reflections_gt = 1672
  REM Parameters = 199
  REM Hole = -0.24
  REM Peak = 0.22
  REM Flack = n/a

  
;
_olex2_submission_special_instructions  'No special instructions were received'
