# Supplementary material for: Crystal Structure, Photophysical Study, Hirshfeld Surface Analysis, and Nonlinear Optical Properties of a New Hydroxyphenylamino Meldrum’s Acid Derivative
Source: Molecules. 2023 Feb 26;28(5):2181. doi: 10.3390/molecules28052181 (PMC10004585; doi:10.3390/molecules28052181)
Supplement: Supplementary file 1 [file molecules-28-02181-s001.zip › Supplementary File(s)/1.fcf]

#
# h,k,l, Fc-squared, Fo-squared, sigma(Fo-squared), status flag
#
data_1
_shelx_title ' 1 in P-1'
_shelx_refln_list_code          4
_shelx_F_calc_maximum      126.05
_exptl_crystal_F_000       320.00
_reflns_d_resolution_high  0.8409

loop_
 _space_group_symop_operation_xyz
 'x, y, z'
 '-x, -y, -z'

_cell_length_a     6.9815
_cell_length_b     8.8545
_cell_length_c    12.7067
_cell_angle_alpha  81.959
_cell_angle_beta   85.491
_cell_angle_gamma  70.390

_shelx_F_squared_multiplier     1.000

loop_
 _refln_index_h
 _refln_index_k
 _refln_index_l
 _refln_F_squared_calc
 _refln_F_squared_meas
 _refln_F_squared_sigma
 _refln_observed_status
   2   0   0        918.51        997.79        18.11 o
   3   0   0        363.54        381.96        12.60 o
   4   0   0         79.18         70.12         4.95 o
   5   0   0         20.06         16.29         1.24 o
   6   0   0        156.36        163.83        16.49 o
   7   0   0         18.65         11.65         4.84 o
  -7   1   0          1.99          0.76         1.36 o
  -6   1   0          4.70          2.57         2.27 o
  -5   1   0         86.91         86.61         6.05 o
  -4   1   0        697.39        673.96         8.62 o
  -3   1   0          0.89          1.14         0.20 o
  -2   1   0        988.44       1119.55         9.76 o
  -1   1   0       2243.65       2400.65        13.58 o
   2   1   0      10488.50      10795.57       156.64 o
   3   1   0        527.37        552.89        10.75 o
   4   1   0         42.47         44.02         6.66 o
   5   1   0         23.41         20.84         2.58 o
   6   1   0         16.27         15.88         4.54 o
   7   1   0          0.06          0.00         0.91 o
   8   1   0         17.13         15.58         6.20 o
  -7   2   0          6.46          3.33         2.87 o
  -6   2   0         14.33         19.51         6.05 o
  -5   2   0         22.26         22.99         5.60 o
  -4   2   0         32.70         35.60         2.35 o
  -3   2   0       1140.41       1335.93        16.26 o
  -2   2   0       1129.63       1352.94        12.24 o
  -1   2   0         85.12         88.56         3.36 o
   0   2   0       2172.56       2104.23        18.35 o
   1   2   0       1663.98       1645.99        13.24 o
   2   2   0         58.82         55.70         3.09 o
   3   2   0          0.71          0.70         0.34 o
   4   2   0        223.52        222.71         5.93 o
   5   2   0         60.53         62.84         3.84 o
   6   2   0         19.46         17.09         5.60 o
   7   2   0         13.61          9.83         4.08 o
   8   2   0          0.00         -1.06         2.27 o
  -6   3   0          0.10          1.97         1.36 o
  -5   3   0         21.49         23.90         6.05 o
  -4   3   0        103.40        113.71         4.54 o
  -2   3   0         79.09         93.51         3.42 o
  -1   3   0       2049.77       2370.92        31.77 o
   0   3   0         98.81         99.38         4.89 o
   1   3   0        148.73        136.09         6.96 o
   2   3   0          4.07          3.73         0.77 o
   3   3   0        329.56        338.66         9.19 o
   4   3   0        318.63        319.61        17.47 o
   5   3   0        146.96        134.54         5.37 o
   6   3   0         16.02          7.71         3.93 o
   7   3   0          3.17          2.42         1.82 o
   8   3   0          0.61         -1.82         3.18 o
  -6   4   0          0.71          0.76         1.82 o
  -5   4   0         38.89         43.23         5.59 o
  -4   4   0          0.49          1.56         0.88 o
  -3   4   0        158.96        180.82         6.23 o
  -2   4   0         48.84         63.72         3.60 o
  -1   4   0        231.00        281.74        16.64 o
   0   4   0         61.42         62.56         4.50 o
   1   4   0         35.42         44.78         4.39 o
   2   4   0         71.78         63.91         3.42 o
   3   4   0         69.80         73.37         4.59 o
   4   4   0         22.08         19.28         2.54 o
   5   4   0          6.40          3.68         1.21 o
   6   4   0          4.31          3.33         2.12 o
   7   4   0          0.15         -1.51         2.87 o
   8   4   0          2.11         -2.12         2.87 o
  -5   5   0          0.07          0.59         1.82 o
  -4   5   0          4.20          2.58         1.36 o
  -3   5   0         38.82         34.97         2.88 o
  -2   5   0          0.30          0.13         0.41 o
  -1   5   0          0.06          0.61         0.76 o
   0   5   0         58.13         60.51         5.90 o
   1   5   0        178.05        177.74        10.89 o
   2   5   0         43.77         43.06         4.16 o
   3   5   0         42.46         44.59         4.43 o
   4   5   0         27.17         27.36         3.17 o
   5   5   0         79.85         78.89         5.55 o
   6   5   0         31.93         39.18         8.92 o
   7   5   0          3.94          5.60         2.03 o
   8   5   0          0.96         -4.08         3.18 o
  -4   6   0          6.24          7.84         2.05 o
  -3   6   0         12.50          9.68         1.82 o
  -2   6   0         13.12         14.43         2.08 o
  -1   6   0         57.16         61.37         5.42 o
   0   6   0          8.63          8.02         2.42 o
   1   6   0          3.58          3.33         1.82 o
   2   6   0         24.52         20.86         2.73 o
   3   6   0          0.93          0.61         0.64 o
   4   6   0         16.31         13.98         2.83 o
   5   6   0          0.19          1.72         1.09 o
   6   6   0          2.54          6.35         3.63 o
   7   6   0          3.87          3.82         1.97 o
  -3   7   0          1.33          0.57         0.71 o
  -2   7   0         42.43         46.87         4.02 o
  -1   7   0          0.04          0.42         2.57 o
   0   7   0         31.89         31.46         4.99 o
   1   7   0         52.40         53.15         4.05 o
   2   7   0         65.96         70.68         5.38 o
   3   7   0          0.17          0.54         1.66 o
   4   7   0          1.59         -0.22         1.12 o
   5   7   0        126.94        158.71        10.04 o
   6   7   0         17.52         19.97         5.67 o
   7   7   0          1.28          1.58         3.86 o
  -2   8   0          1.06          2.20         1.45 o
  -1   8   0         13.35         15.91         3.23 o
   0   8   0         13.34         12.25         3.33 o
   1   8   0        178.51        178.35        13.01 o
   2   8   0         76.69         83.28         5.96 o
   3   8   0         71.08         75.73         6.33 o
   4   8   0          2.56          2.27         1.18 o
   5   8   0         43.24         59.69         6.44 o
   6   8   0         25.16         18.30         5.29 o
   7   8   0         23.43         26.52         4.87 o
  -1   9   0          7.73         12.25         3.63 o
   0   9   0         10.94         15.13         4.24 o
   1   9   0          8.76          8.62         3.03 o
   2   9   0        289.27        307.23        18.45 o
   3   9   0        126.43        145.22        13.31 o
   4   9   0          9.74         16.09         3.95 o
   5   9   0          0.01          0.76         0.61 o
   1  10   0         32.74         40.69         6.81 o
   2  10   0          0.14          3.93         2.42 o
   3  10   0         17.77         22.69         5.60 o
   4  10   0        141.45        178.80        15.58 o
  -4 -10   1         47.82         48.71         8.62 o
  -3 -10   1          3.18          0.76         1.97 o
  -2 -10   1          0.71         -0.15         0.61 o
  -1 -10   1         26.58         29.80         6.05 o
  -6  -9   1          1.08         -1.21         2.42 o
  -5  -9   1          4.11          5.14         3.18 o
  -4  -9   1        138.49        175.93        15.28 o
  -3  -9   1          0.41         -1.97         2.12 o
  -2  -9   1         37.52         38.42         6.66 o
  -1  -9   1          4.96          2.87         1.97 o
   0  -9   1          2.00          2.27         2.27 o
   1  -9   1         82.58         90.16         9.68 o
  -6  -8   1          0.84          1.82         1.21 o
  -4  -8   1          2.97          1.58         1.70 o
  -3  -8   1          1.41          0.15         1.21 o
  -2  -8   1        359.02        420.08        21.48 o
  -1  -8   1          6.20          7.26         3.33 o
   0  -8   1          4.42          2.57         1.51 o
   1  -8   1          3.01          2.60         1.50 o
   2  -8   1          0.84          2.22         1.10 o
  -7  -7   1         13.75         17.09         6.66 o
  -6  -7   1         37.77         34.37         5.45 o
  -5  -7   1         41.89         43.45         6.06 o
  -4  -7   1          2.15          3.78         2.72 o
  -3  -7   1          3.78          5.18         1.70 o
  -2  -7   1         31.59         31.22         3.01 o
  -1  -7   1         21.82         17.09         4.24 o
   0  -7   1        259.82        267.90        14.82 o
   1  -7   1        140.62        152.37        10.06 o
   2  -7   1         40.43         37.25         4.61 o
   3  -7   1          2.01          0.97         0.91 o
  -7  -6   1          0.88         -2.12         3.93 o
  -6  -6   1          3.08          3.44         1.85 o
  -5  -6   1          5.75          2.36         2.50 o
  -4  -6   1          0.01          0.31         1.59 o
  -3  -6   1          4.60          4.27         2.27 o
  -2  -6   1        131.70        118.12         6.88 o
  -1  -6   1         47.94         40.67         2.96 o
   0  -6   1         10.39          9.08         2.57 o
   1  -6   1         32.65         29.66         4.01 o
   2  -6   1          1.51          1.32         1.29 o
   3  -6   1          0.62         -0.20         0.63 o
   4  -6   1         34.50         35.21         4.35 o
  -8  -5   1          0.01          1.36         3.48 o
  -7  -5   1          0.49          2.42         2.57 o
  -6  -5   1         47.59         41.96         5.11 o
  -5  -5   1          6.13          6.29         1.87 o
  -4  -5   1          2.79          3.08         1.44 o
  -3  -5   1         65.25         77.91         5.29 o
  -2  -5   1          5.31          3.39         0.97 o
  -1  -5   1         69.73         65.37         3.54 o
   0  -5   1         41.96         45.89         4.18 o
   1  -5   1         45.00         41.60         4.08 o
   2  -5   1          0.95          0.55         0.51 o
   3  -5   1          0.02         -0.16         0.75 o
   4  -5   1         41.53         44.88         5.24 o
   5  -5   1         60.98         73.06         7.63 o
  -8  -4   1          5.54          7.56         5.29 o
  -7  -4   1         34.00         33.88         8.47 o
  -6  -4   1          3.23          3.14         1.66 o
  -5  -4   1          1.60          1.33         0.82 o
  -4  -4   1          2.13          1.08         0.58 o
  -3  -4   1          0.34          0.13         0.49 o
  -2  -4   1          0.26          0.14         0.45 o
  -1  -4   1          0.60          1.22         0.54 o
   0  -4   1          6.74          8.56         1.96 o
   1  -4   1          0.68          0.36         0.39 o
   2  -4   1          5.77          6.44         0.99 o
   3  -4   1         33.89         37.67         2.68 o
   4  -4   1          8.40          7.11         1.00 o
   5  -4   1         78.58         89.55         8.12 o
   6  -4   1        106.76        123.74        15.73 o
  -8  -3   1          0.00          0.91         2.87 o
  -7  -3   1          4.91          0.76         2.57 o
  -6  -3   1        289.69        282.75        13.92 o
  -5  -3   1        455.76        470.22        10.77 o
  -4  -3   1         22.43         20.80         2.32 o
  -3  -3   1         20.96         19.89         1.98 o
  -2  -3   1        135.45        136.10         4.29 o
  -1  -3   1          4.56          4.36         0.81 o
   0  -3   1         30.79         33.50         2.16 o
   1  -3   1        184.93        178.22        13.40 o
   2  -3   1        110.80        123.75         6.44 o
   3  -3   1          0.06          0.07         0.59 o
   4  -3   1          4.62          4.64         0.76 o
   5  -3   1          0.49         -1.13         1.28 o
   6  -3   1         95.25        103.17        13.77 o
  -8  -2   1         12.23         10.74         5.14 o
  -7  -2   1          0.02         -1.06         0.76 o
  -6  -2   1        186.44        171.04        10.06 o
  -5  -2   1        199.86        195.22         4.37 o
  -4  -2   1         22.97         24.26         2.53 o
  -3  -2   1          6.62          4.69         0.94 o
  -2  -2   1        130.00        125.22         3.67 o
  -1  -2   1       2110.92       1971.09        26.92 o
   0  -2   1         21.41         19.76         1.80 o
   1  -2   1        258.33        257.55         5.48 o
   2  -2   1         12.70         12.76         0.96 o
   3  -2   1          2.04          1.93         0.47 o
   4  -2   1         60.46         64.83         3.21 o
   5  -2   1         47.56         45.00         5.29 o
   6  -2   1         12.08         22.39         6.50 o
   7  -2   1         26.03         27.53         7.56 o
  -7  -1   1          7.60          6.50         3.48 o
  -6  -1   1          1.12          0.15         1.06 o
  -5  -1   1         29.77         29.12         3.33 o
  -4  -1   1         60.48         49.31         6.96 o
  -3  -1   1          1.40          2.27         0.54 o
  -2  -1   1        232.31        215.68         5.21 o
  -1  -1   1         40.76         37.76         1.68 o
   1  -1   1         20.00         21.13         1.75 o
   2  -1   1        664.34        739.25        12.37 o
   3  -1   1        305.15        320.42         7.34 o
   4  -1   1          7.06          8.90         1.23 o
   5  -1   1         32.08         35.55         6.66 o
   6  -1   1         24.80         24.96         6.20 o
   7  -1   1          1.45          5.90         3.33 o
  -7   0   1         65.51         58.84        11.04 o
  -6   0   1         77.25         97.72        12.86 o
  -4   0   1         26.83         30.07         3.90 o
  -3   0   1         41.40         46.76         2.65 o
  -2   0   1        122.48        142.99         4.68 o
   1   0   1         46.98         50.83         2.72 o
   2   0   1        137.94        154.03         7.82 o
   3   0   1         79.68         76.01         3.18 o
   4   0   1         10.18          7.71         2.72 o
   5   0   1        254.43        245.66        17.55 o
   6   0   1         72.74         68.98        10.44 o
   7   0   1         22.94         24.05         7.11 o
  -7   1   1          7.33         14.07         6.05 o
  -6   1   1          9.53         12.10         5.29 o
  -5   1   1          0.00         -0.25         1.06 o
  -4   1   1         22.19         25.59         2.33 o
  -3   1   1         80.47         85.42         4.04 o
  -2   1   1         21.15         27.29         1.64 o
  -1   1   1        498.95        546.36         9.73 o
   2   1   1       5127.24       4950.07        35.00 o
   3   1   1         59.05         57.84         3.36 o
   4   1   1         11.26         12.56         3.33 o
   5   1   1         13.56         11.34         1.07 o
   6   1   1          3.39          1.82         2.12 o
   7   1   1          5.37          5.90         3.63 o
   8   1   1          7.32          6.20         2.27 o
  -7   2   1         11.01         10.74         4.54 o
  -6   2   1         27.46         45.83         9.38 o
  -5   2   1         18.34         19.88         3.22 o
  -4   2   1        210.44        233.23         6.17 o
  -3   2   1        313.46        367.87         6.84 o
  -2   2   1        718.77        903.31        15.05 o
  -1   2   1       1796.23       1927.81        12.95 o
   0   2   1       3551.84       3441.70       167.23 o
   1   2   1        255.80        211.95        11.50 o
   2   2   1       5377.87       5350.26        49.99 o
   3   2   1        462.27        459.55        11.41 o
   4   2   1        958.90        926.23        30.86 o
   5   2   1         12.20         12.34         1.44 o
   6   2   1          1.44          1.13         1.06 o
   7   2   1         24.28         24.81         6.96 o
   8   2   1         20.26         19.51         6.05 o
  -6   3   1          3.80         -1.21         1.82 o
  -5   3   1          7.50         12.71         4.69 o
  -4   3   1          0.19          0.14         0.34 o
  -3   3   1         42.55         49.84         2.80 o
  -2   3   1        211.09        255.99         6.15 o
  -1   3   1        421.92        522.35         7.53 o
   0   3   1        305.87        276.50         9.91 o
   1   3   1        100.68         87.94         4.41 o
   2   3   1          8.20          8.61         1.39 o
   3   3   1          1.09          1.08         0.30 o
   4   3   1        786.73        737.90        29.20 o
   5   3   1        102.77        103.99         8.50 o
   6   3   1          0.01         -0.57         1.36 o
   7   3   1         17.38         14.67         4.99 o
   8   3   1          0.28         -3.33         4.08 o
  -6   4   1          3.25          4.54         3.63 o
  -5   4   1          5.80          4.08         1.66 o
  -4   4   1          9.72         10.86         2.27 o
  -3   4   1         18.04         15.80         2.44 o
  -2   4   1          1.42          2.20         0.90 o
  -1   4   1          8.19         11.54         1.82 o
   0   4   1          1.89          3.04         1.51 o
   1   4   1        474.41        500.92        13.09 o
   2   4   1        217.26        208.28         9.00 o
   3   4   1        204.38        214.57         7.64 o
   4   4   1         11.66         10.32         2.28 o
   5   4   1          0.61          1.22         0.82 o
   6   4   1        310.13        356.37        13.54 o
   7   4   1          5.04          3.95         1.23 o
   8   4   1          8.31          9.68         4.99 o
  -5   5   1        103.01        108.61        13.61 o
  -4   5   1        152.72        172.03        10.10 o
  -3   5   1         19.96         13.58         2.79 o
  -2   5   1        102.78        110.47         5.47 o
  -1   5   1          0.46          0.00         0.45 o
   0   5   1        233.24        257.61        11.95 o
   1   5   1         51.11         48.56         5.45 o
   2   5   1         55.14         52.94         6.20 o
   3   5   1         28.07         25.96         3.26 o
   4   5   1          0.01         -0.08         0.49 o
   5   5   1        132.39        140.49         8.48 o
   6   5   1         21.34         22.97         3.29 o
   7   5   1          0.64         -0.03         0.76 o
   8   5   1         85.47         89.25        15.88 o
  -4   6   1        124.03        130.97        10.32 o
  -3   6   1        244.83        239.40        10.09 o
  -2   6   1         26.01         26.85         2.92 o
  -1   6   1        132.25        129.86         7.94 o
   0   6   1         19.99         23.52         3.25 o
   1   6   1         59.60         65.05         6.81 o
   2   6   1         56.11         57.79         6.96 o
   3   6   1          2.14         -0.41         0.87 o
   4   6   1         11.82         14.69         2.80 o
   5   6   1          0.12         -0.74         1.25 o
   6   6   1         31.12         31.23         4.23 o
   7   6   1          1.22         -0.05         1.74 o
   8   6   1          1.15          4.54         4.24 o
  -3   7   1         19.28         17.20         2.80 o
  -2   7   1         70.00         70.70         5.00 o
  -1   7   1          0.00          0.49         1.33 o
   0   7   1          2.09          2.27         1.06 o
   1   7   1          1.62          4.69         1.97 o
   2   7   1          0.21         -0.61         1.51 o
   3   7   1         23.03         26.01         3.69 o
   4   7   1         10.75         10.14         2.56 o
   5   7   1         19.71         24.41         3.99 o
   6   7   1          4.39          7.50         2.27 o
   7   7   1          0.63         -0.40         1.20 o
  -2   8   1          8.30          9.00         1.90 o
  -1   8   1          0.92         -0.02         0.93 o
   0   8   1          1.92          2.12         1.66 o
   1   8   1          0.08         -2.57         2.72 o
   2   8   1          0.58          1.87         0.81 o
   3   8   1          7.09          5.82         1.53 o
   4   8   1          0.35          0.00         0.64 o
   5   8   1          0.04          0.31         1.59 o
   6   8   1          3.47          6.65         2.20 o
   7   8   1          4.03          2.12         2.27 o
  -1   9   1          0.58          1.21         1.82 o
   0   9   1          8.14         14.22         3.93 o
   1   9   1          4.68          2.42         1.21 o
   2   9   1         13.54         16.64         4.54 o
   3   9   1         46.26         55.74         5.94 o
   4   9   1          1.23          1.98         1.76 o
   5   9   1          0.94         -0.82         1.23 o
   6   9   1          4.50          3.88         2.06 o
   1  10   1          0.00          2.57         2.42 o
   2  10   1          9.88         10.14         3.78 o
   3  10   1          0.02          2.72         2.42 o
   4  10   1         35.99         48.10         9.08 o
   5  10   1          0.80          1.66         1.21 o
  -3 -10   2         10.13          7.11         3.03 o
  -2 -10   2          0.48          0.91         1.21 o
  -5  -9   2          9.14         10.14         4.69 o
  -4  -9   2         23.37         21.96         4.21 o
  -3  -9   2          0.08         -3.40         2.27 o
  -2  -9   2          2.40          1.21         1.36 o
  -1  -9   2         36.19         32.67         6.05 o
   0  -9   2         25.27         21.78         4.69 o
   1  -9   2          5.11          8.32         3.18 o
  -6  -8   2          6.20          5.45         2.50 o
  -5  -8   2         20.94         17.40         5.90 o
  -4  -8   2         32.30         31.16         7.56 o
  -3  -8   2          0.25          0.91         2.57 o
  -2  -8   2        527.70        573.07        22.84 o
  -1  -8   2         85.02         93.64         9.98 o
   0  -8   2          0.18         -0.30         1.06 o
   1  -8   2          9.80         15.13         3.78 o
   2  -8   2          4.09         10.28         3.40 o
  -7  -7   2         17.21         17.40         6.66 o
  -6  -7   2         32.71         29.39         4.98 o
  -5  -7   2          0.05         -1.96         1.30 o
  -4  -7   2         26.61         23.14         5.75 o
  -3  -7   2          3.18          0.61         1.06 o
  -2  -7   2         30.89         30.56         6.96 o
  -1  -7   2        248.22        268.96        19.36 o
   0  -7   2       1324.69       1332.69        34.79 o
   1  -7   2         76.71         73.57         6.75 o
   2  -7   2          0.43          1.85         1.01 o
   3  -7   2         43.77         49.72         9.08 o
  -7  -6   2          0.10         -1.51         1.97 o
  -6  -6   2          7.84          8.38         2.67 o
  -5  -6   2         97.77         97.73         8.79 o
  -4  -6   2        176.19        192.24        11.86 o
  -3  -6   2         30.28         33.88         6.96 o
  -2  -6   2         19.85         24.05         6.05 o
  -1  -6   2        162.10        173.20        14.52 o
   0  -6   2         40.87         40.21         6.50 o
   1  -6   2        619.73        626.53        18.16 o
   2  -6   2        164.79        173.44         9.26 o
   3  -6   2         41.39         39.01         3.46 o
   4  -6   2          1.20          0.30         0.61 o
  -7  -5   2          0.00          0.91         1.82 o
  -6  -5   2          1.18          1.28         1.49 o
  -5  -5   2         23.92         21.62         3.89 o
  -4  -5   2         11.93         13.83         3.09 o
  -3  -5   2        965.09       1048.94        25.51 o
  -2  -5   2        130.99        138.98        11.50 o
  -1  -5   2          8.67          8.28         2.04 o
   0  -5   2        133.96        129.69         8.63 o
   1  -5   2         52.76         48.40         3.88 o
   2  -5   2        150.03        157.72         8.13 o
   3  -5   2         36.25         39.28         3.23 o
   4  -5   2          0.35          0.83         2.04 o
   5  -5   2          2.01          4.13         1.49 o
  -8  -4   2          1.17          1.21         2.27 o
  -7  -4   2         18.61         14.98         5.75 o
  -6  -4   2          5.48          5.28         1.67 o
  -5  -4   2        196.40        197.96         8.55 o
  -4  -4   2         41.57         39.33         3.87 o
  -3  -4   2         23.94         23.66         2.49 o
  -2  -4   2        125.88        124.40         5.31 o
  -1  -4   2        345.20        357.13         9.88 o
   0  -4   2        186.38        168.83         7.32 o
   1  -4   2        230.96        220.03        10.34 o
   2  -4   2          0.91          1.50         0.83 o
   3  -4   2          6.65          6.17         1.06 o
   4  -4   2         33.60         38.33         3.32 o
   5  -4   2          0.03         -0.70         1.05 o
   6  -4   2         18.31         24.66         4.65 o
  -8  -3   2          2.20          5.29         3.78 o
  -7  -3   2         11.41          9.38         3.93 o
  -6  -3   2         40.22         39.34         4.67 o
  -5  -3   2          0.11         -0.27         0.57 o
  -4  -3   2         50.15         44.49         3.57 o
  -3  -3   2        393.63        394.18         8.89 o
  -2  -3   2        156.08        162.30         4.81 o
  -1  -3   2         65.29         73.17         3.37 o
   0  -3   2         13.64         13.70         1.83 o
   1  -3   2        165.49        159.08         6.77 o
   2  -3   2         75.30         80.78         3.87 o
   3  -3   2        142.67        146.98         6.81 o
   4  -3   2         22.80         20.27         1.82 o
   5  -3   2          1.33         -1.62         1.44 o
   6  -3   2         11.38          8.58         2.95 o
  -8  -2   2          3.97          2.27         2.87 o
  -7  -2   2          0.28         -0.30         1.82 o
  -5  -2   2         10.96         12.75         1.62 o
  -4  -2   2         17.45         19.92         2.24 o
  -3  -2   2        101.55         87.86         4.45 o
  -2  -2   2        337.89        324.90         6.11 o
  -1  -2   2         37.16         28.28         1.82 o
   0  -2   2         16.06         20.25         1.66 o
   1  -2   2        659.69        651.18        10.10 o
   2  -2   2          7.81          7.29         0.79 o
   3  -2   2         18.82         18.31         1.36 o
   4  -2   2         30.26         30.60         2.61 o
   5  -2   2         10.83         11.95         2.76 o
   6  -2   2         45.48         55.62         6.47 o
   7  -2   2          0.00         -2.12         2.42 o
  -7  -1   2         12.04          8.77         3.78 o
  -6  -1   2         52.40         45.23         8.47 o
  -5  -1   2         86.30         92.58         6.54 o
  -4  -1   2         27.52         22.24         4.84 o
  -3  -1   2        246.07        238.71         6.07 o
  -2  -1   2        648.23        621.65         8.71 o
  -1  -1   2         15.94         18.88         1.23 o
   0  -1   2         75.13         67.18         2.50 o
   1  -1   2         27.91         24.21         1.35 o
   2  -1   2          3.10          4.48         0.60 o
   3  -1   2        212.40        206.87         6.02 o
   4  -1   2        109.89        102.66         8.92 o
   5  -1   2          1.59          0.92         2.12 o
   6  -1   2         37.86         38.42         7.87 o
   7  -1   2          6.94          4.99         3.63 o
  -7   0   2          1.61          5.29         3.93 o
  -6   0   2         26.17         32.67         7.71 o
  -5   0   2         12.86         17.11         3.53 o
  -4   0   2          9.74          6.50         2.18 o
  -3   0   2          9.23         10.97         1.07 o
  -2   0   2         57.40         47.97         2.67 o
  -1   0   2        635.40        651.93        32.67 o
   1   0   2       5378.17       5147.34        32.18 o
   2   0   2          2.01          2.24         0.38 o
   3   0   2        245.78        267.22         7.95 o
   4   0   2         72.82         67.13         3.57 o
   5   0   2        189.82        206.22        10.36 o
   6   0   2          0.77          0.45         2.42 o
   7   0   2          8.82          7.71         4.24 o
  -7   1   2         18.27         21.33         7.26 o
  -6   1   2          4.25          5.90         4.39 o
  -5   1   2          1.94          3.60         0.98 o
  -4   1   2          2.84          0.74         0.96 o
  -3   1   2         66.21         75.71         4.20 o
  -2   1   2          0.87         -0.27         0.60 o
  -1   1   2        323.16        363.15        12.62 o
   0   1   2       5420.59       4374.88        25.19 o
   1   1   2       6410.71       5328.03        26.36 o
   2   1   2        422.31        418.45         9.92 o
   3   1   2       1372.97       1416.41        13.16 o
   4   1   2        191.10        167.63        10.06 o
   5   1   2         65.30         60.65         6.09 o
   6   1   2        172.20        159.44        15.88 o
   7   1   2        100.60         93.79        13.31 o
   8   1   2          6.13          1.82         2.57 o
  -7   2   2          3.60          4.24         3.18 o
  -6   2   2          0.12          2.72         3.63 o
  -4   2   2         38.33         43.83         3.26 o
  -3   2   2         26.18         29.15         2.59 o
  -2   2   2         74.09         77.12         3.35 o
  -1   2   2        408.62        395.34         6.37 o
   0   2   2        486.70        432.72         8.87 o
   1   2   2        224.35        191.25         4.18 o
   2   2   2      15889.57      14958.64        87.96 o
   3   2   2       1803.22       1867.11        14.36 o
   4   2   2        399.93        387.01        22.31 o
   5   2   2          9.85         10.97         1.31 o
   6   2   2         89.78         86.92         3.69 o
   7   2   2          3.48          4.39         3.03 o
   8   2   2         32.23         21.48         7.11 o
  -6   3   2          1.21         -0.91         2.57 o
  -5   3   2          3.26          1.97         1.66 o
  -4   3   2          2.38          2.21         1.29 o
  -3   3   2          8.75         12.93         2.04 o
  -2   3   2        553.31        619.94        20.35 o
  -1   3   2          3.58          5.23         0.79 o
   0   3   2        846.97        841.38        15.98 o
   1   3   2       1176.81       1091.72        19.67 o
   2   3   2        434.66        416.42         9.32 o
   3   3   2        295.74        298.61         7.90 o
   4   3   2       2348.81       2296.06        72.91 o
   5   3   2         62.84         63.35         4.11 o
   6   3   2        104.17        125.83         5.98 o
   7   3   2          2.12          1.06         1.36 o
   8   3   2          8.48          9.38         4.99 o
  -6   4   2         40.62         50.68        10.29 o
  -5   4   2          2.14         -1.21         1.36 o
  -4   4   2          1.10          3.58         1.83 o
  -3   4   2        208.38        210.59        13.08 o
  -2   4   2         61.91         67.08         3.67 o
  -1   4   2       1204.33       1360.29        17.08 o
   0   4   2       4447.02       4505.86        53.13 o
   1   4   2         84.80         83.34         5.18 o
   2   4   2         51.48         45.59         3.59 o
   3   4   2          1.72          2.52         0.67 o
   4   4   2          0.43         -0.62         0.49 o
   5   4   2          0.86          0.70         0.73 o
   6   4   2        255.90        287.90        11.46 o
   7   4   2         23.08         18.39         4.32 o
   8   4   2         11.90          8.77         5.14 o
  -5   5   2          8.88         14.07         4.99 o
  -4   5   2         15.08         18.45         6.35 o
  -3   5   2          0.03         -0.06         0.86 o
  -2   5   2         86.65         97.18         5.94 o
  -1   5   2         24.68         32.17         2.61 o
   0   5   2        162.20        181.83         9.68 o
   1   5   2        755.14        788.27        21.33 o
   2   5   2        124.09        123.59         9.08 o
   3   5   2        312.79        330.09        11.50 o
   4   5   2         14.65         14.13         1.89 o
   5   5   2         19.46         17.46         3.59 o
   6   5   2         17.00         14.89         3.71 o
   7   5   2          0.31          0.41         1.40 o
   8   5   2         26.35         11.65         6.96 o
  -4   6   2          5.46          3.78         3.33 o
  -3   6   2         98.24         82.81         6.10 o
  -2   6   2         30.75         27.40         3.06 o
  -1   6   2         12.21         11.40         1.84 o
   0   6   2         54.28         54.27         5.06 o
   1   6   2         63.06         64.59         6.66 o
   2   6   2         23.86         25.11         4.39 o
   3   6   2         20.38         17.09         3.93 o
   4   6   2          6.73          5.88         2.12 o
   5   6   2         19.11         15.52         2.55 o
   6   6   2          2.26          1.39         0.92 o
   7   6   2          8.43          8.14         1.95 o
  -3   7   2          3.70          4.76         1.16 o
  -2   7   2         11.51          9.54         1.89 o
  -1   7   2         52.87         47.61         4.97 o
   0   7   2          8.05          8.92         3.03 o
   1   7   2         15.80         19.67         3.93 o
   2   7   2          7.75          6.20         2.42 o
   3   7   2          5.73          3.63         2.12 o
   4   7   2        108.13        115.87         8.24 o
   5   7   2          0.06         -2.22         1.48 o
   6   7   2          0.68         -0.06         0.98 o
   7   7   2          0.00          1.03         0.69 o
  -2   8   2          0.00          0.42         0.67 o
  -1   8   2          8.04          5.24         1.58 o
   0   8   2         15.44         17.40         4.39 o
   1   8   2         57.30         50.07         6.96 o
   2   8   2          0.14         -0.30         0.61 o
   3   8   2         67.25         85.01         9.68 o
   4   8   2          6.50          4.24         1.45 o
   5   8   2          0.78          0.05         0.91 o
   6   8   2          5.07         10.17         2.69 o
   7   8   2          3.94          3.48         1.93 o
  -1   9   2          1.52          4.39         2.72 o
   0   9   2          0.53          6.81         3.03 o
   1   9   2          1.60          3.18         1.97 o
   2   9   2         17.23         22.54         4.84 o
   3   9   2         22.41         27.91         4.16 o
   4   9   2         10.53         11.91         2.77 o
   5   9   2          1.00          3.10         1.71 o
   6   9   2         10.63         11.47         3.25 o
   1  10   2          1.14          2.42         2.87 o
   2  10   2          2.01          2.27         2.12 o
   3  10   2         22.97         31.62         6.50 o
   4  10   2         15.89         19.97         5.45 o
   5  10   2          3.19          3.56         2.72 o
  -5  -9   3         39.46         43.11         9.23 o
  -4  -9   3         58.55         57.79        11.19 o
  -3  -9   3          6.89          8.77         4.84 o
  -2  -9   3          0.40          1.82         3.33 o
  -1  -9   3         11.90         12.25         3.78 o
   0  -9   3          2.29          4.99         2.27 o
  -6  -8   3          2.90          1.57         1.51 o
  -5  -8   3          2.92          2.42         1.36 o
  -4  -8   3         26.81         31.77         7.56 o
  -3  -8   3          1.57          2.42         1.97 o
  -2  -8   3         86.08         91.82        12.40 o
  -1  -8   3         30.47         27.70         4.37 o
   0  -8   3          0.09          1.36         0.91 o
   1  -8   3          9.32          9.38         3.03 o
   2  -8   3         12.76         16.46         3.52 o
  -7  -7   3         21.55         22.91         4.58 o
  -6  -7   3          1.10         -0.40         1.55 o
  -5  -7   3          0.72          1.83         1.34 o
  -4  -7   3         17.58         22.84         5.90 o
  -3  -7   3          0.68          3.93         3.18 o
  -2  -7   3         88.08         88.64        11.80 o
  -1  -7   3          0.11          1.51         3.18 o
   0  -7   3         80.82         90.18         7.05 o
   1  -7   3        126.30        130.82         9.26 o
   2  -7   3          0.57          1.05         1.28 o
   3  -7   3          9.72         11.59         2.85 o
  -7  -6   3          0.12          0.00         1.36 o
  -6  -6   3          0.32         -0.20         1.05 o
  -5  -6   3         33.74         29.13         4.86 o
  -4  -6   3          1.34          0.90         1.27 o
  -3  -6   3         20.17         24.20         6.35 o
  -2  -6   3          0.08         -1.97         2.12 o
  -1  -6   3         35.86         36.72         4.58 o
   0  -6   3        719.40        674.02        19.21 o
   1  -6   3          0.00          5.15         2.01 o
   2  -6   3        346.98        358.30        13.72 o
   3  -6   3          1.40          0.54         1.09 o
   4  -6   3          3.66          3.57         1.78 o
  -7  -5   3         11.96          9.83         4.69 o
  -6  -5   3          4.71          5.57         2.08 o
  -5  -5   3         17.08         16.10         3.60 o
  -4  -5   3        156.03        158.86        10.38 o
  -3  -5   3        182.86        174.65        10.38 o
  -2  -5   3          8.11          7.88         2.03 o
  -1  -5   3         61.49         61.10         5.36 o
   0  -5   3         59.54         54.76         4.90 o
   1  -5   3        105.07        106.05         8.10 o
   2  -5   3        454.64        481.24        14.88 o
   3  -5   3        112.04        116.90         7.64 o
   4  -5   3        135.27        144.19         8.48 o
   5  -5   3          2.01          2.62         1.08 o
  -7  -4   3         11.04         14.52         6.50 o
  -6  -4   3          0.02         -1.21         1.13 o
  -5  -4   3          7.52          6.86         1.58 o
  -4  -4   3          0.56          1.45         0.69 o
  -3  -4   3         28.06         25.10         2.93 o
  -2  -4   3        130.72        138.09         5.21 o
  -1  -4   3        467.80        465.46        11.12 o
   0  -4   3        534.76        475.75         9.78 o
   1  -4   3         67.03         65.14         5.88 o
   2  -4   3          5.82          6.40         1.28 o
   3  -4   3          0.14         -0.10         0.98 o
   4  -4   3         91.42         91.51         8.62 o
   5  -4   3         30.03         33.31         4.70 o
  -7  -3   3         16.92          6.35         4.08 o
  -6  -3   3          5.17          2.74         1.44 o
  -5  -3   3         22.39         19.42         2.68 o
  -4  -3   3          5.79          4.88         1.33 o
  -3  -3   3         57.34         58.03         3.53 o
  -2  -3   3         59.69         62.20         3.00 o
  -1  -3   3        655.51        602.89        12.04 o
   0  -3   3        186.79        187.32         4.77 o
   1  -3   3        563.74        590.28        11.61 o
   2  -3   3          3.17          2.31         0.45 o
   3  -3   3         87.32         83.24         3.63 o
   4  -3   3         17.58         16.22         1.63 o
   5  -3   3          0.03          0.11         2.19 o
   6  -3   3         78.37         90.38        12.33 o
  -7  -2   3         33.34         31.92         8.17 o
  -6  -2   3          1.49          1.06         1.06 o
  -5  -2   3        707.89        766.80        51.36 o
  -4  -2   3        340.64        339.12        15.20 o
  -3  -2   3          7.39          6.38         0.86 o
  -2  -2   3         29.07         21.30         1.81 o
  -1  -2   3        280.88        280.35         5.75 o
   0  -2   3        419.27        393.35         6.03 o
   1  -2   3         88.35         92.41         4.63 o
   2  -2   3        123.24        124.14         3.62 o
   3  -2   3          0.00          0.13         0.31 o
   4  -2   3         10.76          9.54         1.55 o
   5  -2   3         14.42         14.99         3.10 o
   6  -2   3          0.06          0.69         1.21 o
  -7  -1   3         13.74         12.25         5.29 o
  -6  -1   3         13.54         13.01         4.24 o
  -5  -1   3         13.65         16.61         6.43 o
  -4  -1   3        411.39        424.46        11.27 o
  -3  -1   3       2282.00       2355.67        45.99 o
  -2  -1   3        249.15        226.58         4.89 o
  -1  -1   3       2012.23       1829.19        13.18 o
   0  -1   3          1.35          0.93         0.83 o
   1  -1   3        167.98        150.15         7.54 o
   2  -1   3        120.47        125.55         3.65 o
   3  -1   3         20.20         23.07         1.50 o
   4  -1   3          1.72          1.73         0.64 o
   5  -1   3          8.58          7.92         1.99 o
   6  -1   3          1.06         -0.08         0.75 o
   7  -1   3          5.76          5.29         3.93 o
  -7   0   3         83.70        101.05        15.28 o
  -6   0   3         16.73         13.61         5.14 o
  -5   0   3         13.29         10.50         3.18 o
  -4   0   3         40.60         46.82         3.62 o
  -3   0   3        485.90        492.87        17.82 o
  -2   0   3          1.21          0.61         0.49 o
  -1   0   3         13.20          7.80         3.71 o
   0   0   3         28.10         23.14         2.72 o
   1   0   3         51.23         57.22         2.88 o
   2   0   3        199.18        206.05         4.93 o
   3   0   3        300.42        313.19         5.98 o
   4   0   3         72.52         79.86         3.86 o
   5   0   3          0.06          0.76         0.44 o
   6   0   3         38.24         44.62         8.17 o
   7   0   3          9.09          9.98         4.39 o
  -7   1   3         22.69         25.87         7.41 o
  -6   1   3        429.60        525.06        32.37 o
  -5   1   3        344.80        368.53        17.62 o
  -4   1   3          4.30          4.10         0.69 o
  -3   1   3          8.01         10.30         1.39 o
  -2   1   3          0.62          2.79         1.42 o
  -1   1   3        442.06        552.94        18.54 o
   0   1   3        404.19        355.09        34.49 o
   1   1   3         75.82         67.44         4.25 o
   2   1   3          7.13          7.19         0.67 o
   3   1   3         50.82         53.39         2.41 o
   4   1   3         54.20         49.33         2.35 o
   5   1   3          6.41          5.70         1.06 o
   6   1   3         22.92         29.68         5.01 o
   7   1   3         17.54         12.56         5.45 o
  -6   2   3         94.04        117.99        15.43 o
  -5   2   3        250.66        317.82        23.60 o
  -4   2   3         21.82         25.80         3.05 o
  -3   2   3          5.81          8.98         1.79 o
  -2   2   3         23.02         26.50         2.35 o
  -1   2   3        244.95        269.39        15.66 o
   0   2   3         17.53         15.51         1.66 o
   1   2   3        211.80        187.20         5.31 o
   2   2   3         43.06         41.88         2.16 o
   3   2   3          4.04          3.70         0.47 o
   4   2   3         56.97         59.79         5.14 o
   5   2   3         60.60         54.88         3.41 o
   6   2   3          8.91          7.41         1.48 o
   7   2   3          0.62          4.24         3.18 o
   8   2   3         11.75          6.66         4.08 o
  -6   3   3          2.67          4.24         3.33 o
  -5   3   3          3.93          5.60         3.33 o
  -4   3   3         72.56         83.65         4.57 o
  -3   3   3          0.00          1.30         1.51 o
  -2   3   3         18.30         18.19         2.18 o
  -1   3   3         74.49         69.27         3.67 o
   0   3   3        219.77        206.14         6.50 o
   1   3   3          2.59          2.35         0.80 o
   2   3   3          0.55          0.85         0.30 o
   3   3   3        124.63        126.34         3.83 o
   4   3   3        677.21        714.48        12.81 o
   5   3   3          1.67          0.75         0.61 o
   6   3   3          3.71          3.11         0.77 o
   7   3   3          0.04          0.12         1.67 o
   8   3   3          0.21         -1.21         2.42 o
  -6   4   3          6.35          7.56         4.39 o
  -5   4   3          0.02          4.08         3.18 o
  -4   4   3         55.76         58.09        10.59 o
  -3   4   3          9.44          8.17         4.24 o
  -2   4   3         32.21         30.11         4.38 o
  -1   4   3         80.24         82.26         3.38 o
   0   4   3         15.86         16.77         1.36 o
   1   4   3         89.73         76.26         8.70 o
   2   4   3        306.77        306.66         8.92 o
   3   4   3         16.85         15.54         1.65 o
   4   4   3        493.61        541.51        13.16 o
   5   4   3          0.98          0.37         0.73 o
   6   4   3        233.53        254.14        18.65 o
   7   4   3          4.12          5.38         2.04 o
   8   4   3          0.00         -3.03         3.33 o
  -5   5   3         36.12         45.23         9.08 o
  -4   5   3          1.98          1.21         4.08 o
  -3   5   3          3.41          4.99         1.58 o
  -2   5   3         25.93         27.89         2.89 o
  -1   5   3        246.43        260.56         7.80 o
   0   5   3          2.64          2.51         0.70 o
   1   5   3        335.60        363.20        13.92 o
   2   5   3         15.59         14.22         3.33 o
   3   5   3        145.52        149.15         9.98 o
   4   5   3         70.93         77.93         5.39 o
   5   5   3         19.64         17.04         2.05 o
   6   5   3        187.45        215.06        11.27 o
   7   5   3         12.81         16.99         2.72 o
   8   5   3         21.90         17.92         4.97 o
  -4   6   3          0.27          1.06         1.06 o
  -3   6   3         34.35         26.24         5.14 o
  -2   6   3         93.55         85.46         5.50 o
  -1   6   3         67.25         69.72         4.37 o
   0   6   3         53.81         54.20         3.20 o
   1   6   3          5.48          9.23         2.57 o
   2   6   3         28.44         33.28         5.14 o
   3   6   3        231.81        289.83        15.28 o
   4   6   3          0.22         -0.72         0.68 o
   5   6   3          0.15         -0.63         1.06 o
   6   6   3         10.26          9.41         2.18 o
   7   6   3          0.70          2.35         1.87 o
  -3   7   3        128.70         95.59        10.63 o
  -2   7   3         57.97         57.65         4.84 o
  -1   7   3          1.68          1.80         0.82 o
   0   7   3         52.41         54.42         3.85 o
   1   7   3         11.91         12.25         3.18 o
   2   7   3          1.43          1.06         1.21 o
   3   7   3          3.37          6.96         2.87 o
   4   7   3         14.89         17.85         4.54 o
   5   7   3         59.87         77.10         7.07 o
   6   7   3          6.51          8.55         2.35 o
   7   7   3          3.69          3.10         2.16 o
  -2   8   3          2.83          2.08         0.71 o
  -1   8   3        262.31        259.95        14.70 o
   0   8   3         21.64         21.66         3.40 o
   1   8   3         19.07         21.78         4.54 o
   2   8   3         36.07         38.73         6.35 o
   3   8   3          7.24          7.26         3.03 o
   4   8   3          5.27          8.18         6.50 o
   5   8   3          9.88         10.50         2.54 o
   6   8   3          8.73          6.72         2.18 o
   7   8   3          8.11          9.74         2.97 o
  -1   9   3          0.14         -3.03         2.42 o
   0   9   3         53.16         68.98         9.53 o
   1   9   3         38.70         54.91         7.71 o
   2   9   3          9.90         15.58         4.54 o
   3   9   3          3.99          8.92         3.63 o
   4   9   3          4.93          4.74         2.51 o
   5   9   3          8.21          8.23         6.58 o
   6   9   3          8.58         13.34         3.61 o
   1  10   3          0.78          4.24         3.18 o
   2  10   3          3.60          6.66         3.48 o
   3  10   3         21.31         17.70         4.99 o
   4  10   3          5.87         10.38         3.33 o
   5  10   3          0.01          1.86         1.44 o
  -4  -9   4          8.59         10.74         5.14 o
  -3  -9   4         10.27         16.03         6.05 o
  -2  -9   4          0.08         -3.03         2.87 o
  -1  -9   4          1.13          1.65         1.21 o
   0  -9   4          2.35          0.91         1.66 o
  -6  -8   4          0.17          0.37         1.53 o
  -5  -8   4          1.33          5.29         3.78 o
  -4  -8   4          1.90          2.42         2.87 o
  -3  -8   4         10.25         11.04         3.78 o
  -2  -8   4         30.42         28.74         7.26 o
  -1  -8   4          5.59          4.84         2.57 o
   0  -8   4         15.59         13.58         2.91 o
   1  -8   4          0.21          0.00         1.06 o
   2  -8   4          8.73         12.62         3.71 o
  -6  -7   4          0.66         -1.28         2.21 o
  -5  -7   4         39.44         41.13         6.47 o
  -4  -7   4          5.93          5.29         3.63 o
  -3  -7   4          4.00          6.96         3.93 o
  -2  -7   4          0.23         -1.06         1.82 o
  -1  -7   4          0.36         -1.82         1.82 o
   0  -7   4         15.00         21.03         5.90 o
   1  -7   4        147.77        156.53         8.47 o
   2  -7   4          0.82          1.82         1.27 o
   3  -7   4         25.83         34.49        11.65 o
  -7  -6   4         19.35         14.89         3.88 o
  -6  -6   4         22.35         20.38         4.54 o
  -5  -6   4          0.15         -2.43         2.30 o
  -4  -6   4          4.04          4.32         1.87 o
  -3  -6   4         52.62         50.07         8.92 o
  -2  -6   4         29.17         23.45         6.20 o
  -1  -6   4          8.07          5.12         1.74 o
   0  -6   4        381.06        342.26        13.29 o
   1  -6   4        282.87        278.86        14.89 o
   2  -6   4         56.33         58.52         5.86 o
   3  -6   4         12.58         15.58         7.71 o
   4  -6   4         26.87         34.51         5.53 o
  -7  -5   4          0.24          0.30         1.06 o
  -6  -5   4          7.04          6.95         2.43 o
  -5  -5   4          1.60         -0.35         1.97 o
  -4  -5   4          0.83          2.46         1.53 o
  -3  -5   4          3.48          3.58         1.74 o
  -2  -5   4        116.66        120.54         5.90 o
  -1  -5   4        169.60        172.02         8.84 o
   0  -5   4          5.99          6.60         2.04 o
   1  -5   4        537.43        521.02        18.79 o
   2  -5   4       1404.92       1421.97        24.35 o
   3  -5   4         37.86         36.57         3.16 o
   4  -5   4          3.59          1.76         1.42 o
   5  -5   4          5.35          0.46        11.87 o
  -7  -4   4          7.27          7.26         4.24 o
  -6  -4   4          3.56          1.92         1.82 o
  -5  -4   4         16.24         11.33         2.62 o
  -4  -4   4          4.59          3.62         0.91 o
  -3  -4   4        110.46        107.29         8.55 o
  -2  -4   4        670.82        701.37        11.81 o
  -1  -4   4         74.42         71.77         3.20 o
   0  -4   4          0.76          0.17         0.65 o
   1  -4   4         34.68         31.89         4.24 o
   2  -4   4         10.03          9.53         1.60 o
   3  -4   4        221.05        212.65         7.45 o
   4  -4   4        467.99        449.80        22.46 o
   5  -4   4         63.72         62.66         6.24 o
  -7  -3   4          1.07          1.82         1.36 o
  -6  -3   4         17.22         19.67         5.90 o
  -5  -3   4          0.13          0.31         1.51 o
  -4  -3   4          0.28          0.30         0.86 o
  -3  -3   4        138.96        137.62         5.55 o
  -2  -3   4         79.27         74.72         3.83 o
  -1  -3   4       1742.85       1781.72        16.43 o
   0  -3   4       1397.07       1355.89        13.72 o
   1  -3   4         22.12         23.54         2.79 o
   2  -3   4          1.96          1.42         0.57 o
   3  -3   4         62.78         59.59         3.14 o
   4  -3   4        135.46        113.93        10.36 o
   5  -3   4         28.45         29.41         4.22 o
   6  -3   4         57.68         52.74         6.36 o
  -7  -2   4         21.34         18.61         6.50 o
  -6  -2   4          3.47          1.66         2.57 o
  -5  -2   4         14.56          9.54         1.93 o
  -4  -2   4          6.37          5.78         1.19 o
  -3  -2   4        166.76        175.60         5.51 o
  -2  -2   4        777.39        776.26        12.54 o
  -1  -2   4         13.79         12.22         1.29 o
   0  -2   4        786.06        723.32        28.21 o
   1  -2   4       2955.24       3068.95        28.41 o
   2  -2   4        134.69        113.76         3.49 o
   3  -2   4         45.73         42.66         2.36 o
   4  -2   4         21.99         22.48         2.14 o
   5  -2   4         28.16         25.84         3.74 o
   6  -2   4         51.83         53.36         9.30 o
  -7  -1   4         19.10         23.90         7.56 o
  -6  -1   4          5.98          7.26         3.93 o
  -5  -1   4         42.21         37.36         6.96 o
  -4  -1   4          0.04         -0.82         0.89 o
  -3  -1   4         26.98         22.53         2.17 o
  -2  -1   4        202.74        198.64         5.68 o
  -1  -1   4         18.63         18.58         1.60 o
   0  -1   4         79.69         76.40         4.99 o
   1  -1   4         41.47         41.15         4.61 o
   2  -1   4        332.78        335.85         5.91 o
   3  -1   4         62.48         66.86         2.57 o
   4  -1   4        100.60        102.86         4.75 o
   5  -1   4         24.76         25.94         2.53 o
   6  -1   4          7.00          6.32         2.34 o
   7  -1   4         30.91         26.47         6.50 o
  -7   0   4         30.76         29.04         8.32 o
  -6   0   4          1.92          1.36         2.72 o
  -5   0   4        104.66         89.38        12.86 o
  -4   0   4         10.57         12.29         1.97 o
  -3   0   4        161.57        182.40         6.24 o
  -2   0   4        690.73        700.01        11.11 o
  -1   0   4       1022.49       1003.21       182.96 o
   0   0   4        363.68        361.29        35.55 o
   1   0   4       1629.09       1411.60        23.42 o
   2   0   4          4.14          3.71         0.62 o
   3   0   4         55.55         56.02         2.20 o
   4   0   4         34.94         35.35         2.35 o
   5   0   4         19.87         20.83         2.23 o
   6   0   4         28.23         29.13         5.45 o
   7   0   4          0.20         -0.76         1.97 o
  -7   1   4         26.17         27.38         8.47 o
  -6   1   4         46.02         47.35         9.83 o
  -5   1   4          5.30          3.50         2.80 o
  -4   1   4         30.36         26.73         2.76 o
  -3   1   4        656.32        719.37        21.57 o
  -2   1   4         42.61         59.34         6.46 o
  -1   1   4        259.84        364.14        33.96 o
   0   1   4        390.37        351.42        59.45 o
   1   1   4        471.52        477.76        16.02 o
   2   1   4          0.77          1.50         0.52 o
   3   1   4        289.58        290.92         4.76 o
   4   1   4         18.52         16.00         1.23 o
   5   1   4          1.07          0.78         0.64 o
   6   1   4          6.42          6.05         2.22 o
   7   1   4         18.34         16.34         5.75 o
  -6   2   4         76.21         93.64        14.07 o
  -5   2   4          0.16          2.72         3.03 o
  -4   2   4         31.84         34.10         5.98 o
  -3   2   4          0.14          1.59         1.97 o
  -2   2   4         42.56         50.81         3.42 o
  -1   2   4          0.09          0.22         2.27 o
   1   2   4        229.03        206.45        17.77 o
   2   2   4         56.33         51.86         2.20 o
   3   2   4        726.34        739.71         9.27 o
   4   2   4        278.57        278.04         7.60 o
   5   2   4         17.26         14.73         2.49 o
   6   2   4        130.70        125.38         6.85 o
   7   2   4         49.06         43.33         6.42 o
   8   2   4          1.11          7.11         4.39 o
  -6   3   4          8.66         21.33         7.11 o
  -5   3   4          3.39          1.97         1.21 o
  -4   3   4         34.82         52.16         5.84 o
  -3   3   4         20.42         37.06         8.92 o
  -2   3   4         12.20         10.58         1.61 o
  -1   3   4          8.09          9.13         2.04 o
   0   3   4          0.05          0.45         0.29 o
   1   3   4         47.40         41.39         3.59 o
   2   3   4         48.32         52.36         3.04 o
   3   3   4       1647.48       1640.72        19.63 o
   4   3   4        464.91        474.35        10.11 o
   5   3   4         33.79         36.70         3.19 o
   6   3   4         45.52         36.74         2.70 o
   7   3   4         28.04         33.98         6.25 o
   8   3   4         14.32         14.07         6.20 o
  -5   4   4          7.22          6.66         3.78 o
  -4   4   4          3.77          6.96         3.03 o
  -3   4   4          9.37          9.23         7.71 o
  -2   4   4         19.14         18.04         3.38 o
  -1   4   4          2.30          4.64         1.59 o
   0   4   4        118.92        115.89         7.64 o
   1   4   4        281.73        269.21         9.85 o
   2   4   4         10.64          9.82         1.76 o
   3   4   4        108.52        113.47         4.81 o
   4   4   4        262.42        276.23         6.66 o
   5   4   4        276.26        295.40         8.29 o
   6   4   4          0.22          2.28         1.03 o
   7   4   4          4.94          2.98         2.30 o
   8   4   4         14.90         14.49         4.44 o
  -5   5   4         32.82         42.66         9.08 o
  -4   5   4          0.04          7.26         5.60 o
  -3   5   4          0.02          0.95         1.16 o
  -2   5   4          1.58         -0.13         2.87 o
  -1   5   4          1.28          0.72         1.44 o
   0   5   4        181.31        184.71         9.45 o
   1   5   4        487.57        498.28        17.85 o
   2   5   4        173.17        102.58        55.59 o
   3   5   4        416.67        428.88        12.78 o
   4   5   4          7.10          7.57         1.33 o
   5   5   4        100.38        108.45         7.29 o
   6   5   4        282.15        311.07        12.06 o
   7   5   4          5.87          2.92         3.25 o
   8   5   4         24.49         28.46         6.31 o
  -4   6   4         39.15         33.29         6.63 o
  -3   6   4         42.94         38.39         6.53 o
  -2   6   4         43.37         38.25         5.93 o
  -1   6   4         13.22          5.35         4.46 o
   0   6   4          4.54          5.60         2.27 o
   1   6   4        174.76        192.11        12.10 o
   2   6   4        772.18        447.72       229.70 o
   3   6   4         76.52         81.40        12.25 o
   4   6   4          5.49          6.78         2.27 o
   5   6   4          2.52          4.39         1.74 o
   6   6   4          8.65          6.49         2.14 o
   7   6   4          3.42          4.65         1.57 o
  -2   7   4          0.00         -0.32         1.61 o
  -1   7   4          9.37          8.85         2.65 o
   0   7   4          1.74          0.78         0.58 o
   1   7   4         62.59         36.98        19.59 o
   2   7   4         67.43         77.15         8.02 o
   3   7   4        111.49        113.61        20.27 o
   4   7   4         23.58         31.16         5.60 o
   5   7   4         65.75         77.62        10.29 o
   6   7   4          0.25          2.35         1.40 o
   7   7   4          0.36          5.19         2.05 o
  -2   8   4          0.68         -0.70         1.66 o
  -1   8   4         37.27         31.00         5.34 o
   0   8   4          3.52          2.87         1.21 o
   1   8   4          2.45          8.62         3.48 o
   2   8   4          4.66          6.81         3.03 o
   3   8   4          8.74          8.47         3.78 o
   4   8   4          4.32          2.72         1.97 o
   5   8   4          0.49          0.55         1.36 o
   6   8   4          0.01          0.56         1.36 o
   7   8   4         10.52         16.51         3.86 o
  -1   9   4          7.89          3.93         1.82 o
   0   9   4          0.41          0.61         1.21 o
   1   9   4         70.36         80.32         9.98 o
   2   9   4          3.02          3.18         2.42 o
   3   9   4          2.00          2.27         1.97 o
   4   9   4          6.53         10.44         4.08 o
   5   9   4          3.96          5.31         3.10 o
   6   9   4          8.98          8.45         3.78 o
   1  10   4         16.03         16.49         5.14 o
   2  10   4          3.55          3.78         3.03 o
   3  10   4         23.63         33.58         6.81 o
   4  10   4          0.00          0.39         1.44 o
  -4  -9   5         21.78         24.51         7.41 o
  -3  -9   5          1.25          0.91         1.51 o
  -2  -9   5          1.00         -0.76         1.51 o
  -1  -9   5         14.39         17.40         5.75 o
  -5  -8   5         13.81         16.64         6.05 o
  -4  -8   5         80.67         80.63        13.31 o
  -3  -8   5         29.78         32.22         7.87 o
  -2  -8   5         18.09         23.14         6.66 o
  -1  -8   5          0.01         -1.06         2.12 o
   0  -8   5          0.93          3.18         3.78 o
   1  -8   5          2.44          1.06         1.36 o
  -6  -7   5          3.30         -2.03         1.79 o
  -5  -7   5         25.31         32.70         5.75 o
  -4  -7   5          1.45          0.61         1.36 o
  -3  -7   5         12.00         14.67         5.29 o
  -2  -7   5         68.23         60.36        10.89 o
  -1  -7   5          0.03         -1.51         3.03 o
   0  -7   5          2.45          2.87         2.42 o
   1  -7   5          0.01          0.76         2.12 o
   2  -7   5          1.16          1.27         5.75 o
   3  -7   5          1.19         -2.27         4.54 o
  -7  -6   5         21.47         22.40         5.10 o
  -6  -6   5         72.99         81.03         9.13 o
  -5  -6   5         34.03         31.35         5.39 o
  -4  -6   5         13.34         10.26         2.22 o
  -3  -6   5          3.11         -5.67         3.78 o
  -2  -6   5          6.67          5.77         1.92 o
  -1  -6   5          3.82          2.86         1.13 o
   0  -6   5         35.48         35.25         7.11 o
   2  -6   5          2.35          1.96         1.10 o
   3  -6   5          1.27         -2.27         2.27 o
   4  -6   5          9.00         11.51         3.20 o
  -7  -5   5          0.71         -1.74         6.28 o
  -6  -5   5         44.83         45.36         6.25 o
  -5  -5   5        205.79        215.98        13.48 o
  -4  -5   5         10.93         11.01         3.86 o
  -3  -5   5         23.17         23.05         6.73 o
  -2  -5   5         30.09         35.68         3.33 o
  -1  -5   5         16.47         17.99         1.89 o
   0  -5   5          0.00         -0.61         0.96 o
   1  -5   5          1.50          0.71         0.41 o
   2  -5   5         33.65         31.89         3.41 o
   3  -5   5         49.64         50.52         7.64 o
   4  -5   5          0.08          0.02         2.34 o
  -7  -4   5          0.84          3.03         0.91 o
  -6  -4   5         24.35         21.18         4.17 o
  -5  -4   5          4.24          2.72         1.51 o
  -4  -4   5          1.92          1.82         2.57 o
  -3  -4   5          1.22          0.03         1.13 o
  -2  -4   5          1.40          0.48         0.63 o
  -1  -4   5         52.67         54.52         3.40 o
   0  -4   5         19.78         17.64         1.84 o
   1  -4   5         40.87         36.85         2.66 o
   2  -4   5         18.67         15.03         2.01 o
   3  -4   5         10.27          9.99         1.45 o
   4  -4   5        206.90        184.03        14.45 o
   5  -4   5          1.61         -1.06         1.66 o
  -7  -3   5         19.94         21.03         6.50 o
  -6  -3   5          3.36          7.41         3.93 o
  -5  -3   5          4.86          4.47         2.57 o
  -4  -3   5          3.36          4.69         1.51 o
  -3  -3   5         16.19         13.72         2.73 o
  -2  -3   5          9.13          6.97         1.30 o
  -1  -3   5         48.96         61.76         2.98 o
   0  -3   5          0.44          0.02         0.15 o
   1  -3   5        739.04        759.95        16.52 o
   2  -3   5          8.61          6.77         0.92 o
   3  -3   5          1.62          2.07         0.70 o
   4  -3   5        124.33        124.03         7.41 o
   5  -3   5         11.79         10.12         2.73 o
   6  -3   5         86.55         85.47        11.35 o
  -7  -2   5         10.07          6.81         3.03 o
  -6  -2   5          8.72         11.04         4.54 o
  -5  -2   5         65.34         62.63         9.23 o
  -4  -2   5        102.57        112.85         5.68 o
  -3  -2   5        115.07        117.30         5.48 o
  -2  -2   5          0.16         -0.04         0.44 o
  -1  -2   5         48.65         41.29         3.41 o
   0  -2   5        772.01        770.42        26.77 o
   1  -2   5        309.07        339.53         9.33 o
   2  -2   5         48.47         52.66         3.09 o
   3  -2   5        143.46        142.94         4.49 o
   4  -2   5         20.47         16.64         1.68 o
   5  -2   5         17.94         17.37         4.08 o
   6  -2   5        122.63        120.24        18.15 o
  -7  -1   5         16.12         15.73         5.60 o
  -6  -1   5         20.93         18.00         5.90 o
  -5  -1   5         33.67         33.12         3.89 o
  -4  -1   5         22.56         22.68         3.26 o
  -3  -1   5         49.59         41.53         3.30 o
  -2  -1   5        657.18        708.77        14.28 o
  -1  -1   5        161.23        162.97         6.44 o
   0  -1   5         15.70          9.82         1.82 o
   1  -1   5          9.69          9.38         2.57 o
   2  -1   5        116.78        114.20         3.24 o
   3  -1   5        547.95        553.41         9.63 o
   4  -1   5         25.73         26.09         1.85 o
   5  -1   5          4.00          6.06         1.25 o
   6  -1   5          0.07         -1.92         1.28 o
   7  -1   5          0.06          0.31         1.82 o
  -7   0   5          6.04          7.11         4.24 o
  -6   0   5         13.01         15.13         5.60 o
  -5   0   5          1.63          2.55         1.15 o
  -4   0   5         33.80         32.07         3.61 o
  -3   0   5       1936.58       2074.54        64.89 o
  -2   0   5       1223.92       1249.22        23.25 o
  -1   0   5         24.30         30.86         4.08 o
   0   0   5       1231.76       1431.32        29.20 o
   1   0   5        138.88        142.30         5.75 o
   2   0   5         18.63         15.20         2.71 o
   3   0   5          4.73          6.41         0.88 o
   4   0   5         15.78         11.89         1.36 o
   5   0   5         79.41         79.68         4.68 o
   6   0   5          8.22          6.00         1.93 o
   7   0   5          1.53          0.45         1.66 o
  -7   1   5         28.01         36.15         9.53 o
  -6   1   5         30.96         29.50         8.17 o
  -5   1   5        143.76        153.15         7.64 o
  -4   1   5          5.93          6.95         1.54 o
  -3   1   5         35.42         39.89         3.93 o
  -2   1   5        227.60        330.39        49.69 o
   1   1   5        250.81        292.54        11.35 o
   2   1   5         66.23         67.07         3.86 o
   3   1   5         95.81         99.97         2.97 o
   4   1   5         59.81         54.41         2.50 o
   5   1   5          0.38          1.24         0.87 o
   6   1   5          0.40          1.39         1.18 o
   7   1   5          2.74          0.58         0.93 o
  -6   2   5        165.27        192.72        20.57 o
  -5   2   5        511.06        622.78        34.64 o
  -4   2   5         33.35         43.57         4.97 o
  -3   2   5         78.91         99.38        10.14 o
  -2   2   5         22.29         21.22         4.33 o
  -1   2   5          0.88         -0.45         3.18 o
   0   2   5        808.28        739.28        25.49 o
   1   2   5        711.69        813.33       143.03 o
   2   2   5          5.06          4.10         1.00 o
   3   2   5        236.66        252.49         6.49 o
   4   2   5          3.19          2.63         1.01 o
   5   2   5          0.83          0.73         0.75 o
   6   2   5         10.54          9.54         1.73 o
   7   2   5          4.51          4.57         1.25 o
  -6   3   5          9.80         13.01         4.69 o
  -5   3   5          4.84          3.63         2.87 o
  -4   3   5       1213.31       1377.08        29.97 o
  -3   3   5        972.64       1058.44        42.66 o
  -2   3   5          2.79          2.47         1.03 o
  -1   3   5        266.97        254.96        13.10 o
   0   3   5          8.36          6.80         1.55 o
   1   3   5          9.96          6.49         1.97 o
   2   3   5         17.41         14.75         1.22 o
   3   3   5          8.64         11.60         1.30 o
   4   3   5         42.24         36.22         3.97 o
   5   3   5          2.59          1.57         1.30 o
   6   3   5          2.01          0.35         1.15 o
   7   3   5          7.80          6.69         2.57 o
   8   3   5          1.97          0.90         3.71 o
  -5   4   5          5.10          7.71         4.24 o
  -4   4   5         24.29         33.43         7.41 o
  -3   4   5        288.39        298.76        29.04 o
  -2   4   5        258.72        239.86        14.65 o
  -1   4   5          0.62          0.08         1.29 o
   0   4   5         33.83         26.86         3.58 o
   1   4   5          9.26          9.80         2.80 o
   2   4   5          3.16          3.93         1.82 o
   3   4   5        207.36        219.19        12.25 o
   4   4   5         46.21         43.57         5.60 o
   5   4   5          9.62          7.67         1.38 o
   6   4   5          1.07          0.79         0.65 o
   7   4   5          0.27         -0.30         2.34 o
   8   4   5          0.35          3.91         3.16 o
  -5   5   5         10.99         19.36         6.20 o
  -4   5   5          3.40         -0.15         1.97 o
  -3   5   5         18.60         19.76         5.22 o
  -2   5   5          9.81          4.56         2.80 o
  -1   5   5          2.66          0.89         1.56 o
   0   5   5         64.47         67.25         6.22 o
   1   5   5         22.75         18.61         3.93 o
   2   5   5         16.08         10.89         3.48 o
   3   5   5        160.44        166.85        11.04 o
   4   5   5          8.89          9.68         2.87 o
   5   5   5          2.24          2.18         0.80 o
   6   5   5          6.26          5.79         1.72 o
   7   5   5          8.28         10.15         3.09 o
  -4   6   5          2.00          2.40         2.03 o
  -3   6   5          3.44          1.22         1.56 o
  -2   6   5          0.48          1.20         1.02 o
   0   6   5          8.01          4.84         2.27 o
   1   6   5          5.79          6.66         2.27 o
   2   6   5         25.48         27.98         4.99 o
   3   6   5          6.42          9.83         3.33 o
   4   6   5          4.27          5.60         2.42 o
   5   6   5          4.88          4.08         2.42 o
   6   6   5         15.70         18.07         3.93 o
   7   6   5          0.66          4.70         1.97 o
  -3   7   5          6.43          5.67         1.03 o
  -2   7   5          2.97          3.23         2.83 o
  -1   7   5         18.46         13.92         3.39 o
   0   7   5          7.51         13.16         4.24 o
   1   7   5         15.36         14.22         3.78 o
   2   7   5          0.07          1.21         1.97 o
   3   7   5         61.86         57.63         7.56 o
   4   7   5         27.96         31.31         5.60 o
   5   7   5          4.38          3.63         2.42 o
   6   7   5          4.66          5.25         2.29 o
   7   7   5          7.95          9.31         2.91 o
  -2   8   5          1.08          0.35         2.12 o
  -1   8   5          1.31         -2.26         9.08 o
   0   8   5         49.20         53.25         8.77 o
   1   8   5          5.28          7.71         3.18 o
   2   8   5         45.50         50.98         7.71 o
   3   8   5          0.13         -0.15         1.06 o
   4   8   5          5.09          6.35         2.87 o
   5   8   5          8.89         11.19         3.93 o
   6   8   5          2.35          1.60         2.95 o
  -1   9   5          0.81         -3.63         4.39 o
   0   9   5         31.15         33.58         7.41 o
   1   9   5          1.38          2.72         2.12 o
   2   9   5          0.53          3.33         2.87 o
   3   9   5         16.26         23.14         5.75 o
   4   9   5          2.02          6.05         3.63 o
   5   9   5          8.96          8.47         2.87 o
   6   9   5          5.50          6.29         2.56 o
   1  10   5         61.78         69.89        10.89 o
   2  10   5          8.57         14.07         4.99 o
   3  10   5          0.98          3.03         2.12 o
   4  10   5          0.01          0.76         1.66 o
  -5  -8   6         14.87         19.51         6.96 o
  -4  -8   6          0.09          2.72         2.87 o
  -3  -8   6          2.99          5.60         4.39 o
  -2  -8   6          0.04          3.48         2.87 o
  -1  -8   6          0.89         -1.97         2.12 o
   0  -8   6          6.44          7.26         3.63 o
   1  -8   6          0.61          0.67         1.59 o
  -6  -7   6          0.48         -1.69         6.43 o
  -5  -7   6          2.69          3.39         1.29 o
  -4  -7   6          6.19          7.26         4.08 o
  -3  -7   6         24.22         25.87         7.87 o
  -2  -7   6          2.60          1.36         2.27 o
  -1  -7   6        124.63        132.21        16.03 o
   0  -7   6         29.88         29.20         7.56 o
   1  -7   6         38.97         43.26         8.62 o
   2  -7   6          6.65          6.76         1.73 o
  -6  -6   6         25.96         30.08         5.67 o
  -5  -6   6          2.95          0.25         1.00 o
  -4  -6   6         14.99         11.49         2.68 o
  -3  -6   6          9.11          3.78         3.33 o
  -2  -6   6          4.45          1.66         1.82 o
  -1  -6   6         18.49         16.19         5.75 o
   0  -6   6          9.25         12.86         4.84 o
   1  -6   6          0.11         -0.30         1.97 o
   2  -6   6         39.43         46.02         6.57 o
   3  -6   6          2.99          8.92         6.96 o
  -7  -5   6          0.29          0.74         1.66 o
  -6  -5   6         54.98         52.16         7.06 o
  -5  -5   6         32.28         30.91         5.23 o
  -4  -5   6         21.49         20.47         4.06 o
  -3  -5   6          4.97          2.48         1.15 o
  -2  -5   6         31.54         28.30         2.77 o
  -1  -5   6          4.62          3.15         0.76 o
   0  -5   6          3.18          2.71         1.24 o
   1  -5   6          0.18         -0.14         1.44 o
   2  -5   6         37.70         39.04         5.52 o
   3  -5   6         54.11         52.97         4.45 o
   4  -5   6         11.52         26.32         9.68 o
  -7  -4   6          0.02         -2.72         3.18 o
  -6  -4   6          0.47         -5.22         3.48 o
  -5  -4   6          5.77          4.54         2.72 o
  -4  -4   6          0.87          0.91         1.82 o
  -3  -4   6          4.71          2.96         4.99 o
  -2  -4   6         30.00         25.75         2.92 o
  -1  -4   6          0.19         -0.01         0.39 o
   0  -4   6         75.22         82.64         7.81 o
   1  -4   6         32.42         32.10         3.92 o
   2  -4   6         99.22         75.95        10.11 o
   3  -4   6        174.64        164.03         7.63 o
   5  -4   6         23.35         15.88         4.24 o
  -7  -3   6          0.02         -0.76         1.06 o
  -6  -3   6         13.78         18.61         5.60 o
  -5  -3   6         19.70         12.10         4.39 o
  -4  -3   6         12.47         12.37         2.91 o
  -3  -3   6         32.51         30.90         4.28 o
  -2  -3   6        197.76        203.61         7.24 o
  -1  -3   6         19.78         19.57         2.12 o
   0  -3   6        224.44        214.80        16.79 o
   1  -3   6        146.85        146.17         7.42 o
   2  -3   6          0.40          0.10         0.91 o
   3  -3   6        313.17        302.48         7.65 o
   4  -3   6        401.79        367.39        10.89 o
   5  -3   6         19.79         19.06         4.69 o
  -7  -2   6          4.43          7.56         4.39 o
  -6  -2   6         14.67         18.15         5.60 o
  -5  -2   6         34.41         31.55         4.46 o
  -4  -2   6         19.25         16.88         2.59 o
  -3  -2   6          1.30          1.16         1.01 o
  -2  -2   6          0.11          0.48         0.62 o
  -1  -2   6         21.73         26.53         2.62 o
   0  -2   6         80.70         88.49         9.68 o
   1  -2   6        762.13        743.53        17.46 o
   2  -2   6        221.60        237.34        17.40 o
   3  -2   6          0.76          0.75         0.48 o
   4  -2   6          0.11          0.08         0.64 o
   5  -2   6         20.52         20.10         2.41 o
   6  -2   6        175.15        181.83        16.34 o
  -7  -1   6          0.28         -3.78         3.03 o
  -6  -1   6          7.62          7.87         4.24 o
  -5  -1   6          4.80          3.35         1.81 o
  -4  -1   6         15.17         11.13         2.54 o
  -3  -1   6         34.61         31.43         3.19 o
  -2  -1   6          1.58          2.52         0.87 o
  -1  -1   6        391.94        401.76        12.78 o
   0  -1   6         56.01         66.16         3.47 o
   1  -1   6       1499.31       1591.88        22.09 o
   2  -1   6        897.49        909.33        19.66 o
   3  -1   6         23.13         24.21         2.55 o
   4  -1   6         31.15         30.64         1.75 o
   5  -1   6          2.47          5.03         1.13 o
   6  -1   6          0.30          0.21         1.13 o
  -7   0   6          2.72          3.33         3.78 o
  -6   0   6         19.30         16.03         5.29 o
  -5   0   6          2.28          2.22         1.42 o
  -4   0   6          1.71          1.09         0.87 o
  -3   0   6         11.68         14.73         2.40 o
  -2   0   6        359.98        363.02        11.02 o
  -1   0   6          5.31          3.03         0.76 o
   0   0   6          0.40         -0.45         2.12 o
   1   0   6         84.74         71.61        10.44 o
   2   0   6        110.20         95.31         4.55 o
   3   0   6        836.87        830.55        15.89 o
   4   0   6          5.66          5.19         0.70 o
   5   0   6        175.76        182.63         7.77 o
   6   0   6          2.00          1.04         1.22 o
   7   0   6          4.38          6.68         2.31 o
  -6   1   6         30.37         23.90         7.41 o
  -5   1   6         81.47         85.17         6.38 o
  -4   1   6          8.88          9.00         1.89 o
  -3   1   6          1.86          3.18         1.01 o
  -2   1   6        116.60        160.50        12.25 o
   1   1   6         69.80        102.57        11.27 o
   2   1   6         24.74         27.94         2.40 o
   3   1   6         23.01         25.07         1.93 o
   4   1   6        141.22        148.06         5.09 o
   5   1   6         27.76         24.65         2.62 o
   6   1   6          8.35         10.74         2.71 o
   7   1   6          9.55         10.78         2.97 o
  -6   2   6         43.85         46.29        10.59 o
  -5   2   6         11.57          7.71         3.93 o
  -4   2   6         12.05         18.50         3.27 o
  -3   2   6         36.66         39.18         8.92 o
  -2   2   6        535.84        594.19        27.68 o
  -1   2   6        450.82        496.67        25.94 o
   1   2   6        483.72        436.75        12.10 o
   2   2   6        142.04        139.77        10.84 o
   3   2   6         54.41         58.05         2.93 o
   4   2   6        104.81        102.15         4.12 o
   5   2   6          4.39          4.35         1.08 o
   6   2   6         23.81         23.28         2.57 o
   7   2   6         26.80         21.60         4.69 o
  -6   3   6         20.24         15.73         6.35 o
  -5   3   6         81.83        103.01        14.82 o
  -4   3   6        189.96        185.71        34.34 o
  -3   3   6          4.78          5.45         3.63 o
  -2   3   6         12.89         12.28         2.65 o
  -1   3   6          3.25          2.26         1.36 o
   0   3   6          2.08          6.81         5.29 o
   1   3   6        454.92        409.43        13.37 o
   2   3   6        378.16        386.85        17.58 o
   3   3   6        200.38        206.21         8.02 o
   4   3   6          5.09          5.19         0.88 o
   5   3   6         93.77         91.96         7.92 o
   7   3   6          5.41          4.31         1.53 o
  -5   4   6         10.74          9.68         3.93 o
  -4   4   6         88.55        105.74        13.16 o
  -3   4   6         34.11         36.46         9.98 o
  -2   4   6        849.19        855.79        42.05 o
  -1   4   6         25.72         23.19         2.33 o
   0   4   6          1.86         -7.49         4.99 o
   1   4   6         59.86         49.11         4.97 o
   2   4   6          2.87         -1.82         3.03 o
   3   4   6         53.86         57.48         7.56 o
   4   4   6          2.02         -1.21         2.27 o
   5   4   6          9.41          6.89         1.82 o
   6   4   6         14.56         14.31         2.75 o
   7   4   6          0.69          0.85         3.55 o
  -4   5   6         14.64         18.01         4.37 o
  -3   5   6        101.59         84.35        10.08 o
  -2   5   6        126.68        118.82        11.36 o
  -1   5   6          3.06          1.39         3.40 o
   0   5   6        267.78        235.23        19.21 o
   1   5   6          0.54         -3.18         3.33 o
   2   5   6          0.09         -4.31         2.87 o
   3   5   6         21.15         24.96         4.99 o
   4   5   6          0.24          1.21         0.91 o
   5   5   6         79.99         86.91         6.30 o
   6   5   6         52.55         52.99         6.00 o
   7   5   6          7.12          3.54         2.07 o
  -4   6   6         18.46         11.26         3.80 o
  -3   6   6         52.58         44.76         7.89 o
  -1   6   6          0.90          1.69         2.57 o
   0   6   6         34.27         36.30         7.41 o
   1   6   6          5.89          3.03         1.66 o
   2   6   6          1.62          0.15         1.21 o
   3   6   6        137.13        134.33        11.80 o
   4   6   6         52.73         58.54         7.87 o
   5   6   6          4.24          2.12         1.97 o
   6   6   6         43.72         45.78         5.67 o
   7   6   6         53.07         58.24        11.35 o
  -3   7   6          0.85          3.70         5.14 o
  -2   7   6         12.77          3.95         7.26 o
  -1   7   6          9.76          8.83         3.63 o
   0   7   6          6.50          2.72         1.51 o
   1   7   6          2.90          1.06         1.21 o
   2   7   6         74.54         69.43         9.53 o
   3   7   6        255.32        283.03        18.15 o
   4   7   6         53.14         70.64         8.92 o
   5   7   6          7.88          9.68         3.33 o
   6   7   6          1.94          3.64         2.34 o
   7   7   6          9.24          9.98         2.99 o
  -2   8   6          0.94          1.50         6.28 o
  -1   8   6          6.86          0.91         3.03 o
   0   8   6          2.11         -0.91         3.48 o
   1   8   6          5.25          2.87         1.36 o
   2   8   6          6.66          4.84         2.87 o
   3   8   6         14.77         14.22         4.84 o
   4   8   6         32.75         37.36         6.81 o
   5   8   6         20.02         34.64         7.41 o
   6   8   6          0.02          3.81         2.04 o
   0   9   6          0.03         -3.78         3.18 o
   1   9   6          0.09          0.76         2.12 o
   2   9   6          2.44          5.45         3.33 o
   3   9   6         26.03         28.44         6.35 o
   4   9   6          0.49          1.51         2.57 o
   5   9   6          8.97         11.04         4.69 o
   2  10   6          2.93          3.78         2.42 o
   3  10   6          1.29          6.96         3.63 o
   4  10   6          0.70          4.24         3.63 o
  -4  -8   7          0.00         -1.51         1.66 o
  -3  -8   7          0.54          3.63         3.48 o
  -2  -8   7          0.12          1.06         2.42 o
  -1  -8   7          0.82          0.30         2.87 o
   0  -8   7          0.54         -1.21         3.03 o
  -5  -7   7          4.29          4.07         1.23 o
  -4  -7   7         17.30         14.67         5.75 o
  -3  -7   7         87.96         71.55        12.86 o
  -2  -7   7         33.52         23.60         7.56 o
  -1  -7   7         11.72          7.71         4.69 o
   0  -7   7          4.67          6.96         3.48 o
   1  -7   7          1.26          1.06         1.21 o
   2  -7   7          4.96         12.47         3.74 o
  -6  -6   7          0.55          1.80         2.19 o
  -5  -6   7         15.56         11.93         4.16 o
  -4  -6   7          0.81         -0.31         1.19 o
  -3  -6   7          0.56          1.97         2.87 o
  -2  -6   7        193.71        198.62        19.97 o
  -1  -6   7        126.40        114.06        14.98 o
   0  -6   7          0.05          0.00         2.12 o
   1  -6   7         26.19         37.06         8.17 o
   2  -6   7          0.04         -1.24         1.15 o
   3  -6   7          6.80          9.06         2.94 o
  -6  -5   7        139.55        142.04        11.92 o
  -5  -5   7        133.76        132.65        10.96 o
  -4  -5   7         52.78         47.81         6.35 o
  -3  -5   7         20.88         22.80         3.35 o
  -2  -5   7         20.94         19.46         2.23 o
  -1  -5   7         63.85         53.21         4.64 o
   0  -5   7         37.70         33.63         5.60 o
   1  -5   7         71.64         72.30         8.23 o
   2  -5   7         17.04         17.67         3.90 o
   3  -5   7         12.01         13.98         3.67 o
   4  -5   7          0.00          1.82         2.57 o
  -6  -4   7          8.77          6.96         3.18 o
  -5  -4   7         53.45         51.13         9.38 o
  -4  -4   7        689.95        720.66        23.77 o
  -3  -4   7        123.04        109.68         8.46 o
  -2  -4   7         47.59         47.46         3.34 o
  -1  -4   7          9.33          9.68         2.50 o
   0  -4   7          0.35         -1.02         1.19 o
   1  -4   7         12.60         13.63         2.44 o
   2  -4   7         58.93         59.25         5.43 o
   3  -4   7          0.14          0.78         1.16 o
   4  -4   7          3.22          1.25         2.42 o
   5  -4   7          0.00         -4.31         2.87 o
  -7  -3   7         10.07          5.60         2.72 o
  -6  -3   7         10.90         16.49         5.60 o
  -5  -3   7         14.41         12.45         2.94 o
  -4  -3   7         13.70         11.41         3.10 o
  -3  -3   7        260.33        250.55        12.45 o
  -2  -3   7        285.47        259.43        11.18 o
  -1  -3   7         60.01         59.97         3.79 o
   0  -3   7          8.18          4.99         2.57 o
   1  -3   7          1.15          0.33         0.50 o
   2  -3   7          0.37         -0.84         1.18 o
   3  -3   7          5.73          7.23         1.09 o
   4  -3   7          8.53          7.73         1.86 o
   5  -3   7          1.89          1.06         1.21 o
  -7  -2   7          9.60         11.50         5.45 o
  -6  -2   7         20.71         19.36         5.90 o
  -5  -2   7          0.84         -0.49         2.80 o
  -4  -2   7          2.81          2.57         1.45 o
  -3  -2   7         27.14         28.35         4.01 o
  -2  -2   7          5.08          5.05         1.59 o
  -1  -2   7          9.69          7.62         1.24 o
   0  -2   7         13.22         15.28         4.24 o
   1  -2   7         23.84         30.86         6.88 o
   2  -2   7          0.27          2.12         1.01 o
   3  -2   7          8.81          7.51         1.24 o
   4  -2   7         35.24         36.04         2.96 o
   5  -2   7          0.49          1.09         0.53 o
   6  -2   7          5.75          3.33         1.36 o
  -6  -1   7         23.11         20.42         6.35 o
  -5  -1   7          2.70          1.77         2.19 o
  -4  -1   7         12.11         13.43         2.65 o
  -3  -1   7          0.49          0.39         0.56 o
  -2  -1   7         27.04         22.05         2.99 o
  -1  -1   7         16.80         19.12         2.57 o
   0  -1   7         26.73         19.53         2.20 o
   1  -1   7         21.19         19.71         4.69 o
   2  -1   7         10.34          6.91         1.47 o
   3  -1   7        129.53        130.10         9.54 o
   4  -1   7          4.57          3.40         0.96 o
   5  -1   7         43.00         41.86         3.60 o
   6  -1   7         33.84         32.66         4.97 o
  -6   0   7          2.68         -3.48         2.87 o
  -5   0   7          0.92         -1.20         1.33 o
  -4   0   7          0.67          1.07         1.01 o
  -3   0   7        194.56        210.54         9.81 o
  -2   0   7        103.54        131.59         7.27 o
  -1   0   7         23.31         23.14         3.93 o
   0   0   7          0.60         -2.57         2.87 o
   1   0   7          2.48          2.28         0.91 o
   2   0   7          0.15          0.40         0.88 o
   3   0   7          3.66          2.33         1.38 o
   4   0   7        108.95        112.85         4.43 o
   5   0   7          3.58          2.22         0.64 o
   6   0   7          9.86          8.96         1.95 o
   7   0   7          5.60          4.36         4.08 o
  -6   1   7          8.06          8.32         4.24 o
  -5   1   7         31.39         26.77         6.81 o
  -4   1   7         12.27         12.76         2.51 o
  -3   1   7          1.78          1.46         0.68 o
  -2   1   7         20.70         37.82         5.90 o
  -1   1   7          6.91         13.31         4.24 o
   2   1   7         16.63         22.25         2.77 o
   3   1   7          3.07          2.58         0.61 o
   4   1   7         13.92         13.90         1.34 o
   5   1   7         45.20         41.75         3.28 o
   6   1   7          8.52          8.41         1.68 o
   7   1   7          0.81          1.15         1.90 o
  -6   2   7         67.92         87.59        14.52 o
  -5   2   7          0.03         -0.30         1.21 o
  -4   2   7        128.52        169.19         9.53 o
  -3   2   7         90.60        110.58        12.25 o
  -2   2   7         23.89         24.47         4.69 o
  -1   2   7        282.16        300.77        46.89 o
   0   2   7        219.21        225.09        19.67 o
   1   2   7         42.45         28.00         6.13 o
   2   2   7          2.92          4.64         1.23 o
   3   2   7        352.21        370.84        15.11 o
   4   2   7         34.18         31.55         2.35 o
   5   2   7         60.03         59.49         3.51 o
   6   2   7          0.36          0.37         0.96 o
   7   2   7         26.48         27.67         5.58 o
  -5   3   7         13.23          4.69         2.72 o
  -4   3   7         65.69         72.26         7.84 o
  -3   3   7        284.74        347.62        22.99 o
  -2   3   7        495.46        432.88        18.53 o
  -1   3   7         22.41         16.19         5.52 o
   0   3   7         28.84         40.54        10.44 o
   1   3   7       1036.41        872.43        19.60 o
   2   3   7          0.98         -0.45         3.78 o
   3   3   7          5.32          5.16         1.19 o
   4   3   7          1.48         -0.07         0.97 o
   5   3   7          1.61          3.01         1.35 o
   6   3   7          0.32         -0.82         0.75 o
   7   3   7          3.02          1.91         1.36 o
  -5   4   7         23.38         26.17         7.87 o
  -4   4   7         56.85         64.44        10.29 o
  -3   4   7        934.95        904.14       108.16 o
  -2   4   7        135.61        129.05         8.84 o
  -1   4   7        195.88        177.71        12.08 o
   0   4   7         18.68         16.12         1.87 o
   1   4   7          9.48          7.65         2.27 o
   2   4   7         87.86         93.66         6.28 o
   3   4   7        443.61        515.57        47.27 o
   4   4   7          0.07         -7.11         4.84 o
   5   4   7         15.37          9.98         3.63 o
   6   4   7          0.01          0.09         0.99 o
   7   4   7          0.53          1.42         0.76 o
  -4   5   7          1.39          2.30         3.18 o
  -3   5   7          4.20          5.02         2.87 o
  -2   5   7        891.87        779.31        29.73 o
  -1   5   7        618.82        557.61        23.50 o
   0   5   7         83.84         60.81        11.35 o
   1   5   7          7.12          3.33         1.51 o
   2   5   7         13.59         12.56         4.08 o
   3   5   7          0.75         -3.18         3.93 o
   4   5   7         88.85         72.91        10.14 o
   5   5   7         48.16         43.26         7.87 o
   6   5   7          0.49         -1.97         1.51 o
   7   5   7          1.49         -1.97         3.78 o
  -3   6   7         54.92         44.28         7.74 o
  -2   6   7          7.65          2.32         2.80 o
  -1   6   7         13.23          8.43         1.65 o
   0   6   7        650.82        555.31        35.09 o
   1   6   7         10.42          5.14         2.42 o
   2   6   7        124.74        130.85        13.92 o
   3   6   7         32.20         38.57         7.26 o
   4   6   7          3.29          1.51         1.36 o
   5   6   7          0.00          1.36         1.66 o
   6   6   7         16.35         14.37         4.69 o
   7   6   7          9.52          5.90         3.03 o
  -3   7   7          2.64          2.76         2.34 o
  -2   7   7         15.41          8.11        11.57 o
  -1   7   7          2.86         -0.54         1.84 o
   0   7   7          0.00         -7.71         5.14 o
   1   7   7          2.10         -1.82         2.72 o
   2   7   7         18.94         25.87         6.50 o
   3   7   7          6.83          6.20         4.08 o
   4   7   7          0.13         -3.48         2.87 o
   5   7   7          3.07          4.24         3.03 o
   6   7   7          0.93          3.48         2.42 o
   7   7   7          1.60          5.29         2.42 o
  -2   8   7          0.79          5.19         3.21 o
   0   8   7          7.93          1.82         2.87 o
   1   8   7          0.00          1.06         1.36 o
   2   8   7          9.06          6.50         3.48 o
   3   8   7          3.40          3.03         2.57 o
   4   8   7         24.32         30.41         6.81 o
   5   8   7          0.09          1.66         1.82 o
   6   8   7          0.08         -1.21         1.82 o
   0   9   7          1.89         -1.21         4.39 o
   1   9   7          2.46          3.63         2.42 o
   2   9   7          1.75          2.72         1.51 o
   3   9   7         23.94         33.58         7.87 o
   4   9   7          0.43          3.93         3.03 o
   5   9   7          0.01          2.72         2.57 o
  -2  -8   8          0.27          0.45         1.82 o
  -4  -7   8          2.42          1.51         1.51 o
  -3  -7   8         17.18         17.55         6.50 o
  -2  -7   8         45.90         40.09        10.14 o
  -1  -7   8          1.81         -0.45         1.36 o
   0  -7   8          0.97          0.30         1.66 o
   1  -7   8          0.49          0.91         3.03 o
  -5  -6   8         25.07         21.31         4.52 o
  -4  -6   8          1.40          2.03         1.01 o
  -3  -6   8         13.46          8.47         3.18 o
  -2  -6   8          0.11         -1.82         3.33 o
  -1  -6   8         20.87         11.95         4.08 o
   0  -6   8          1.67          0.15         1.82 o
   1  -6   8          7.58          8.62         4.08 o
   2  -6   8          4.69          6.55         2.91 o
  -6  -5   8         63.43         68.50         8.61 o
  -5  -5   8          0.34         -3.63         3.63 o
  -4  -5   8         22.17         31.31         7.11 o
  -3  -5   8          1.36         -0.23         1.33 o
  -2  -5   8         47.37         49.06         6.90 o
  -1  -5   8          3.44          2.62         1.56 o
   0  -5   8         11.62         10.60         2.99 o
   1  -5   8         36.15         30.40         5.55 o
   2  -5   8          5.61          8.81         2.41 o
   3  -5   8         13.97         18.02         4.01 o
  -6  -4   8         14.96          8.62         3.78 o
  -5  -4   8         42.01         53.06         7.15 o
  -4  -4   8        118.09        131.02        10.36 o
  -3  -4   8          4.43          1.80         2.04 o
  -2  -4   8         92.64         82.10         6.74 o
  -1  -4   8         20.64         21.06         3.93 o
   0  -4   8         24.38         21.94         4.46 o
   1  -4   8         34.34         36.58         5.88 o
   2  -4   8         46.73         47.02         5.35 o
   3  -4   8         19.35         18.79         3.22 o
   4  -4   8         12.95          9.10         2.93 o
  -6  -3   8          0.48          0.61         2.42 o
  -5  -3   8         16.34         21.08         4.57 o
  -4  -3   8         92.13         90.02        14.07 o
  -3  -3   8        141.31        154.87        10.32 o
  -2  -3   8        227.93        234.13        10.94 o
  -1  -3   8        301.15        302.60         8.55 o
   0  -3   8          5.95          2.72         2.27 o
   1  -3   8         85.11         93.33        13.01 o
   2  -3   8          0.01         -1.22         0.98 o
   3  -3   8          5.51          3.36         1.45 o
   4  -3   8         18.43         17.19         3.55 o
   5  -3   8         11.46          6.98         2.39 o
  -6  -2   8          2.06          3.18         2.42 o
  -5  -2   8         18.36         13.54         3.23 o
  -4  -2   8          7.42          6.22         1.89 o
  -3  -2   8          6.80          7.66         2.47 o
  -2  -2   8         25.95         24.80         3.63 o
  -1  -2   8        101.50        108.58         6.14 o
   0  -2   8        106.09         94.39        11.80 o
   1  -2   8          1.56          0.91         1.51 o
   2  -2   8         81.88        100.50         7.88 o
   3  -2   8          0.12          0.57         0.64 o
   4  -2   8         88.52         88.06         6.13 o
   5  -2   8         39.85         40.87         4.42 o
  -6  -1   8          5.88          8.32         4.69 o
  -5  -1   8         10.15         11.48         2.94 o
  -4  -1   8         36.01         41.56         5.18 o
  -3  -1   8         49.88         48.65         5.60 o
  -2  -1   8          6.11          7.50         1.81 o
  -1  -1   8         79.25         83.55         5.96 o
   0  -1   8          2.65          2.93         1.21 o
   1  -1   8          7.74          7.56         2.87 o
   2  -1   8        117.60        127.82        13.01 o
   3  -1   8         24.20         17.68         3.45 o
   4  -1   8         18.03         20.66         3.37 o
   5  -1   8          9.86         10.24         2.23 o
   6  -1   8         67.01         66.42         7.22 o
  -6   0   8          3.46          5.90         4.08 o
  -5   0   8         12.15         10.76         2.82 o
  -4   0   8          5.77          5.17         1.92 o
  -3   0   8          1.22          2.40         1.31 o
  -2   0   8          0.13          0.24         2.42 o
  -1   0   8         70.54         84.11         8.92 o
   0   0   8          7.28          5.90         2.27 o
   1   0   8          9.00         13.01         3.48 o
   2   0   8         10.79         12.74         1.97 o
   3   0   8        335.62        335.98         9.66 o
   4   0   8        380.68        389.38         9.75 o
   5   0   8          8.25          8.17         1.59 o
   6   0   8          8.86          8.42         2.56 o
  -6   1   8          6.38          9.23         5.45 o
  -5   1   8          0.09          1.36         1.82 o
  -4   1   8          3.82          4.29         1.81 o
  -3   1   8          3.49          1.13         1.17 o
  -2   1   8         34.21         48.56         6.66 o
  -1   1   8         42.01         33.46         6.50 o
   0   1   8          1.78          0.61         1.82 o
   1   1   8         25.95         25.11         5.29 o
   2   1   8          3.68          2.33         0.80 o
   3   1   8        345.24        378.95        13.31 o
   4   1   8        166.85        177.28        11.48 o
   5   1   8          3.72          4.83         1.28 o
   6   1   8          1.21         -0.33         1.05 o
   7   1   8          0.00         -1.77         1.53 o
  -5   2   8          6.15          6.20         3.33 o
  -4   2   8         20.01         22.88         3.52 o
  -3   2   8          2.78          2.12         1.97 o
  -2   2   8          6.94         12.86         3.22 o
  -1   2   8         40.06         48.85         4.17 o
   0   2   8         45.20         47.96         6.69 o
   1   2   8         65.02         51.54         8.25 o
   3   2   8         12.47         11.40         2.16 o
   4   2   8         10.07         12.39         1.54 o
   5   2   8          9.70          6.57         2.19 o
   6   2   8          6.23          5.00         1.22 o
   7   2   8          9.80         11.01         2.53 o
  -5   3   8          1.99          1.66         1.82 o
  -4   3   8         23.58         32.17         6.13 o
  -3   3   8         19.26         19.32         4.37 o
  -2   3   8          5.25          8.42         3.48 o
  -1   3   8        111.79         91.10         8.09 o
   0   3   8          1.89         14.52         6.96 o
   1   3   8         47.48         47.06         9.45 o
   2   3   8         70.59         69.28        13.31 o
   3   3   8          0.02          0.56         1.05 o
   4   3   8          9.02         10.66         2.15 o
   5   3   8         26.06         28.41         3.51 o
   6   3   8          4.48          2.09         0.89 o
   7   3   8          2.53         -0.68         1.28 o
  -4   4   8          3.33          0.00         1.66 o
  -3   4   8          4.24          2.01         5.37 o
  -2   4   8         71.31         59.37         4.54 o
  -1   4   8        115.71        110.00         5.46 o
   0   4   8         26.19         22.54         8.17 o
   1   4   8          0.03         -0.14         0.74 o
   2   4   8         49.59         42.46         3.15 o
   3   4   8         64.39         76.93         5.40 o
   4   4   8          4.35          2.11         1.66 o
   5   4   8         18.27         22.67         6.54 o
   6   4   8         12.21         13.53         3.40 o
   7   4   8          8.46          7.71         3.93 o
  -4   5   8          5.58          4.19         1.97 o
  -3   5   8         15.02          9.59         3.05 o
  -2   5   8        201.15        167.68        14.67 o
  -1   5   8         42.19         40.07         6.54 o
   0   5   8         45.91         35.09        11.04 o
   1   5   8        105.61         88.80        14.52 o
   2   5   8          0.39        -11.57         7.71 o
   3   5   8         47.56         43.57         9.53 o
   4   5   8         65.80         52.19        10.59 o
   5   5   8         98.19         93.79        14.37 o
   6   5   8          3.53         -1.66         2.87 o
   7   5   8          4.62          3.33         2.12 o
  -3   6   8          8.82         11.12         4.08 o
  -2   6   8         12.15          6.38         3.55 o
  -1   6   8         71.35         75.60        11.80 o
   0   6   8        349.24        269.87        28.44 o
   1   6   8         51.46         42.05        10.44 o
   2   6   8          5.29          7.56         4.69 o
   3   6   8          3.20          3.18         3.03 o
   4   6   8         14.37          9.68         4.84 o
   5   6   8         17.12         11.35         4.39 o
   6   6   8          5.96          4.39         3.93 o
   7   6   8          1.31         -2.87         2.42 o
  -2   7   8         10.08          9.48         3.63 o
  -1   7   8          3.09          6.05         5.60 o
   0   7   8         53.88         47.80        10.59 o
   1   7   8         41.08         25.26         7.41 o
   2   7   8        303.90        330.68        27.08 o
   3   7   8          1.18         -4.08         4.08 o
   4   7   8         25.56         24.81         6.20 o
   5   7   8          1.57          1.21         2.12 o
   6   7   8          0.00         -2.72         3.93 o
  -1   8   8         55.78         52.94        14.82 o
   0   8   8          1.20         -8.62         5.75 o
   1   8   8          1.08          3.48         2.12 o
   2   8   8         80.73         91.52        14.52 o
   3   8   8         25.40         20.72         6.96 o
   4   8   8         22.31         36.91         8.47 o
   5   8   8         19.00         20.72         6.66 o
   6   8   8         10.69         12.10         5.90 o
   1   9   8          0.79          0.15         4.08 o
   2   9   8         25.01         11.19         3.93 o
   3   9   8          0.01          1.97         2.42 o
   4   9   8         22.04         28.74         8.02 o
  -3  -7   9          5.20          6.05         4.54 o
  -2  -7   9         12.10          9.98         5.60 o
  -1  -7   9          0.00         -0.30         1.97 o
   0  -7   9          2.03         -3.18         3.48 o
  -4  -6   9          2.23          0.61         1.51 o
  -3  -6   9          8.66          4.08         3.18 o
  -2  -6   9          0.01          1.37         2.50 o
  -1  -6   9          4.17          1.94         2.72 o
   0  -6   9         21.39         17.51         4.69 o
   1  -6   9         14.48         17.85         6.96 o
   2  -6   9          1.70          2.12         2.72 o
  -5  -5   9         19.06         17.85         5.90 o
  -4  -5   9         39.25         40.55         6.24 o
  -3  -5   9          0.39         -1.23         1.01 o
  -2  -5   9         33.89         30.56         8.62 o
  -1  -5   9        195.26        162.97        13.26 o
   0  -5   9          1.39         -0.24         1.27 o
   1  -5   9          0.86         -0.35         0.81 o
   2  -5   9          0.24         -0.63         1.06 o
   3  -5   9          8.92         11.98         3.69 o
  -5  -4   9          4.52          2.51         1.76 o
  -4  -4   9          2.35          2.88         1.29 o
  -3  -4   9        167.59        172.21        11.12 o
  -2  -4   9          0.00         -0.13         0.83 o
  -1  -4   9          0.02         -0.91         2.42 o
   0  -4   9         22.95         17.55         6.05 o
   1  -4   9        166.58        144.91        12.13 o
   2  -4   9          1.11          1.54         1.16 o
   3  -4   9          0.40         -0.90         1.46 o
   4  -4   9          0.80         -1.78         2.04 o
  -6  -3   9         10.80          4.39         3.63 o
  -5  -3   9         20.73         22.06         4.55 o
  -4  -3   9        272.72        287.66        19.82 o
  -3  -3   9        255.36        284.72        20.88 o
  -2  -3   9         89.04         84.14         6.77 o
  -1  -3   9        234.16        224.24         9.01 o
   0  -3   9         41.86         42.20         9.23 o
   1  -3   9          2.35         -0.30         1.51 o
   2  -3   9         52.44         60.63         5.71 o
   3  -3   9        101.97        113.41         8.25 o
   4  -3   9          3.37          2.77         1.63 o
  -6  -2   9         21.98         19.82         6.96 o
  -5  -2   9         52.17         61.72         7.59 o
  -4  -2   9         10.61          9.26         2.35 o
  -3  -2   9         21.44         18.04         3.38 o
  -2  -2   9       2092.96       2292.72        89.17 o
  -1  -2   9        282.65        284.41        10.99 o
   0  -2   9         77.04         70.34        10.74 o
   1  -2   9         18.01         25.11         6.66 o
   2  -2   9          8.14          6.50         0.76 o
   3  -2   9          9.69          7.13         1.85 o
   4  -2   9         69.08         80.36         6.13 o
   5  -2   9         16.96         16.46         3.93 o
  -6  -1   9         66.92         65.95        13.01 o
  -5  -1   9         14.00         13.08         3.40 o
  -4  -1   9         34.84         27.81         4.54 o
  -3  -1   9         32.67         39.34         5.14 o
  -2  -1   9          0.25          0.68         0.64 o
  -1  -1   9         15.90         21.08         3.36 o
   0  -1   9        733.85        828.41        32.30 o
   1  -1   9          0.51          0.36         0.30 o
   2  -1   9         46.78         45.91         4.64 o
   3  -1   9         19.83         24.96         6.20 o
   4  -1   9         10.76          7.11         2.18 o
   5  -1   9          0.08          0.14         1.35 o
   6  -1   9          6.45          3.81         1.70 o
  -6   0   9          8.14          5.75         3.18 o
  -5   0   9         49.00         40.69         8.62 o
  -4   0   9        107.90         95.33        10.97 o
  -3   0   9          2.96          7.31         2.29 o
  -2   0   9         72.40         78.06         6.55 o
  -1   0   9          2.88          3.18         2.42 o
   0   0   9         16.13         21.93         5.14 o
   1   0   9          0.20         -0.15         2.12 o
   2   0   9         75.58         70.87        15.28 o
   3   0   9         47.07         42.26         3.81 o
   4   0   9         29.76         33.88         6.81 o
   5   0   9          1.19          2.71         1.51 o
   6   0   9          0.18          1.92         1.38 o
  -5   1   9          0.59         -3.33         3.48 o
  -4   1   9         15.28         13.58         3.34 o
  -3   1   9        158.05        140.88         9.12 o
  -2   1   9          5.74          7.87         2.57 o
  -1   1   9         84.85         76.97        13.24 o
   0   1   9         23.60         23.45         5.14 o
   1   1   9          0.05         -1.06         1.51 o
   2   1   9          1.92          1.65         1.03 o
   3   1   9          4.38          1.78         2.12 o
   4   1   9          3.67          5.72         1.70 o
   5   1   9          1.98          2.68         1.59 o
   6   1   9          0.28         -1.86         1.24 o
  -5   2   9          0.08         -3.48         2.87 o
  -4   2   9          4.12          0.30         1.66 o
  -3   2   9          4.43          6.96         2.42 o
  -2   2   9          7.94         12.30         3.93 o
  -1   2   9         42.24         44.67         3.88 o
   0   2   9         17.51         26.33         4.78 o
   1   2   9         76.56         99.68         8.92 o
   2   2   9          2.20          3.00         1.20 o
   3   2   9         34.27         37.55         4.60 o
   4   2   9         56.47         66.39         4.45 o
   5   2   9          0.02         -0.24         0.83 o
   6   2   9          0.65          2.07         1.34 o
  -5   3   9         47.94         63.23        11.95 o
  -4   3   9         26.51         29.28         4.54 o
  -3   3   9          0.00          3.33         3.63 o
  -2   3   9          3.67          2.97         2.40 o
  -1   3   9         40.61         41.43         4.59 o
   0   3   9          5.68          2.72         3.18 o
   1   3   9          4.15         10.59         6.05 o
   2   3   9         43.91         39.77         6.28 o
   3   3   9         26.32         32.37         6.30 o
   4   3   9         38.84         45.79         4.35 o
   5   3   9         11.96          9.14         1.64 o
   6   3   9          0.34         -0.63         0.42 o
   7   3   9          1.61          6.81         3.48 o
  -4   4   9         26.85         30.33         7.26 o
  -3   4   9         39.27         32.97         6.52 o
  -2   4   9        106.24        113.50         9.80 o
  -1   4   9          9.96         13.10         3.31 o
   0   4   9          0.00         11.35         7.56 o
   1   4   9          0.04          8.02         7.41 o
   2   4   9         29.49         26.66         4.24 o
   3   4   9          1.18          2.50         1.51 o
   4   4   9         66.30         80.34        17.17 o
   5   4   9          5.38         10.78         2.64 o
   6   4   9          0.02          1.06         1.82 o
   7   4   9         12.59         12.71         5.14 o
  -4   5   9          1.15          1.16         0.95 o
  -3   5   9          0.20          4.60         3.48 o
  -2   5   9          6.33          6.66         2.42 o
  -1   5   9        150.75        144.46        12.41 o
   0   5   9        363.59        293.46        32.22 o
   1   5   9         15.77         12.40         6.66 o
   2   5   9          9.69          3.03         4.08 o
   3   5   9        143.44        151.42        21.18 o
   4   5   9         53.68         67.16        14.22 o
   5   5   9          0.65          2.57         1.97 o
   6   5   9          3.10         -1.82         2.51 o
  -3   6   9         16.92         10.85         3.52 o
  -2   6   9          1.21          0.13         6.43 o
  -1   6   9        175.33        129.18        23.60 o
   0   6   9         99.75         83.05        18.15 o
   1   6   9        132.19        121.32        19.82 o
   2   6   9          1.49          2.27         3.18 o
   3   6   9        106.14        116.02        18.45 o
   4   6   9          5.25          0.45         3.18 o
   5   6   9         50.98         39.78        10.44 o
   6   6   9          0.66         -1.66         3.78 o
  -2   7   9         25.80         22.41         6.57 o
  -1   7   9          2.38         -1.21         5.29 o
   0   7   9        149.09        105.13        20.12 o
   1   7   9        228.24        213.44        26.77 o
   2   7   9         29.67         14.98         6.66 o
   3   7   9          1.12         -8.62         7.26 o
   4   7   9          0.00         -2.87         2.87 o
   5   7   9          4.05         -4.39         3.93 o
   6   7   9          9.48         -2.42         4.69 o
  -1   8   9         62.15         52.64        15.88 o
   0   8   9          1.77          2.72         5.60 o
   1   8   9          0.03         -7.41         6.66 o
   2   8   9        145.99        139.92        21.03 o
   3   8   9         32.80         39.48        10.29 o
   4   8   9         42.19         43.87        10.89 o
   5   8   9          0.01         -4.69         5.60 o
   1   9   9         11.60         11.04         1.51 o
   2   9   9          0.02         -2.87         4.99 o
   3   9   9          0.00         -4.24         5.45 o
   4   9   9         62.58         82.44        15.88 o
  -4  -6  10          5.33          3.03         3.33 o
  -3  -6  10          1.78          0.89         1.20 o
  -2  -6  10          0.79          2.43         1.74 o
  -1  -6  10          0.36          1.17         2.12 o
   0  -6  10          0.03         -0.39         1.74 o
   1  -6  10          5.28          5.49         4.24 o
  -4  -5  10          7.73          4.54         4.08 o
  -3  -5  10          0.02          1.06         1.36 o
  -2  -5  10          0.67          1.21         2.27 o
  -1  -5  10         24.47         18.09         4.63 o
   0  -5  10         32.76         34.14         6.31 o
   1  -5  10          5.20          1.25         2.13 o
   2  -5  10          3.28          1.98         1.96 o
  -5  -4  10          4.15          2.34         1.96 o
  -4  -4  10         28.77         31.11         8.92 o
  -3  -4  10         38.37         37.73         5.30 o
  -2  -4  10          0.39         -2.72         3.33 o
  -1  -4  10         11.39          5.75         1.82 o
   0  -4  10          1.05         -0.30         1.21 o
   1  -4  10         13.80         10.34         3.45 o
   2  -4  10          9.75         14.40         4.08 o
   3  -4  10         11.48         10.04         3.48 o
  -5  -3  10          0.24          2.69         2.50 o
  -4  -3  10         56.27         65.02         7.73 o
  -3  -3  10          0.06          0.00         0.95 o
  -2  -3  10        183.65        200.51        10.90 o
  -1  -3  10         14.73         11.74         2.04 o
   0  -3  10          3.27          6.96         4.08 o
   1  -3  10          6.46          8.47         4.08 o
   2  -3  10          7.04          3.25         1.69 o
   3  -3  10         25.97         23.60         3.89 o
   4  -3  10          7.18         11.50         5.45 o
  -5  -2  10         20.58         15.57         3.94 o
  -4  -2  10          1.16          0.38         1.28 o
  -3  -2  10         27.56         25.62         4.51 o
  -2  -2  10         67.14         73.38         6.80 o
  -1  -2  10          1.07          2.61         2.34 o
   0  -2  10          6.49          0.30         2.57 o
   1  -2  10         29.14         34.04         8.02 o
   2  -2  10          0.41          0.56         2.34 o
   3  -2  10         33.28         33.45         5.90 o
   4  -2  10         27.57         29.80         5.34 o
   5  -2  10         32.22         33.58         5.38 o
  -5  -1  10          4.22          3.63         1.82 o
  -4  -1  10          0.77          1.48         0.76 o
  -3  -1  10          0.36          0.17         1.44 o
  -2  -1  10          0.16         -0.76         1.45 o
  -1  -1  10         13.29         19.98         3.39 o
   0  -1  10        390.04        488.37        13.93 o
   1  -1  10         52.91         56.27         9.68 o
   2  -1  10          8.31          5.51         2.42 o
   3  -1  10         10.63         11.95         4.69 o
   4  -1  10          7.56          8.47         3.48 o
   5  -1  10          7.96          4.74         1.63 o
  -5   0  10         17.08         15.58         5.90 o
  -4   0  10         28.88         27.98         4.86 o
  -3   0  10        114.15        131.58         9.78 o
  -2   0  10        100.00        113.25         8.42 o
  -1   0  10         16.42         16.64         4.84 o
   0   0  10        298.06        372.12        23.14 o
   1   0  10          0.02          2.27         2.42 o
   3   0  10          0.35          3.18         2.27 o
   4   0  10         28.96         34.49         7.41 o
   5   0  10         18.41         19.59         3.58 o
  -5   1  10          1.65          5.75         3.48 o
  -4   1  10         49.15         43.37         5.96 o
  -3   1  10          1.85          1.87         1.89 o
  -2   1  10          1.71         -0.91         3.48 o
  -1   1  10          3.06          0.61         2.12 o
   0   1  10          5.78          0.45         2.87 o
   1   1  10          1.05         -1.97         3.18 o
   2   1  10        178.78        166.83        22.99 o
   3   1  10          1.13          0.11         1.36 o
   4   1  10          0.77          2.42         2.42 o
   5   1  10         37.09         38.76         7.41 o
   6   1  10          3.66          1.74         0.66 o
  -5   2  10          1.89          0.76         2.27 o
  -4   2  10          0.58         -0.51         1.29 o
  -3   2  10          0.33         -0.15         1.06 o
  -2   2  10          0.98         -0.37         0.98 o
  -1   2  10        121.62        138.87        13.61 o
   0   2  10         11.62         17.93         5.60 o
   1   2  10          1.05          2.64         4.54 o
   2   2  10          0.47          1.30         0.45 o
   3   2  10          2.59          1.36         0.68 o
   4   2  10        125.17        138.43        16.19 o
   5   2  10         15.24         14.73         2.77 o
   6   2  10         24.33         26.34         4.37 o
  -4   3  10         50.13         46.36         5.84 o
  -3   3  10          3.54          3.65         1.66 o
  -2   3  10          0.76          0.28         0.59 o
  -1   3  10         14.33         12.57         7.41 o
   0   3  10          3.77          7.88         3.48 o
   1   3  10         17.22         24.78        12.03 o
   2   3  10         27.06         21.09         5.15 o
   3   3  10          7.58         10.81         3.27 o
   4   3  10          4.81          4.11         1.99 o
   5   3  10          0.55          0.65         1.35 o
   6   3  10         35.81         41.23         6.58 o
  -4   4  10         11.51         16.85         4.32 o
  -3   4  10         29.75         33.41         4.51 o
  -2   4  10         11.25         12.43         3.14 o
  -1   4  10         39.45         43.11        10.14 o
   0   4  10          9.21          8.02         5.14 o
   1   4  10         10.50         21.03         8.47 o
   2   4  10          2.88          5.51         4.69 o
   3   4  10         36.77         36.87         3.97 o
   4   4  10         20.76         20.94         3.32 o
   5   4  10          0.03          2.87         1.44 o
   6   4  10          2.25          3.78         2.42 o
  -3   5  10          3.59          5.36         2.65 o
  -2   5  10          0.50          0.51         0.73 o
  -1   5  10          4.15          7.87         5.90 o
   0   5  10          0.20          3.78         6.81 o
   1   5  10         12.76         13.46        10.14 o
   2   5  10          0.16         -1.82         4.08 o
   3   5  10         14.71         14.67         8.02 o
   4   5  10          2.85          5.75         6.81 o
   5   5  10          1.57          1.72         2.08 o
   6   5  10          0.25          7.87         4.69 o
  -2   6  10          5.87          2.45         4.54 o
  -1   6  10          1.04          4.24         5.60 o
   0   6  10          5.06          2.87         3.18 o
   1   6  10         30.58         47.05        14.98 o
   2   6  10         33.86         39.63        12.71 o
   3   6  10          5.04          8.77         8.32 o
   4   6  10          0.98          4.84         3.03 o
   5   6  10         17.82         12.10         7.11 o
   6   6  10          1.35          0.15         4.99 o
  -1   7  10         14.29         26.93        12.71 o
   0   7  10         23.12         14.98         8.92 o
   1   7  10         37.57         36.91        12.10 o
   2   7  10          1.04         -2.87         5.29 o
   3   7  10         23.94         26.02        10.29 o
   4   7  10          0.11         -5.90         4.84 o
   5   7  10          1.11          4.54         5.75 o
   0   8  10         20.87         27.08        13.46 o
   1   8  10          0.50         -0.91         1.66 o
   2   8  10         12.34          2.27         4.08 o
   3   8  10         10.43         14.52         7.41 o
   4   8  10          2.69         -3.78         5.29 o
  -2  -6  11          2.47          2.46         1.56 o
  -1  -6  11          1.97          0.44         2.35 o
  -3  -5  11          0.96         -2.72         3.03 o
  -2  -5  11          0.01         -2.42         2.12 o
  -1  -5  11          2.43          4.99         2.87 o
   0  -5  11          2.41          6.27         3.25 o
   1  -5  11          0.27          0.11         2.21 o
  -4  -4  11         17.09         30.71         8.77 o
  -3  -4  11          0.03          1.97         2.72 o
  -2  -4  11         12.39         17.85         7.11 o
  -1  -4  11          0.63         -0.45         3.03 o
   0  -4  11          2.32          0.00         3.03 o
   1  -4  11          2.46          3.05         1.06 o
  -4  -3  11         42.97         52.06        12.40 o
  -3  -3  11          7.82          5.15         2.14 o
  -2  -3  11         59.12         57.79        11.80 o
  -1  -3  11          1.54          0.61         2.27 o
   0  -3  11          7.90         11.04         5.60 o
   1  -3  11         78.82         79.42        14.37 o
   2  -3  11          3.76          1.36         1.82 o
   3  -3  11          2.40          1.16         4.16 o
  -5  -2  11          0.06          0.05         2.34 o
  -4  -2  11          4.20          1.80         3.25 o
  -3  -2  11          0.14          0.71         1.20 o
  -2  -2  11          0.18         -0.70         1.37 o
  -1  -2  11        368.57        416.50        14.42 o
   0  -2  11         88.41         98.17        15.28 o
   1  -2  11         31.99         35.09         8.77 o
   2  -2  11          2.61          4.69         3.63 o
   3  -2  11         57.76         62.93        12.25 o
   4  -2  11          8.48         25.11         7.87 o
  -5  -1  11         25.46         40.69         9.53 o
  -4  -1  11         15.15         14.88         3.85 o
  -3  -1  11          0.13         -1.17         1.05 o
  -2  -1  11        197.71        230.84        13.01 o
  -1  -1  11        305.73        387.09        15.45 o
   0  -1  11         19.27         19.48         2.84 o
   1  -1  11        310.58        382.11        27.68 o
   2  -1  11          0.10          1.51         2.72 o
   3  -1  11         45.51         66.26        11.65 o
   4  -1  11         31.14         34.79         8.47 o
   5  -1  11         57.71         71.98         6.51 o
  -5   0  11          0.48         -0.15         2.12 o
  -4   0  11         18.86         18.76         3.90 o
  -3   0  11        110.82        116.19        10.05 o
  -2   0  11          0.87          0.04         0.73 o
  -1   0  11          2.81          2.33         1.32 o
   0   0  11        593.28        724.13        34.34 o
   1   0  11        262.82        323.72        23.30 o
   2   0  11         86.50        103.47        13.46 o
   3   0  11          1.35          4.39         3.18 o
   4   0  11         15.41         21.03         6.20 o
   5   0  11          1.58          3.25         1.71 o
  -4   1  11         35.79         30.33         5.12 o
  -3   1  11         22.51         26.73         4.64 o
  -2   1  11        100.77         96.84         8.08 o
  -1   1  11         97.62         85.17        11.04 o
   0   1  11          7.82          5.45         1.82 o
   1   1  11         13.84          9.83         2.57 o
   2   1  11        345.44        421.14        24.51 o
   3   1  11         10.38         14.22         4.84 o
   4   1  11         63.16         65.50         9.83 o
   5   1  11          0.39          3.06         1.85 o
  -4   2  11          9.51          7.51         2.87 o
  -3   2  11         73.68         68.07         7.11 o
  -2   2  11        431.72        406.51        16.41 o
  -1   2  11          2.57          1.21         0.91 o
   0   2  11          0.20          3.18         2.72 o
   1   2  11          7.64          6.66         3.33 o
   2   2  11          4.70          2.42         0.91 o
   3   2  11          2.90          0.00         2.72 o
   4   2  11        176.86        198.92        15.58 o
   5   2  11          3.53          6.34         1.90 o
   6   2  11         27.27         28.90         4.60 o
  -4   3  11          0.00         -1.79         5.45 o
  -3   3  11          8.51          5.81         2.03 o
  -2   3  11          0.48         -0.10         0.94 o
  -1   3  11         25.64         19.13         9.68 o
   0   3  11         15.87         19.03         4.39 o
   1   3  11        109.55        122.47        10.86 o
   2   3  11          3.48          5.55         2.54 o
   3   3  11          1.53          2.50         1.02 o
   4   3  11          0.17          0.19         0.60 o
   5   3  11          0.04         -0.94         1.36 o
   6   3  11         23.08         33.03         7.94 o
  -3   4  11          2.79          5.12         1.97 o
  -2   4  11         10.80         11.34         2.83 o
  -1   4  11          0.10          6.25         4.92 o
   0   4  11         12.04         28.48        16.19 o
   1   4  11          0.09          6.13         3.49 o
   2   4  11         12.20         17.87         5.84 o
   3   4  11         14.36         16.60         2.56 o
   4   4  11          0.64          2.21         0.95 o
   5   4  11          6.84          9.13         2.06 o
   6   4  11          0.11         -1.51         1.01 o
  -2   5  11         62.73         71.21         9.23 o
  -1   5  11          0.77         -0.91         2.12 o
   0   5  11         13.36         16.94         6.81 o
   1   5  11          8.10         29.20        11.04 o
   2   5  11         17.34         18.76         9.53 o
   3   5  11          1.27          0.61         3.18 o
   4   5  11          1.78          1.68         3.83 o
   5   5  11          0.88          2.99         3.09 o
  -2   6  11          5.29          6.25         5.07 o
  -1   6  11         53.37         75.33        16.49 o
   0   6  11          1.09         12.56         9.98 o
   1   6  11        101.31        105.59        21.33 o
   2   6  11          3.73          5.60         6.05 o
   3   6  11          3.98          3.33         4.69 o
   4   6  11         18.05         27.98        12.25 o
   5   6  11          4.50          1.82         2.87 o
   0   7  11         12.79         13.77         9.38 o
   1   7  11         26.66         35.09        11.95 o
   2   7  11         35.62         60.66        18.45 o
   3   7  11          1.39          2.12         5.29 o
   4   7  11         12.68         17.09         9.83 o
   5   7  11          4.12         14.67         9.23 o
   1   8  11          4.06         11.35         9.08 o
   2   8  11         19.13         23.14        11.19 o
   3   8  11         17.11         18.15         9.38 o
  -2  -5  12          4.86          6.20         5.14 o
  -1  -5  12         51.72         71.68        10.32 o
  -3  -4  12          0.69          4.54         3.63 o
  -2  -4  12          2.18          4.24         4.24 o
  -1  -4  12          2.82          8.02         5.45 o
   0  -4  12          0.96          0.30         3.03 o
   1  -4  12          0.08          1.25         1.23 o
  -4  -3  12          5.66          3.93         2.72 o
  -3  -3  12          8.17         17.85         7.11 o
  -2  -3  12          2.05          8.32         4.99 o
  -1  -3  12          3.12          5.45         3.03 o
   0  -3  12          1.58          6.81         4.08 o
   1  -3  12          1.93          4.08         4.08 o
   2  -3  12          0.05         -4.31         2.87 o
   3  -3  12          1.82          1.71         1.29 o
  -4  -2  12          0.20         -1.44         1.93 o
  -3  -2  12          6.63          6.01         2.27 o
  -2  -2  12          0.19         -3.18         4.84 o
  -1  -2  12          0.73         -1.06         1.82 o
   0  -2  12          1.11         -0.15         2.12 o
   1  -2  12         14.63         16.79         6.50 o
   2  -2  12          3.06          2.42         1.82 o
   3  -2  12          1.14         -1.06         3.63 o
  -4  -1  12          7.26          6.94         4.31 o
  -3  -1  12          8.61         10.67         9.15 o
  -2  -1  12         11.54          9.98         3.05 o
  -1  -1  12          0.33          1.23         2.65 o
   0  -1  12         54.71         59.75        11.65 o
   1  -1  12          4.60          7.71         5.14 o
   2  -1  12         10.80         14.67         5.45 o
   3  -1  12          3.15          4.54         2.87 o
   4  -1  12          0.02          0.30         1.51 o
  -4   0  12          0.20         -0.30         3.63 o
  -3   0  12         34.39         33.87         5.39 o
  -2   0  12          0.21          1.79         0.98 o
  -1   0  12         36.29         43.92         5.54 o
   0   0  12         14.90         18.91         6.35 o
   1   0  12          0.41          4.08         3.93 o
   2   0  12          1.88          4.39         3.78 o
   3   0  12         95.12        107.40        14.37 o
   4   0  12          3.53          3.78         2.57 o
  -4   1  12          1.60         -0.06         1.58 o
  -3   1  12          5.56          2.45         1.21 o
  -2   1  12         15.16         23.17         4.32 o
  -1   1  12          3.04          5.29         2.87 o
   0   1  12          4.64          4.54         1.66 o
   1   1  12          2.65          2.12         1.51 o
   2   1  12        111.23        118.75        13.61 o
   3   1  12          1.22          4.24         3.48 o
   4   1  12          3.23          7.41         3.63 o
   5   1  12          6.81          9.92         2.95 o
  -3   2  12          0.01          0.10         1.74 o
  -2   2  12          1.45         -1.21         1.36 o
  -1   2  12         21.75         18.30         4.39 o
   0   2  12         10.10         12.86         4.24 o
   1   2  12          3.86          2.57         0.76 o
   2   2  12         80.27         93.64        11.65 o
   3   2  12         29.25         35.40         7.11 o
   4   2  12        130.27        122.07        13.16 o
   5   2  12          0.07         -0.23         2.50 o
  -3   3  12          0.10          2.57         1.51 o
  -2   3  12          0.05          1.51         3.03 o
  -1   3  12          9.38          9.23         4.08 o
   0   3  12         28.67         30.52         5.32 o
   1   3  12          3.76          3.89         2.34 o
   2   3  12         21.30         24.95         4.48 o
   3   3  12          2.64          3.09         1.97 o
   4   3  12         56.71         75.09         7.71 o
   5   3  12          2.07          1.43         3.55 o
  -2   4  12         25.02         34.19         8.47 o
  -1   4  12          0.25          0.63         1.28 o
   0   4  12         20.66         22.62         5.24 o
   1   4  12         59.35         60.04         8.97 o
   2   4  12         14.98         18.35         5.34 o
   3   4  12         11.69         16.85         4.46 o
   4   4  12          1.37          1.50         1.76 o
   5   4  12          0.17          0.34         1.09 o
  -2   5  12          7.34          3.42         2.94 o
  -1   5  12          3.99          2.71         1.92 o
   0   5  12          0.01         -1.60         6.05 o
   1   5  12          0.35         -1.21         1.51 o
   2   5  12          8.82          5.17         8.02 o
   3   5  12         15.54         16.45         8.40 o
   4   5  12         11.24          8.59         3.93 o
   5   5  12          1.85          3.66         4.92 o
  -1   6  12          3.22         11.80         6.66 o
   0   6  12         30.70         31.77        12.56 o
   1   6  12          5.25         10.29         7.56 o
   2   6  12          1.06         -2.72         5.29 o
   3   6  12          1.25         -9.08         8.17 o
   4   6  12          4.30          8.17         8.02 o
   1   7  12          2.46         11.19        10.44 o
   2   7  12          0.00          9.83         8.47 o
   3   7  12          6.64          2.42         2.42 o
  -1  -4  13         15.70         21.33         7.11 o
  -2  -3  13          0.07         -1.66         3.78 o
  -1  -3  13          9.35         13.61         6.96 o
   0  -3  13         20.10         38.42        11.80 o
   1  -3  13          5.20          3.78         4.54 o
  -3  -2  13         24.21         34.34        10.44 o
  -2  -2  13         21.61         38.42        10.59 o
  -1  -2  13         16.31         16.64         6.50 o
   0  -2  13         12.77         16.64         6.96 o
   1  -2  13          0.11         -4.84         5.29 o
   2  -2  13          0.37         -2.12         3.48 o
  -3  -1  13          6.57         10.12         3.12 o
  -2  -1  13          6.45          9.83         4.99 o
  -1  -1  13          7.78         13.46         6.05 o
   0  -1  13          1.69          1.21         3.03 o
   1  -1  13         28.76         45.53        11.04 o
   2  -1  13          1.23         -0.61         3.03 o
   3  -1  13          6.23          2.12         2.42 o
  -3   0  13          0.16          0.03         1.74 o
  -2   0  13          0.08         -0.13         2.42 o
  -1   0  13          0.15          3.48         2.21 o
   0   0  13          7.74         11.95         5.14 o
   1   0  13        131.40        161.56        18.61 o
   2   0  13         92.15        105.59        15.13 o
   3   0  13          6.51          3.63         2.57 o
   4   0  13         25.35         26.32         7.71 o
  -3   1  13          4.42          2.40         1.82 o
  -2   1  13         14.10         17.07         4.11 o
  -1   1  13          0.02          1.21         3.18 o
   0   1  13         32.30         34.79         8.17 o
   1   1  13         97.75        118.60        14.67 o
   2   1  13         20.49         30.25         7.41 o
   3   1  13         37.66         36.76         8.02 o
   4   1  13          1.57          3.48         2.27 o
  -3   2  13          3.24          5.04         2.54 o
  -2   2  13         28.08         23.45         5.90 o
  -1   2  13        136.43        113.76        13.46 o
   0   2  13          5.41          5.14         2.72 o
   1   2  13         11.73         13.46         3.93 o
   2   2  13         17.43         21.48         5.90 o
   3   2  13         48.51         45.83         8.47 o
   4   2  13          0.00          2.57         3.03 o
  -1   3  13         48.21         55.67         9.23 o
   0   3  13         71.27         67.16        10.44 o
   1   3  13        130.88        134.78        15.13 o
   2   3  13          0.15          3.78         2.72 o
   3   3  13         11.55         12.71         4.08 o
   4   3  13         69.15         78.42         9.83 o
  -2   4  13          0.01         -0.15         1.06 o
  -1   4  13         20.79         16.03         5.75 o
   0   4  13        109.76        110.89        10.72 o
   1   4  13          7.34         11.06         3.78 o
   2   4  13          9.73         10.94         3.83 o
   3   4  13          3.46          0.49         2.12 o
   4   4  13          0.92          5.25         2.13 o
  -1   5  13          0.82          2.16         2.99 o
   0   5  13          0.17          0.06         1.59 o
   1   5  13          0.24          6.28         4.37 o
   2   5  13          3.65          6.26         2.57 o
   3   5  13         33.13         40.50         7.86 o
   4   5  13          1.51          4.13         2.61 o
   0   6  13          0.62          0.76         1.36 o
   1   6  13          8.88          7.26         6.20 o
   2   6  13         12.10         27.23        10.89 o
   3   6  13          0.09          3.38         5.55 o
  -1  -2  14          0.00         -3.48         4.08 o
   0  -2  14          0.10          0.91         2.27 o
   1  -2  14          0.13         -4.99         3.78 o
  -2  -1  14         12.23         16.94         7.56 o
  -1  -1  14          0.02          1.36         2.12 o
   0  -1  14          3.27          8.62         4.39 o
   1  -1  14          1.76          2.57         4.39 o
   2  -1  14          0.03          0.76         1.21 o
  -2   0  14          5.30          9.83         5.45 o
  -1   0  14         36.55         64.14        12.40 o
   0   0  14          8.41         11.65         5.29 o
   1   0  14         16.36         22.24         7.56 o
   2   0  14          1.89          7.71         4.24 o
   3   0  14          3.71          2.12         1.97 o
  -2   1  14          0.30         -2.18         2.19 o
  -1   1  14          0.13          1.21         1.82 o
   0   1  14          4.51          5.45         3.78 o
   1   1  14          7.73         14.22         5.45 o
   2   1  14          2.50          4.54         3.33 o
   3   1  14          0.09          0.15         2.57 o
  -2   2  14          0.30          0.69         2.34 o
  -1   2  14          0.01          0.00         0.76 o
   0   2  14          0.01         -4.24         3.33 o
   1   2  14         38.10         32.83         7.56 o
   2   2  14         14.13          6.66         3.48 o
   3   2  14          0.01         -0.15         0.76 o
  -1   3  14          1.42         -1.51         1.36 o
   0   3  14          6.63          8.17         3.18 o
   1   3  14          0.37         -1.06         2.12 o
   2   3  14          0.62         -0.61         2.27 o
   3   3  14          0.36         -0.30         1.82 o
   0   4  14          2.49          3.63         2.72 o
   1   4  14          0.01          1.45         1.51 o
   2   4  14         10.42         10.50         3.37 o
   3   4  14         19.62         22.22         4.39 o
   1   5  14         15.35         14.45         4.51 o
   2   5  14          7.34          6.64         3.89 o
   0   1  15          6.47         10.89         5.75 o
   1   1  15         12.96         26.77         7.26 o
   0   2  15          0.11          4.84         2.72 o
   1   2  15         10.41         13.77         5.29 o
                                                
