# Supplementary material for: Crystal Structure, Photophysical Study, Hirshfeld Surface Analysis, and Nonlinear Optical Properties of a New Hydroxyphenylamino Meldrum’s Acid Derivative
Source: Molecules. 2023 Feb 26;28(5):2181. doi: 10.3390/molecules28052181 (PMC10004585; doi:10.3390/molecules28052181)
Supplement: Supplementary file 1 [file molecules-28-02181-s001.zip › Supplementary File(s)/1.hkl]

   0   0   3    1.53    0.18
   0   0  -4   21.30    0.89
   0   0   4   26.00    0.89
   0   0   5   94.62    1.93
   0   0   6   -0.03    0.14
   0   0   7   -0.17    0.19
   0   0   8    0.39    0.15
   0   0   9    1.45    0.34
   0   0  10   24.60    1.53
   0   0  11   47.87    2.27
   0   0  12    1.25    0.42
   0   0  13    0.79    0.34
   0   0  14    0.77    0.35
   0   0  15    1.36    0.50
   0  -1  15    0.04    0.18
   0  -1  14    0.57    0.29
   0  -1  13    0.08    0.20
   0  -1  12    3.95    0.77
   0  -1  11    1.25    0.21
   0  -1  11    1.42    0.42
   0  -1  10   32.61    1.06
   0  -1  10   31.24    1.86
   0  -1   9   51.50    2.18
   0  -1   9   55.77    1.26
   0  -1   8    0.15    0.06
   0  -1   8    0.31    0.16
   0  -1   7    1.17    0.28
   0  -1   7    1.33    0.17
   0  -1   6    4.34    0.26
   0  -1   6    4.49    0.49
   0  -1   5    0.84    0.21
   0  -1   5    0.60    0.09
   0  -1   4    4.92    0.21
   0  -1   4    5.58    0.45
   0  -1   3    0.13    0.05
   0  -1   3    0.02    0.03
   0  -1   2    4.29    0.36
   0   1  -2    4.61    0.28
   0  -1   2    4.37    0.25
   0   1   2  290.43    2.38
   0  -1  -2  288.03    2.33
   0   1   3   27.26    1.43
   0   1   3   22.70    0.59
   0   1   4   29.84    1.58
   0   1   4   21.98    0.59
   0   1   5    3.09    0.72
   0   1   5    3.63    0.52
   0   1   6   13.09    1.13
   0   1   6   11.67    0.89
   0   1   7   68.66    2.17
   0   1   7   71.36    2.32
   0   1   8    0.04    0.12
   0   1   9    1.55    0.34
   0   1  10    0.03    0.19
   0   1  11    0.36    0.12
   0   1  12    0.30    0.11
   0   1  13    2.30    0.54
   0   1  14    0.36    0.25
   0   1  15    0.72    0.38
   0  -2  15    0.00    0.32
   0  -2  14    0.06    0.15
   0  -2  13    1.10    0.46
   0  -2  12   -0.01    0.14
   0  -2  11    6.49    1.01
   0  -2  10    0.02    0.17
   0  -2   9    4.65    0.71
   0  -2   8    6.24    0.78
   0  -2   7    1.01    0.28
   0  -2   6    5.85    0.64
   0  -2   5   50.93    1.77
   0  -2   4   50.25    1.68
   0  -2   4   46.52    1.18
   0  -2   3   27.60    1.20
   0  -2   3   25.77    0.88
   0   2  -3   26.52    0.92
   0   2  -3   25.59    0.52
   0  -2   2    1.30    0.20
   0  -2   2    1.44    0.26
   0   2  -2    1.55    0.22
   0  -2   2    1.00    0.21
   0  -2   1    1.31    0.21
   0   2  -1    1.28    0.20
   0  -2   1    1.33    0.21
   0  -2   0  138.88    1.86
   0   2   0  139.27    1.60
   0  -2  -1  241.92    2.81
   0   2   1  219.81    1.96
   0  -2  -2   29.09    0.96
   0   2   2   28.31    0.74
   0   2   3    0.77    0.17
   0  -2  -3    1.15    0.18
   0   2   3    1.11    0.20
   0   2   4    0.39    0.12
   0   2   4    0.09    0.04
   0   2   5   46.22    2.30
   0   2   5   49.59    1.24
   0   2   6    1.88    0.59
   0   2   7   14.88    1.30
   0   2   8    3.10    0.56
   0   2   8    3.28    0.72
   0   2   9    1.77    0.42
   0   2   9    1.70    0.48
   0   2  10    0.93    0.26
   0   2  10    1.67    0.48
   0   2  11    0.21    0.18
   0   2  12    0.85    0.28
   0   2  13    0.34    0.18
   0   2  14   -0.28    0.22
   0   2  15    0.32    0.18
   0  -3  14    0.96    0.48
   0  -3  13    2.54    0.78
   0  -3  12    0.45    0.27
   0  -3  11    0.73    0.37
   0  -3  10    0.46    0.27
   0  -3   9    2.79    0.61
   0  -3   8    0.18    0.15
   0  -3   7    0.33    0.17
   0  -3   6   14.20    1.11
   0  -3   5    0.01    0.07
   0   3  -5    0.00    0.01
   0  -3   4   91.53    2.66
   0  -3   4   92.19    2.42
   0   3  -4   88.38    1.23
   0  -3   4   90.02    2.03
   0   3  -3   13.21    0.79
   0  -3   3   11.86    0.73
   0  -3   3   12.82    0.84
   0  -3   3   12.66    0.92
   0   3  -3   12.01    0.50
   0   3  -2    0.93    0.22
   0  -3   2    0.85    0.20
   0  -3   2    0.94    0.21
   0  -3   1    2.37    0.31
   0   3  -1    2.00    0.31
   0  -3   1    2.25    0.32
   0   3  -1    2.06    0.32
   0   3  -1    2.36    0.34
   0   3   0    6.68    0.40
   0  -3   0    6.35    0.55
   0   3   1   18.87    0.63
   0  -3  -1   17.56    0.67
   0  -3  -2   59.08    1.66
   0   3   2   57.09    1.71
   0  -3  -2   53.42    1.12
   0   3   2   55.43    1.08
   0  -3  -3   14.13    0.79
   0   3   3   13.62    0.83
   0   3   3   13.27    0.65
   0  -3  -4    0.04    0.02
   0   3   4    0.03    0.03
   0   3   4   -0.04    0.13
   0   3   5    0.46    0.15
   0   3   5    0.44    0.14
   0   3   6    0.45    0.35
   0   3   7    2.68    0.69
   0   3   8    0.96    0.46
   0   3   9    0.18    0.21
   0   3  10    0.74    0.31
   0   3  10    0.28    0.34
   0   3  11    1.60    0.48
   0   3  11    1.02    0.32
   0   3  12    2.16    0.53
   0   3  12    1.89    0.47
   0   3  13    4.44    0.69
   0   3  14    0.54    0.21
   0   3  15    0.21    0.18
   0  -4  13   -0.01    0.16
   0  -4  12    0.02    0.20
   0  -4  11    0.00    0.20
   0  -4  10   -0.02    0.08
   0  -4   9    1.16    0.40
   0  -4   8    1.29    0.39
   0  -4   8    1.62    0.45
   0  -4   7   -0.08    0.16
   0  -4   7   -0.06    0.09
   0  -4   6    5.31    0.74
   0  -4   6    5.60    0.72
   0  -4   5    1.13    0.27
   0   4  -5    1.18    0.15
   0  -4   5    1.15    0.33
   0  -4   4    0.16    0.14
   0  -4   4    0.01    0.13
   0   4  -4   -0.02    0.03
   0   4  -3   30.54    1.43
   0  -4   3   32.39    1.47
   0  -4   3   31.79    1.39
   0   4  -3   31.24    1.04
   0  -4   2   10.63    0.82
   0   4  -2   11.13    0.88
   0  -4   2   11.67    0.82
   0  -4   1    0.67    0.22
   0  -4   1    0.49    0.16
   0  -4   0    3.82    0.50
   0   4   0    4.29    0.37
   0   4   1    0.14    0.07
   0  -4  -1    0.34    0.16
   0   4   2  300.21    3.04
   0  -4  -2  291.47    3.33
   0  -4  -2  304.03    4.51
   0   4   3    1.13    0.12
   0   4   3    1.33    0.32
   0  -4  -3    1.13    0.27
   0   4   3    0.94    0.18
   0   4   4    7.23    0.59
   0   4   4    8.24    0.73
   0   4   5    1.90    0.34
   0   4   5    1.64    0.33
   0   4   6   -0.95    0.33
   0   4   7    1.03    0.40
   0  -4  -7    1.07    0.13
   0   4   8    1.49    0.54
   0   4   9    0.75    0.50
   0   4  10    0.53    0.34
   0   4  11    1.19    0.44
   0   4  11    3.33    1.01
   0   4  12    1.61    0.49
   0   4  12    1.37    0.49
   0   4  13    7.39    1.05
   0   4  13    7.28    0.96
   0   4  14    0.24    0.18
   0   4  15   -0.02    0.14
   0  -5  13    0.13    0.06
   0  -5  12    0.79    0.43
   0  -5  12    0.50    0.35
   0  -5  11    0.43    0.32
   0  -5  11    0.40    0.29
   0  -5  10    2.16    0.60
   0  -5  10    2.34    0.58
   0  -5   9    0.06    0.13
   0  -5   9   -0.08    0.11
   0  -5   8    0.68    0.29
   0  -5   8    0.72    0.27
   0  -5   7    1.94    0.50
   0  -5   7    2.49    0.55
   0   5  -6    0.14    0.06
   0  -5   6    0.11    0.14
   0  -5   6    0.42    0.21
   0   5  -5   -0.09    0.09
   0  -5   5    0.01    0.09
   0  -5   4    0.62    0.22
   0   5  -4    0.35    0.11
   0   5  -3    3.66    0.42
   0  -5   3    3.56    0.51
   0  -5   2    8.85    0.77
   0   5  -2    8.21    0.85
   0   5  -1    3.05    0.36
   0  -5   1    3.01    0.43
   0   5   0    4.00    0.39
   0   5   1   17.03    0.79
   0   5   2   12.02    0.64
   0   5   3    0.15    0.13
   0   5   3    0.12    0.09
   0   5   3    0.20    0.06
   0   5   4   12.05    0.79
   0   5   4   12.47    1.02
   0   5   5    4.36    0.55
   0   5   5    4.55    0.62
   0   5   6   15.55    1.27
   0   5   7    4.02    0.75
   0   5   8    2.32    0.73
   0   5   9   19.40    2.13
   0   5  10    0.25    0.45
   0   5  11    1.12    0.45
   0   5  12   -0.75    0.58
   0   5  12    0.05    0.14
   0   5  13    0.07    0.11
   0   5  13   -0.14    0.24
   0   5  14    0.51    0.31
   0   5  14    1.28    0.50
   0  -6  12    0.81    0.39
   0  -6  11   -0.60    0.35
   0  -6  11    0.08    0.16
   0  -6  10    0.02    0.15
   0  -6  10   -0.08    0.18
   0  -6   9    1.10    0.42
   0  -6   9    1.22    0.46
   0  -6   8    0.01    0.12
   0  -6   7    0.00    0.14
   0  -6   6    0.85    0.32
   0  -6   5    2.33    0.47
   0  -6   4   23.62    1.46
   0   6  -4   22.02    1.10
   0   6  -3   43.52    1.68
   0  -6   3   45.87    1.94
   0   6  -2    2.28    0.37
   0  -6   2    3.14    0.49
   0   6  -1    0.60    0.17
   0   6   0    0.53    0.16
   0   6   1    1.51    0.25
   0   6   1    1.67    0.42
   0   6   2    3.62    0.40
   0   6   2    3.51    0.61
   0   6   3    3.60    0.27
   0   6   3    3.41    0.40
   0   6   3    3.89    0.65
   0   6   4    0.37    0.15
   0   6   5    0.32    0.15
   0   6   6    2.40    0.49
   0   6   7   36.71    2.32
   0   6   8   17.84    1.88
   0   6   9    5.49    1.20
   0   6  10    0.19    0.21
   0   6  11    0.83    0.66
   0   6  12    2.10    0.83
   0   6  13    0.05    0.09
   0   6  14    3.45    1.26
   0  -7  10    0.58    0.28
   0  -7   9   -0.21    0.23
   0  -7   8    0.02    0.11
   0  -7   7    0.46    0.23
   0  -7   6    1.93    0.50
   0  -7   5    0.19    0.16
   0  -7   4    1.39    0.39
   0   7  -3    5.73    0.59
   0  -7   3    6.31    0.76
   0   7  -2   88.10    2.30
   0   7  -1   17.71    0.98
   0   7   0    2.08    0.33
   0   7   1    0.15    0.07
   0   7   2    0.59    0.20
   0   7   3    3.91    0.48
   0   7   3    3.46    0.30
   0   7   4    0.02    0.05
   0   7   4    0.09    0.06
   0   7   5    0.87    0.28
   0   7   6    0.18    0.10
   0   7   7   -0.79    0.34
   0   7   8    3.16    0.70
   0   7   9    6.95    1.33
   0   7  10    0.99    0.59
   0   7  11    0.91    0.62
   0   7  12    1.18    0.69
   0  -8   9    0.16    0.18
   0  -8   8    0.24    0.12
   0  -8   7   -0.08    0.20
   0  -8   6    0.48    0.24
   0  -8   5    0.21    0.25
   0  -8   4    0.88    0.30
   0   8  -4    0.91    0.25
   0   8  -3    0.09    0.06
   0   8  -2   -0.02    0.07
   0   8  -1    0.17    0.10
   0   8   0    0.81    0.22
   0   8   1    0.14    0.11
   0   8   2    1.15    0.29
   0   8   3    1.75    0.36
   0   8   3    1.30    0.20
   0   8   4    0.19    0.08
   0   8   5    3.52    0.58
   0   8   6   -0.06    0.23
   0   8   7    0.12    0.19
   0   8   8   -0.66    0.38
   0   8   9    0.18    0.37
   0   8  10    1.79    0.89
   0   8  11    0.51    0.60
   0  -9   7    1.06    0.39
   0  -9   6    0.04    0.07
   0   9  -6   -0.08    0.16
   0   9  -5   -0.10    0.16
   0   9  -4    0.06    0.11
   0   9  -3    0.33    0.15
   0   9  -2    1.44    0.31
   0   9  -1    0.15    0.15
   0   9   0    1.00    0.28
   0   9   1    0.94    0.26
   0   9   2    0.45    0.20
   0   9   3    4.56    0.63
   0   9   4    0.04    0.08
   0   9   5    2.22    0.49
   0   9   6   -0.25    0.21
   0   9   7   -0.08    0.29
   0   9   8   -0.48    0.55
   0   9   9   -0.44    0.39
   0  10  -5   -0.19    0.14
   0  10  -4   -0.11    0.15
   0  10  -3    0.76    0.25
   0  10  -2    1.29    0.33
   0  10  -1    0.23    0.17
   0  10   0    0.71    0.24
   0  10   1    0.29    0.19
   0  10   2    0.10    0.16
   0  10   3    0.36    0.20
   0  10   4   -0.14    0.16
   0  10   5   -0.18    0.14
   0  10   6   -0.27    0.28
   0  10   7    1.13    0.51
  -1  10   6    0.49    0.18
  -1  10   5   -1.05    0.44
  -1  10   4   -0.24    0.20
  -1  10   3    0.12    0.18
  -1  10   2    0.48    0.22
  -1  10   1    0.15    0.14
  -1  10   0    0.59    0.23
  -1  10  -1    1.28    0.32
  -1  10  -2    3.06    0.50
  -1  10  -3    0.26    0.19
  -1   9   9    0.73    0.59
  -1   9   8   -0.09    0.32
  -1   9   7   -0.31    0.44
  -1   9   6   -0.04    0.20
  -1   9   5   -0.24    0.29
  -1   9   4    0.26    0.12
  -1   9   3   -0.20    0.16
  -1   9   2    0.29    0.18
  -1   9   1    0.08    0.12
  -1   9   0    0.81    0.24
  -1   9  -1    5.96    0.64
  -1   9  -2    0.55    0.21
  -1   9  -3    0.01    0.03
  -1   9  -4    0.22    0.14
  -1   9  -5   -0.03    0.11
  -1   9  -6    4.18    0.62
  -1   8  10    0.37    0.44
  -1   8   9    3.48    1.05
  -1   8   8    3.50    0.98
  -1   8   7    0.12    0.33
  -1   8   6    0.06    0.20
  -1   8   5    0.12    0.11
  -1   8   5   -1.08    0.38
  -1   8   4    2.16    0.45
  -1   8   4    1.84    0.57
  -1   8   3   16.05    1.63
  -1   8   3   17.75    1.21
  -1   8   2    0.31    0.12
  -1   8   2    0.41    0.21
  -1   8   1   -0.20    0.25
  -1   8   1    0.05    0.08
  -1   8   1    0.01    0.07
  -1   8   0    1.17    0.27
  -1   8   0    0.83    0.35
  -1   8  -1    0.12    0.11
  -1   8  -1    0.28    0.23
  -1   8  -2    1.00    0.25
  -1   8  -3    0.62    0.20
  -1   8  -4    0.00    0.07
  -1   8  -5    0.07    0.09
  -1   8  -6   -0.04    0.12
   1  -8   6    0.17    0.18
   1  -8   7    1.54    0.47
   1  -8   8    3.51    0.72
   1  -8   9    0.09    0.11
  -1   7  12    2.09    0.82
  -1   7  11    1.43    0.71
  -1   7  10    1.78    0.84
  -1   7   9   -0.08    0.35
  -1   7   8    0.40    0.37
  -1   7   7   -0.03    0.13
  -1   7   7   -0.05    0.35
  -1   7   6    0.87    0.34
  -1   7   6    0.39    0.23
  -1   7   5    0.85    0.27
  -1   7   5    1.03    0.40
  -1   7   4    0.72    0.27
  -1   7   4    0.47    0.23
  -1   7   3    0.17    0.19
  -1   7   3    0.21    0.09
  -1   7   3    0.03    0.07
  -1   7   2    3.39    0.37
  -1   7   2    3.19    0.44
  -1   7   2    2.04    0.58
  -1   7   1    0.09    0.12
  -1   7   1   -0.03    0.13
  -1   7   0    0.25    0.17
  -1   7   0   -0.09    0.09
  -1   7  -1   11.07    1.31
  -1   7  -1    9.74    0.71
  -1   7  -2    5.06    0.92
  -1   7  -2    4.80    0.51
  -1   7  -3    8.58    0.71
  -1   7  -3    8.84    1.21
   1  -7   4    9.97    0.96
  -1   7  -4   11.60    1.41
  -1   7  -4   10.15    0.79
   1  -7   5    0.05    0.14
   1  -7   6    2.86    0.57
   1  -7   7    0.07    0.08
   1  -7   8    0.06    0.20
   1  -7   9    0.30    0.25
   1  -7  10    0.82    0.36
  -1   6  14    0.55    0.42
  -1   6  13    0.38    0.30
  -1   6  13    1.35    0.85
  -1   6  12    0.78    0.44
  -1   6  11    4.98    1.09
  -1   6  10    0.28    0.37
  -1   6   9    8.54    1.56
  -1   6   8    6.05    1.22
  -1   6   8    4.49    0.73
  -1   6   7    0.59    0.12
  -1   6   7    0.44    0.26
  -1   6   6   -0.14    0.40
  -1   6   6    0.20    0.14
  -1   6   5    0.10    0.08
  -1   6   5    0.08    0.17
  -1   6   4    0.80    0.28
  -1   6   4    0.21    0.09
  -1   6   3    4.66    0.39
  -1   6   3    4.23    0.71
  -1   6   3    4.71    0.54
  -1   6   2    0.80    0.35
  -1   6   2    0.80    0.17
  -1   6   2    0.65    0.20
  -1   6   1    7.81    0.96
  -1   6   1    8.86    0.61
  -1   6   0    4.23    0.43
  -1   6   0    3.59    0.65
  -1   6  -1    1.82    0.28
  -1   6  -1    2.35    0.53
  -1   6  -2   41.68    1.41
  -1   6  -2   40.71    2.29
   1  -6   3    0.24    0.24
  -1   6  -3    0.38    0.18
  -1   6  -3    0.41    0.35
   1  -6   4   18.08    1.24
  -1   6  -4   19.01    1.62
   1  -6   5    0.36    0.19
  -1   6  -5    0.45    0.09
   1  -6   6   -0.02    0.13
   1  -6   7    2.45    0.54
   1  -6   8    0.57    0.27
   1  -6   9    1.18    0.46
   1  -6  10    0.18    0.17
   1  -6  10    0.74    0.35
   1  -6  11    0.12    0.15
   1  -6  11   -0.05    0.10
   1  -6  12   -0.13    0.15
  -1   5  14   -0.19    0.17
  -1   5  14    0.45    0.36
  -1   5  13    0.09    0.24
  -1   5  13    0.22    0.35
  -1   5  12    0.23    0.14
  -1   5  12    0.07    0.30
  -1   5  11   -0.06    0.14
  -1   5  10    0.52    0.39
  -1   5   9    9.33    0.96
  -1   5   9   10.10    1.58
  -1   5   8    2.43    0.49
  -1   5   8    3.23    0.92
  -1   5   7   35.41    2.70
  -1   5   7   37.54    1.90
  -1   5   6    0.18    0.11
  -1   5   6   -0.27    0.45
  -1   5   5    0.11    0.17
  -1   5   5    0.02    0.13
  -1   5   4    0.11    0.14
  -1   5   4   -0.01    0.13
  -1   5   3   16.30    0.94
  -1   5   3   16.93    1.24
  -1   5   3   17.80    0.71
  -1   5   2    2.23    0.30
  -1   5   2    2.04    0.24
  -1   5   2    2.17    0.44
  -1   5   1    0.00    0.03
  -1   5   0    0.04    0.05
  -1   5  -1    2.40    0.50
  -1   5  -1    2.87    0.32
  -1   5  -2    3.03    0.56
   1  -5   2    3.26    0.46
  -1   5  -2    3.23    0.37
  -1   5  -3    7.20    0.87
   1  -5   3    6.89    0.68
   1  -5   4   33.62    1.60
  -1   5  -4   35.62    1.97
  -1   5  -5    0.06    0.03
  -1   5  -5    0.02    0.06
  -1   5  -6    0.01    0.02
  -1   5  -6   -0.18    0.18
   1  -5   7    4.93    0.83
   1  -5   7    4.66    0.72
   1  -5   8    2.10    0.57
   1  -5   8    1.94    0.48
   1  -5   9   -0.02    0.06
   1  -5   9   -0.03    0.12
   1  -5  10    0.13    0.21
   1  -5  10    0.04    0.19
   1  -5  11    0.12    0.18
   1  -5  11   -0.15    0.25
   1  -5  12    0.00    0.20
   1  -5  12    0.14    0.16
   1  -5  13   -0.10    0.20
  -1   4  15   -0.17    0.16
  -1   4  14    0.47    0.27
  -1   4  13    1.06    0.38
  -1   4  12    0.14    0.16
  -1   4  12   -0.02    0.10
  -1   4  11    0.24    0.20
  -1   4  11    0.89    0.55
  -1   4  10    2.85    0.67
  -1   4   9    0.90    0.28
  -1   4   9    0.82    0.35
  -1   4   8    7.38    0.75
  -1   4   8    6.77    1.17
   1  -4  -8    7.30    0.44
  -1   4   7   10.20    1.42
  -1   4   7   10.52    0.89
   1  -4  -7   12.36    0.56
  -1   4   6    1.27    0.50
  -1   4   6    1.44    0.31
   1  -4  -6    1.60    0.19
  -1   4   5    0.03    0.09
  -1   4   5   -0.07    0.27
  -1   4   4    0.33    0.18
  -1   4   4    0.29    0.13
   1  -4  -3    5.52    0.42
  -1   4   3    5.40    0.36
  -1   4   3    5.19    0.50
  -1   4   3    5.72    0.62
  -1   4   2   90.67    1.49
  -1   4   2   88.90    1.73
  -1   4   1    0.79    0.15
  -1   4   1    0.71    0.20
  -1   4   0   19.35    0.73
  -1   4   0   17.15    0.98
  -1   4  -1    0.01    0.01
  -1   4  -1   -0.03    0.03
  -1   4  -1    0.10    0.03
  -1   4  -1    0.06    0.10
   1  -4   2   14.83    0.90
  -1   4  -2   14.14    1.05
   1  -4   3    4.18    0.51
  -1   4  -3    4.47    0.60
   1  -4   4    1.96    0.37
  -1   4  -4    2.28    0.43
   1  -4   5    2.73    0.46
   1  -4   5    2.29    0.49
  -1   4  -5    2.56    0.47
  -1   4  -5    2.35    0.23
   1  -4   6    2.01    0.43
  -1   4  -6    2.23    0.44
   1  -4   6    2.12    0.48
  -1   4  -7    1.20    0.33
   1  -4   7    0.67    0.22
   1  -4   7    0.89    0.34
   1  -4   8    2.22    0.54
   1  -4   8    2.60    0.56
   1  -4   9    9.49    1.16
   1  -4   9    9.66    1.11
   1  -4  10    0.77    0.35
   1  -4  10    0.61    0.30
   1  -4  11    0.24    0.06
   1  -4  11    0.10    0.12
   1  -4  12    0.11    0.19
   1  -4  12    0.07    0.09
   1  -4  13    0.81    0.48
   1  -4  13    0.82    0.41
   1  -4  14    0.24    0.28
  -1   3  15   -0.07    0.24
  -1   3  14   -0.10    0.09
  -1   3  13    3.68    0.61
  -1   3  12    0.61    0.27
  -1   3  11    0.75    0.29
  -1   3  11    2.03    0.54
  -1   3  10    0.52    0.26
  -1   3  10    1.50    0.56
  -1   3   9    2.58    0.39
  -1   3   9    3.32    0.64
  -1   3   9    2.25    0.74
  -1   3   8    6.78    0.95
  -1   3   8    5.71    0.56
  -1   3   7    0.90    0.23
  -1   3   7    1.63    0.58
  -1   3   6    0.11    0.07
  -1   3   6    0.29    0.25
  -1   3   5   15.92    0.96
  -1   3   5   14.77    1.40
   1  -3  -5   17.51    0.60
  -1   3   4    0.32    0.06
  -1   3   4    0.72    0.21
   1  -3  -4    0.85    0.12
   1  -3  -4    0.89    0.17
   1  -3  -3    4.63    0.33
  -1   3   3    4.17    0.47
  -1   3   3    4.92    0.55
   1  -3  -2    0.29    0.08
  -1   3   2    0.37    0.09
  -1   3   2    0.39    0.11
  -1   3   1   34.42    0.83
   1  -3  -1   35.12    0.94
  -1   3   1   34.17    0.83
  -1   3   0  153.97    2.56
  -1   3   0  158.17    1.87
   1  -3   1   12.91    0.71
  -1   3  -1   13.27    0.80
  -1   3  -1   10.66    0.74
  -1   3  -1    9.80    0.34
  -1   3  -1   14.92    0.60
  -1   3  -2    9.88    0.74
  -1   3  -2    9.51    0.77
  -1   3  -2   11.40    0.83
   1  -3   2   11.09    0.70
  -1   3  -3   39.40    1.56
   1  -3   3   38.09    1.41
   1  -3   3   40.78    1.70
  -1   3  -3   38.24    1.51
   1  -3   4    1.30    0.32
   1  -3   4    1.85    0.33
  -1   3  -4    1.44    0.31
  -1   3  -5   51.54    1.80
   1  -3   5   50.29    2.05
   1  -3   5   48.74    1.85
  -1   3  -6    9.35    0.75
   1  -3   6   10.08    0.97
   1  -3   6    9.72    0.87
   1  -3   7    0.04    0.06
  -1   3  -7    0.01    0.04
   1  -3   8    6.17    0.86
   1  -3   9   -0.02    0.10
   1  -3  10    0.56    0.27
   1  -3  11    5.25    0.95
   1  -3  12    0.27    0.27
   1  -3  13    0.25    0.30
   1  -3  14    3.92    0.97
  -1   2  15    0.38    0.23
  -1   2  14    0.00    0.05
  -1   2  13    7.52    0.89
  -1   2  12    1.21    0.29
  -1   2  11    0.08    0.06
  -1   2  10    9.18    0.90
  -1   2   9    2.75    0.33
  -1   2   9    3.10    0.61
  -1   2   9    3.31    0.55
  -1   2   8    3.96    0.59
  -1   2   8    3.33    0.70
  -1   2   8    2.89    0.33
  -1   2   7   18.08    0.84
  -1   2   7   24.28    1.52
  -1   2   6   31.86    1.16
  -1   2   6   35.29    1.94
  -1   2   5   -0.03    0.21
  -1   2   4    0.26    0.27
   1  -2  -4   -0.04    0.06
   1  -2  -3   17.08    0.55
   1  -2  -3   19.15    0.79
   1  -2  -2   26.69    0.70
  -1   2   2   25.55    0.96
   1  -2  -2   25.92    0.63
   1  -2  -1  126.27    1.44
  -1   2   1  128.58    1.49
  -1   2   1  127.54    1.52
  -1   2   0    5.69    0.39
  -1   2   0    5.93    0.27
  -1   2  -1   16.90    0.47
  -1   2  -1   17.78    0.81
  -1   2  -1   16.61    0.80
  -1   2  -2   43.96    1.38
   1  -2   2   44.36    1.46
   1  -2   2   42.44    0.73
  -1   2  -3    6.30    0.55
   1  -2   3    6.12    0.56
   1  -2   3    5.94    0.49
  -1   2  -4  203.54    3.14
   1  -2   4  199.49    3.55
  -1   2  -4  204.78    3.12
  -1   2  -5   21.87    0.98
   1  -2   5   21.83    1.21
  -1   2  -5   23.49    1.05
  -1   2  -6   48.98    1.44
   1  -2   6   49.46    1.93
  -1   2  -7    1.76    0.26
   1  -2   7    2.67    0.48
   1  -2   8    0.06    0.10
   1  -2   9    1.66    0.44
   1  -2  10    2.25    0.53
   1  -2  11    2.32    0.58
   1  -2  12    1.11    0.43
   1  -2  13   -0.32    0.35
   1  -2  14   -0.33    0.25
  -1   1  15    0.75    0.33
  -1   1  14    0.08    0.12
  -1   1  13    0.08    0.21
  -1   1  12    0.35    0.19
  -1   1  11    5.63    0.73
  -1   1  10    0.04    0.14
  -1   1   9    6.40    0.69
  -1   1   9    4.65    0.34
  -1   1   8    2.00    0.22
  -1   1   8    2.86    0.46
  -1   1   7    0.88    0.28
  -1   1   6   24.50    1.42
  -1   1   6   23.27    1.22
  -1   1   5  175.36    3.33
  -1   1   5  179.20    4.56
   1  -1  -4   21.13    1.59
  -1   1   4   25.62    1.27
  -1   1   3   37.06    1.65
   1  -1  -3   35.91    1.83
   1  -1  -2   24.66    1.10
  -1   1   2   23.06    1.28
  -1   1   1   37.54    0.73
   1  -1  -1   35.35    0.68
   1  -1  -1   35.58    0.68
   1  -1   0  158.00    1.21
  -1   1   0  160.26    1.18
  -1   1   0  157.15    1.53
   1  -1   1    1.07    0.16
   1  -1   1    1.59    0.15
   1  -1   1    1.65    0.16
  -1   1  -1    1.28    0.16
  -1   1  -1    1.13    0.17
  -1   1  -2    1.56    0.20
   1  -1   2    1.63    0.19
   1  -1   2    1.36    0.21
  -1   1  -2    1.69    0.14
  -1   1  -3    9.43    0.30
   1  -1   3   10.90    0.63
  -1   1  -3   10.57    0.52
  -1   1  -4    2.48    0.26
   1  -1   4    3.09    0.36
   1  -1   5    0.62    0.17
  -1   1  -6  106.76    2.10
   1  -1   6  107.66    2.49
  -1   1  -6  102.99    1.71
  -1   1  -7    1.13    0.16
  -1   1  -7    1.75    0.32
   1  -1   8    0.50    0.19
   1  -1   9    0.01    0.02
   1  -1   9   -0.02    0.07
   1  -1   9    0.05    0.02
   1  -1  10    3.72    0.64
   1  -1  11   25.26    1.83
   1  -1  12    0.51    0.34
   1  -1  13    3.01    0.73
   1  -1  14    0.17    0.29
   1  -1  15    0.19    0.25
  -1   0  15    3.29    0.76
  -1   0  14    4.24    0.82
  -1   0  13    0.30    0.25
  -1   0  13    0.18    0.18
  -1   0  12    2.91    0.63
  -1   0  12    2.90    0.45
  -1   0  11    0.19    0.10
  -1   0  11    0.09    0.18
  -1   0  10    1.10    0.32
  -1   0   9    0.21    0.16
  -1   0   8    5.56    0.59
  -1   0   7    1.53    0.26
  -1   0   6    0.20    0.05
  -1   0   5    2.04    0.27
   1   0  -4   48.79    1.91
  -1   0   4   72.98    1.44
  -1   0   3    0.84    0.13
   1   0  -3    0.35    0.06
   1   0  -2   40.52    0.89
  -1   0   2   44.84    0.77
  -1   0  -1    3.36    0.18
   1   0   2  337.48    2.55
   1   0   2  336.90    2.55
  -1   0  -2  346.74    2.94
  -1   0  -2  342.38    3.45
   1   0   3    3.60    0.23
  -1   0  -3    4.05    0.40
  -1   0  -3    3.33    0.33
   1   0   3    4.20    0.30
  -1   0  -4   93.41    2.17
  -1   0  -4   93.22    2.21
  -1   0  -5    8.38    0.72
   1   0   5    9.95    0.61
   1   0   5    9.45    0.44
   1   0   6    5.23    0.48
  -1   0  -6    3.85    0.55
  -1   0  -7    0.25    0.18
   1   0   7    0.13    0.04
   1   0   8    0.86    0.23
   1   0   9   -0.01    0.14
   1   0  10    0.15    0.16
   1   0  11   21.40    1.54
   1   0  12    0.27    0.26
   1   0  13   10.68    1.23
   1   0  14    1.47    0.50
   1   0  15    0.12    0.14
  -1  -1  15   -0.17    0.28
  -1  -1  14    0.09    0.14
  -1  -1  13    0.89    0.40
  -1  -1  12    0.30    0.20
  -1  -1  12   -0.05    0.12
  -1  -1  11   26.02    1.24
  -1  -1  11   24.63    1.80
  -1  -1  10    1.25    0.26
  -1  -1  10    1.49    0.44
  -1  -1   9    1.44    0.39
  -1  -1   9    1.37    0.27
  -1  -1   8    5.64    0.50
  -1  -1   8    5.32    0.64
  -1  -1   7    1.29    0.29
  -1  -1   7    1.25    0.21
  -1  -1   6   27.20    0.92
  -1  -1   6   25.51    1.14
  -1  -1   5    9.67    0.64
   1   1  -5   10.94    0.59
  -1  -1   5   11.31    0.54
  -1  -1   4    1.34    0.22
   1   1  -4    1.17    0.17
  -1  -1   4    1.21    0.17
   1   1  -3  119.22    1.74
   1   1  -3  123.50    1.55
  -1  -1   3  119.87    1.97
  -1  -1   3  120.22    1.60
  -1  -1   2    1.41    0.19
   1   1  -2    1.15    0.16
  -1  -1   2    1.16    0.15
   1   1  -2    1.30    0.16
   1   1  -1    2.41    0.21
  -1  -1   1    2.67    0.23
   1   1  -1    2.56    0.23
  -1  -1   1    2.35    0.22
  -1  -1  -2  351.63    2.34
   1   1   2  352.95    2.61
   1   1   3    4.10    0.45
  -1  -1  -3    4.66    0.36
   1   1   4   30.82    1.62
  -1  -1  -4   32.13    1.40
   1   1   5   20.25    1.25
   1   1   5   19.97    1.42
  -1  -1  -5   17.75    1.25
   1   1   6    6.15    0.63
   1   1   6    7.64    0.82
   1   1   7   23.06    1.25
   1   1   7   23.18    1.22
   1   1   8    1.66    0.35
   1   1   9   -0.07    0.10
   1   1  10   -0.13    0.21
   1   1  11    0.65    0.17
   1   1  12    0.14    0.10
   1   1  13    7.84    0.97
   1   1  14    0.94    0.36
   1   1  15    1.77    0.48
  -1  -2  15   -0.03    0.19
  -1  -2  14   -0.23    0.27
  -1  -2  13    1.10    0.43
  -1  -2  12   -0.07    0.12
  -1  -2  11   27.46    1.08
  -1  -2  11   27.79    2.03
  -1  -2  10    0.26    0.09
  -1  -2  10   -0.05    0.23
  -1  -2   9   18.65    0.84
  -1  -2   9   19.24    1.45
  -1  -2   8    6.44    0.44
  -1  -2   8    7.41    0.83
  -1  -2   8    7.93    0.52
  -1  -2   7    0.38    0.12
  -1  -2   7    0.58    0.13
  -1  -2   7    0.55    0.22
  -1  -2   6    1.59    0.21
  -1  -2   6    2.10    0.28
  -1  -2   6    1.53    0.32
  -1  -2   5    2.45    0.38
  -1  -2   5    2.86    0.28
  -1  -2   4    0.66    0.19
  -1  -2   4    0.75    0.13
   1   2  -4    0.92    0.14
  -1  -2   3   18.45    0.94
  -1  -2   3   18.59    0.68
   1   2  -3   19.06    0.95
   1   2  -3   18.28    0.63
  -1  -2   2    1.87    0.28
   1   2  -2    1.73    0.20
   1   2  -2    1.88    0.28
  -1  -2   2    2.02    0.23
  -1  -2   1  128.95    2.11
   1   2  -1  127.05    1.70
   1   2  -1  134.29    2.21
  -1  -2   1  135.48    1.72
   1   2  -1  123.17    1.80
  -1  -2   1  133.28    1.93
   1   2   0  106.91    1.75
  -1  -2   0  110.17    1.83
   1   2   0  108.53    1.70
  -1  -2   0  109.69    1.73
   1   2   1   14.70    0.50
   1   2   1   13.18    0.52
   1   2   2   13.34    0.44
  -1  -2  -2   12.34    0.45
   1   2   2   12.47    0.27
   1   2   3   12.55    0.56
  -1  -2  -3   12.26    0.45
   1   2   4   12.08    0.79
  -1  -2  -4   14.43    0.61
   1   2   5   40.72    1.96
  -1  -2  -5   59.63    1.59
  -1  -2  -6   28.61    0.88
   1   2   6   30.06    1.92
   1   2   7    2.54    0.55
  -1  -2  -7    1.73    0.19
   1   2   8    4.36    0.82
  -1  -2  -8    3.07    0.25
   1   2   8    4.43    0.66
   1   2   9    6.68    0.90
   1   2   9    6.52    0.78
   1   2  10   -0.04    0.15
   1   2  10    0.56    0.27
   1   2  11    0.44    0.22
   1   2  12    0.17    0.05
   1   2  13    0.89    0.26
   1   2  14    2.17    0.50
   1   2  15    0.91    0.35
  -1  -3  14    0.69    0.42
  -1  -3  13    0.90    0.46
  -1  -3  12    0.36    0.20
  -1  -3  11    0.04    0.15
  -1  -3  10    0.84    0.15
  -1  -3  10    0.57    0.26
  -1  -3   9   15.50    1.38
  -1  -3   9   14.66    0.66
  -1  -3   8   19.91    1.47
  -1  -3   8   20.45    0.80
  -1  -3   8   19.38    0.95
  -1  -3   7    3.95    0.43
  -1  -3   7    4.20    0.65
  -1  -3   7    3.90    0.35
  -1  -3   6    1.28    0.25
  -1  -3   6    1.35    0.20
  -1  -3   6    1.15    0.32
  -1  -3   5    3.99    0.44
  -1  -3   5    4.01    0.35
   1   3  -5    4.24    0.33
  -1  -3   5    3.94    0.55
  -1  -3   4  115.80    2.93
  -1  -3   4  117.92    2.44
   1   3  -4  118.32    1.81
  -1  -3   4  117.94    1.97
  -1  -3   3   42.02    1.05
  -1  -3   3   40.40    1.41
   1   3  -3   36.92    1.01
  -1  -3   3   37.00    1.45
  -1  -3   3   41.92    1.19
  -1  -3   3   39.97    1.63
  -1  -3   2    5.07    0.33
   1   3  -2    4.79    0.39
  -1  -3   2    4.34    0.48
  -1  -3   1    0.27    0.12
   1   3  -1    0.37    0.09
   1   3  -1    0.20    0.08
   1   3   0    8.57    0.53
  -1  -3   0    9.49    0.60
   1   3   1    5.70    0.44
   1   3   1    5.90    0.39
   1   3   2   72.17    1.30
   1   3   3    0.16    0.07
  -1  -3  -3    0.15    0.08
  -1  -3  -4    2.91    0.37
   1   3   4    2.60    0.31
  -1  -3  -5    0.61    0.16
   1   3   5    0.35    0.08
   1   3   6   28.19    1.72
  -1  -3  -6   26.64    1.03
   1   3   7   59.53    2.97
  -1  -3  -7   57.22    1.44
   1   3   8    4.15    0.85
  -1  -3  -8    2.90    0.32
   1   3   9    0.70    0.40
   1   3  10    2.70    0.84
   1   3  10    1.11    0.39
   1   3  11    7.63    0.93
   1   3  11    8.70    1.13
   1   3  12    0.14    0.17
   1   3  12    0.45    0.28
   1   3  13    8.91    1.00
   1   3  14   -0.07    0.14
   1   3  15    0.70    0.20
  -1  -4  13    1.41    0.47
  -1  -4  12    0.53    0.36
  -1  -4  11   -0.03    0.20
  -1  -4  10    0.38    0.12
  -1  -4   9   -0.06    0.16
  -1  -4   8    1.05    0.40
  -1  -4   8    1.57    0.33
  -1  -4   7    0.47    0.21
  -1  -4   7    0.80    0.23
  -1  -4   6    0.06    0.10
  -1  -4   6    0.01    0.07
  -1  -4   6   -0.01    0.10
   1   4  -6   -0.02    0.03
   1   4  -5    3.78    0.34
  -1  -4   5    4.00    0.61
  -1  -4   5    3.24    0.45
  -1  -4   5    3.24    0.53
  -1  -4   4    5.28    0.68
  -1  -4   4    5.07    0.37
  -1  -4   4    4.32    0.60
   1   4  -4    4.52    0.39
  -1  -4   4    4.33    0.53
   1   4  -3   30.08    1.06
  -1  -4   3   30.94    1.40
  -1  -4   3   31.87    1.49
  -1  -4   2   22.61    1.21
  -1  -4   2   23.79    1.23
   1   4  -2   24.13    1.00
  -1  -4   1    0.02    0.06
  -1  -4   1    0.11    0.11
   1   4  -1    0.11    0.06
   1   4  -1    0.10    0.08
  -1  -4   0    2.96    0.45
  -1  -4   0    2.96    0.38
   1   4   1   33.21    1.06
  -1  -4  -1   32.92    1.50
  -1  -4  -2    5.16    0.59
   1   4   2    5.67    0.42
   1   4   3    4.68    0.37
  -1  -4  -3    5.83    0.61
  -1  -4  -4   17.45    1.03
   1   4   4   18.02    0.84
   1   4   5    0.49    0.15
  -1  -4  -5    0.86    0.23
   1   4   6    3.02    0.51
  -1  -4  -6    3.39    0.43
   1   4   7    0.35    0.18
  -1  -4  -7    0.65    0.19
  -1  -4  -8   -0.02    0.05
   1   4   8    0.05    0.27
   1   4   9    0.53    0.49
   1   4  10    1.39    0.56
   1   4  11    0.53    0.50
   1   4  11    0.34    0.26
   1   4  12    3.64    0.74
   1   4  12    4.45    0.99
   1   4  13    0.66    0.32
   1   4  13    0.82    0.40
   1   4  14    0.06    0.12
   1   4  14    0.15    0.18
   1   4  15    3.93    0.71
  -1  -5  13    0.28    0.41
  -1  -5  13    0.51    0.35
  -1  -5  12    4.58    0.96
  -1  -5  12    4.89    0.97
  -1  -5  11    0.59    0.37
  -1  -5  11    0.21    0.17
  -1  -5  10    1.27    0.46
  -1  -5  10    1.13    0.41
  -1  -5   9   10.65    1.25
  -1  -5   9   10.89    1.23
  -1  -5   8    0.19    0.17
  -1  -5   8    0.16    0.13
  -1  -5   7    4.54    0.72
  -1  -5   7    3.56    0.70
   1   5  -7    3.28    0.29
   1   5  -6    0.33    0.12
  -1  -5   6    0.14    0.09
  -1  -5   6    0.19    0.07
  -1  -5   5    1.14    0.17
   1   5  -5    1.32    0.24
  -1  -5   5    1.11    0.29
  -1  -5   4   10.99    1.00
   1   5  -4   11.56    0.72
  -1  -5   3    3.65    0.54
   1   5  -3    4.29    0.47
   1   5  -2    0.45    0.16
  -1  -5   2    0.70    0.25
   1   5  -1    4.16    0.47
   1   5  -1    4.28    0.31
  -1  -5   1    4.64    0.55
   1   5   0   11.75    0.72
   1   5   1    3.21    0.36
   1   5   2   52.11    1.41
   1   5   3   24.01    0.92
   1   5   4   32.94    1.18
   1   5   5    1.23    0.26
   1   5   6   -0.21    0.22
   1   5   7    0.22    0.10
   1   5   8    5.87    0.96
   1   5   9    0.82    0.44
   1   5  10    0.89    0.67
   1   5  11    1.93    0.73
   1   5  12   -0.08    0.10
   1   5  13    0.33    0.35
   1   5  13    0.54    0.51
   1   5  14    1.00    0.48
   1   5  14    0.92    0.38
   1   5  15    1.52    0.44
   1   5  15    2.11    0.61
  -1  -6  12   -0.06    0.21
  -1  -6  12   -0.09    0.12
  -1  -6  11    0.16    0.23
  -1  -6  11   -0.09    0.21
  -1  -6  10    0.29    0.22
  -1  -6  10    0.01    0.07
  -1  -6   9    0.00    0.16
  -1  -6   9    0.36    0.29
  -1  -6   8    0.79    0.27
  -1  -6   7    7.54    0.99
  -1  -6   6    1.07    0.38
   1   6  -5    0.15    0.06
  -1  -6   5    0.30    0.17
   1   6  -4    0.28    0.08
  -1  -6   4    0.51    0.20
   1   6  -3    2.51    0.41
  -1  -6   3    2.32    0.45
  -1  -6   2   11.45    0.96
   1   6  -1    2.66    0.41
  -1  -6   1    3.10    0.49
   1   6  -1    2.57    0.25
   1   6   0    0.22    0.12
   1   6   1    4.30    0.45
   1   6   2    4.27    0.44
   1   6   3    0.61    0.17
   1   6   4   12.70    0.80
   1   6   5    0.44    0.15
   1   6   6    0.20    0.11
   1   6   7    0.34    0.16
   1   6   8    2.78    0.69
   1   6   9    8.02    1.31
   1   6  10    3.11    0.99
   1   6  11    6.98    1.41
   1   6  12    0.68    0.50
   1   6  13    0.48    0.41
   1   6  14    0.72    0.45
   1   6  14    3.34    1.29
  -1  -7  10    0.29    0.14
  -1  -7   9   -0.02    0.13
  -1  -7   8   -0.03    0.09
  -1  -7   7    0.51    0.31
  -1  -7   6    8.74    1.06
  -1  -7   5   -0.10    0.20
  -1  -7   4   -0.12    0.12
  -1  -7   3    0.10    0.21
  -1  -7   2   17.78    1.28
   1   7  -1    1.13    0.28
   1   7   0    3.36    0.32
   1   7   0    3.83    0.49
   1   7   1    0.31    0.13
   1   7   2    1.30    0.26
   1   7   3    0.81    0.21
   1   7   4    1.96    0.17
   1   7   4    4.55    0.54
   1   7   5    0.94    0.25
   1   7   6    0.07    0.08
   1   7   7   -0.12    0.18
   1   7   8    1.67    0.49
   1   7   9   14.11    1.77
   1   7  10    2.44    0.80
   1   7  11    2.32    0.79
   1   7  12    0.74    0.69
   1   7  13    0.54    0.50
  -1  -8   9    0.94    0.41
  -1  -8   8    0.03    0.12
  -1  -8   7    0.02    0.19
  -1  -8   6   -0.13    0.14
  -1  -8   5   -0.07    0.14
  -1  -8   4    0.32    0.17
  -1  -8   3    1.82    0.43
   1   8  -3    1.84    0.39
   1   8  -2    6.19    0.66
   1   8  -1    0.48    0.22
   1   8   0   11.79    0.86
   1   8   1   -0.17    0.18
   1   8   2    3.31    0.46
   1   8   3    1.44    0.30
   1   8   4    0.57    0.23
   1   8   5    0.51    0.21
   1   8   6    0.19    0.09
   1   8   7    0.07    0.09
   1   8   8    0.23    0.14
   1   8   9   -0.49    0.44
   1   8  10   -0.06    0.11
   1   8  11    0.75    0.60
   1   8  12    2.43    1.10
  -1  -9   7    0.73    0.34
  -1  -9   6   -0.21    0.27
  -1  -9   5    1.15    0.38
   1   9  -4    0.08    0.04
  -1  -9   4    0.24    0.18
   1   9  -3    0.81    0.25
   1   9  -2    2.16    0.40
   1   9  -1    0.19    0.13
   1   9   0    0.57    0.20
   1   9   1    0.16    0.08
   1   9   2    0.21    0.13
   1   9   3    3.63    0.51
   1   9   4    5.31    0.66
   1   9   5    0.18    0.14
   1   9   6    0.05    0.14
   1   9   7    0.24    0.16
   1   9   8    0.01    0.27
   1   9   9    0.73    0.10
   1   9  10   -0.34    0.57
   1  10  -5    1.63    0.41
   1  10  -4   -0.14    0.09
   1  10  -3   -0.07    0.13
   1  10  -2    0.09    0.08
   1  10  -1    1.97    0.40
   1  10   0    2.69    0.45
   1  10   1    0.17    0.16
   1  10   2    0.16    0.19
   1  10   3    0.28    0.21
   1  10   4    1.09    0.34
   1  10   5    4.62    0.72
   1  10   6    0.04    0.13
   1  10   7   -0.08    0.32
  -2  10   5    2.52    0.76
  -2  10   4    0.42    0.28
  -2   9   8    0.54    0.41
  -2   9   7   -0.01    0.19
  -2   9   7   -0.05    0.24
  -2   9   6   -1.57    0.66
  -2   9   6   -0.15    0.08
  -2   9   5    0.21    0.29
  -2   9   5    0.54    0.34
  -2   9   4    0.25    0.23
  -2   9   4   -0.02    0.25
  -2   9   3   -0.07    0.26
  -2   9   3    0.18    0.10
  -2   9   2   -0.09    0.05
  -2   9   2    0.01    0.18
  -2   9   1   -0.18    0.18
  -2   9   1   -0.01    0.11
  -2   9   0    0.62    0.42
  -2   9   0    0.89    0.25
  -2   9  -1    0.91    0.28
  -2   9  -1    0.74    0.46
  -2   9  -2    6.41    1.31
  -2   9  -2    3.90    0.57
  -2   9  -3    1.52    0.71
  -2   8  10    0.98    0.81
  -2   8   9    0.60    0.40
  -2   8   9    1.11    0.80
  -2   8   8    1.02    0.42
  -2   8   8    0.94    0.58
  -2   8   7    0.22    0.25
  -2   8   7    0.54    0.40
  -2   8   6   -0.39    0.46
  -2   8   6    0.44    0.32
  -2   8   5   -0.17    0.31
  -2   8   5    0.11    0.14
  -2   8   4   -0.06    0.27
  -2   8   4   -0.04    0.12
  -2   8   3    0.13    0.13
  -2   8   3    0.14    0.05
  -2   8   2    0.15    0.11
  -2   8   2    0.01    0.04
  -2   8   2   -0.02    0.07
  -2   8   1    0.70    0.20
  -2   8   1    0.49    0.20
  -2   8   1    0.57    0.27
  -2   8   0    0.24    0.16
  -2   8   0    0.21    0.15
  -2   8   0   -0.06    0.20
  -2   8  -1    0.23    0.12
  -2   8  -1    0.21    0.14
  -2   8  -1    0.01    0.12
  -2   8  -2    0.55    0.19
  -2   8  -2    1.00    0.47
  -2   8  -3    0.99    0.25
  -2   8  -3    1.42    0.64
  -2   8  -4    0.71    0.21
  -2   8  -4    1.20    0.55
  -2   8  -5    2.23    0.80
   2  -8   8    2.35    0.58
  -2   7  11    0.68    0.43
  -2   7  10    0.08    0.07
  -2   7  10    1.24    0.79
  -2   7   9    1.25    0.73
  -2   7   9    1.65    0.54
  -2   7   8    0.90    0.37
  -2   7   8    0.42    0.28
  -2   7   7    1.82    0.73
  -2   7   7    0.29    0.14
  -2   7   6    0.79    0.38
  -2   7   6   -0.17    0.31
  -2   7   5    0.04    0.27
  -2   7   5    0.38    0.26
  -2   7   4   -0.08    0.23
  -2   7   4    0.01    0.12
  -2   7   3    4.01    0.64
  -2   7   3    3.83    0.43
  -2   7   3    3.46    0.72
  -2   7   2    0.61    0.18
  -2   7   2    0.66    0.22
  -2   7   2    0.63    0.28
  -2   7   1    5.09    0.55
  -2   7   1    4.55    0.49
  -2   7   1    3.98    0.77
  -2   7   0    3.43    0.44
  -2   7   0    2.83    0.38
  -2   7   0    3.00    0.70
  -2   7  -1    2.51    0.35
  -2   7  -1    2.30    0.62
  -2   7  -2    0.13    0.23
  -2   7  -2    0.12    0.07
  -2   7  -3    0.02    0.16
  -2   7  -3    0.10    0.10
  -2   7  -4    0.20    0.24
  -2   7  -4    0.09    0.09
  -2   7  -5   -0.05    0.09
  -2   7  -5    0.71    0.42
  -2   7  -6    0.47    0.16
   2  -7   6    0.40    0.19
  -2   7  -6    0.48    0.32
  -2   7  -7    0.67    0.36
   2  -7   7    0.97    0.34
   2  -7   8    0.21    0.13
   2  -7   9   -0.08    0.08
   2  -7  10    0.79    0.36
  -2   6  13    0.38    0.47
  -2   6  12    1.16    0.73
  -2   6  12    1.73    0.58
  -2   6  11    0.19    0.21
  -2   6  11    0.86    0.42
  -2   6  10   -0.07    0.17
  -2   6  10    0.53    0.27
  -2   6   9    0.67    0.56
  -2   6   9   -0.18    0.16
  -2   6   8    0.79    0.58
  -2   6   8    0.32    0.16
  -2   6   7   -0.07    0.29
  -2   6   7    0.30    0.19
  -2   6   6    0.13    0.09
  -2   6   6    0.15    0.13
  -2   6   5    0.09    0.07
  -2   6   5    0.04    0.25
  -2   6   4    2.63    0.57
  -2   6   4    2.43    0.54
  -2   6   3    6.11    0.52
  -2   6   3    5.15    0.67
  -2   6   3    5.09    0.78
  -2   6   2    1.85    0.29
  -2   6   2    1.79    0.35
  -2   6   2    1.74    0.48
  -2   6   1    1.85    0.31
  -2   6   1    1.41    0.43
  -2   6   1    1.84    0.30
  -2   6   0    0.82    0.21
  -2   6   0    1.05    0.21
  -2   6   0    0.98    0.36
  -2   6  -1    0.12    0.05
  -2   6  -1   -0.05    0.21
  -2   6  -2   10.67    1.26
  -2   6  -2   11.69    0.70
  -2   6  -3   23.39    1.02
  -2   6  -3   24.74    1.98
  -2   6  -4    3.78    0.44
  -2   6  -4    4.15    0.82
   2  -6   5    0.07    0.11
  -2   6  -5    0.12    0.11
  -2   6  -5    0.26    0.21
   2  -6   6    2.73    0.52
  -2   6  -6    3.59    0.79
   2  -6   7   -0.07    0.09
  -2   6  -7   -0.10    0.14
  -2   6  -8    0.56    0.35
   2  -6   8    0.35    0.23
   2  -6   9    0.14    0.18
   2  -6  10    0.76    0.34
   2  -6  11    0.03    0.14
   2  -6  12    1.58    0.57
  -2   5  14   -0.14    0.15
  -2   5  13    0.10    0.08
  -2   5  13    0.98    0.45
  -2   5  12    0.15    0.28
  -2   5  12    0.30    0.27
  -2   5  11    5.41    0.94
  -2   5  11    4.19    0.71
  -2   5  10    0.02    0.05
  -2   5  10    0.08    0.17
  -2   5   9    0.58    0.47
  -2   5   9    0.39    0.17
  -2   5   8   10.50    1.08
  -2   5   8   12.44    1.79
  -2   5   7   51.24    2.34
  -2   5   7   52.17    3.62
  -2   5   6    7.69    1.33
  -2   5   6    7.93    0.91
  -2   5   5    0.11    0.29
  -2   5   5    0.46    0.24
  -2   5   4   -0.33    0.44
  -2   5   4    0.05    0.08
  -2   5   3    2.04    0.28
  -2   5   3    1.37    0.34
  -2   5   3    1.89    0.41
  -2   5   2    6.78    0.53
  -2   5   2    6.59    0.63
  -2   5   2    5.28    0.73
  -2   5   1    7.71    0.57
  -2   5   1    7.20    0.56
  -2   5   1    6.49    0.85
  -2   5   0    0.07    0.17
  -2   5   0    0.02    0.05
  -2   5   0   -0.03    0.04
  -2   5   0    0.03    0.06
  -2   5  -1    0.07    0.07
  -2   5  -1    0.03    0.04
  -2   5  -1   -0.01    0.14
  -2   5  -2   10.23    0.60
  -2   5  -2   11.16    1.21
  -2   5  -3   31.73    2.00
  -2   5  -3   31.84    1.13
  -2   5  -4   94.82    2.04
   2  -5   4   92.62    2.62
  -2   5  -5    2.14    0.27
   2  -5   5    2.03    0.41
  -2   5  -6    2.64    0.58
   2  -5   6    2.54    0.47
   2  -5   7    1.24    0.37
  -2   5  -7    1.09    0.36
   2  -5   8    0.42    0.25
   2  -5   8    0.78    0.34
  -2   5  -8    0.60    0.26
  -2   5  -9   -0.03    0.18
   2  -5   9   -0.01    0.09
   2  -5   9   -0.10    0.14
   2  -5  10    0.11    0.16
   2  -5  10    0.16    0.22
   2  -5  11    0.20    0.12
   2  -5  11    0.63    0.35
   2  -5  12    0.13    0.24
   2  -5  12   -0.11    0.18
   2  -5  13    0.81    0.45
  -2   4  15    0.22    0.11
  -2   4  14   -0.17    0.23
  -2   4  13   -0.01    0.07
  -2   4  12    2.26    0.56
  -2   4  11    0.76    0.36
  -2   4  11    0.59    0.32
  -2   4  11    0.89    0.30
  -2   4  10    0.64    0.37
  -2   4  10    0.78    0.28
  -2   4  10    1.18    0.56
  -2   4   9    7.68    1.08
  -2   4   9    7.40    0.81
   2  -4  -8    3.97    0.39
  -2   4   8    3.79    0.57
  -2   4   8    3.99    0.83
   2  -4  -7    8.70    0.56
  -2   4   7    7.55    0.81
  -2   4   7    9.86    1.41
   2  -4  -6   58.11    1.41
  -2   4   6   52.55    2.17
  -2   4   5   15.02    1.64
  -2   4   5   16.27    1.20
  -2   4   4    1.37    0.35
  -2   4   4    1.03    0.29
  -2   4   3    1.82    0.40
  -2   4   3    2.15    0.42
  -2   4   2    4.42    0.49
  -2   4   2    4.35    0.40
   2  -4  -2    4.52    0.39
  -2   4   1    0.15    0.08
  -2   4   1    0.14    0.09
  -2   4   0    4.00    0.40
  -2   4   0    4.44    0.60
  -2   4   0    4.28    0.34
  -2   4  -1    0.31    0.09
  -2   4  -1    0.49    0.21
  -2   4  -1    0.60    0.25
  -2   4  -1    0.47    0.12
  -2   4  -2    0.08    0.04
  -2   4  -2    0.19    0.19
   2  -4   3    0.44    0.17
  -2   4  -3    0.41    0.21
  -2   4  -3    0.42    0.11
   2  -4   4    0.56    0.17
  -2   4  -4    0.59    0.15
  -2   4  -4    0.88    0.31
   2  -4   5    1.20    0.31
  -2   4  -5    1.21    0.37
  -2   4  -5    0.86    0.16
   2  -4   6    6.10    0.84
  -2   4  -6    4.30    0.29
   2  -4   6    5.93    0.71
  -2   4  -6    6.94    0.89
   2  -4   7    4.24    0.64
   2  -4   7    3.42    0.31
  -2   4  -7    4.96    0.74
   2  -4   7    4.54    0.76
   2  -4   8    2.92    0.57
   2  -4   8    3.28    0.67
  -2   4  -8    3.16    0.61
   2  -4   9    0.01    0.11
   2  -4   9    0.24    0.23
  -2   4  -9    0.13    0.12
   2  -4  10    0.74    0.31
   2  -4  10    1.28    0.48
   2  -4  11    0.25    0.14
   2  -4  11    0.02    0.07
   2  -4  12    0.42    0.20
   2  -4  12    0.04    0.16
   2  -4  13    0.25    0.16
   2  -4  13    0.17    0.14
   2  -4  14    0.54    0.28
  -2   3  15    0.98    0.34
  -2   3  14   -0.27    0.25
  -2   3  13    0.44    0.16
  -2   3  12    0.10    0.20
  -2   3  11    0.02    0.08
  -2   3  11   -0.04    0.10
  -2   3  10    0.01    0.18
  -2   3  10    0.02    0.04
  -2   3   9    0.09    0.04
  -2   3   9    0.49    0.16
  -2   3   9    0.47    0.35
  -2   3   8    0.42    0.16
  -2   3   8    0.88    0.38
   2  -3  -7   27.88    0.93
  -2   3   7   30.33    1.48
   2  -3  -6    0.75    0.16
  -2   3   6    1.10    0.48
   2  -3  -5    0.18    0.07
  -2   3   5    0.10    0.27
   2  -3  -4    0.68    0.14
  -2   3   4    0.60    0.40
   2  -3  -4    0.76    0.18
   2  -3  -3    1.42    0.19
  -2   3   3    0.94    0.26
   2  -3  -3    1.07    0.17
  -2   3   2   39.05    1.56
   2  -3  -2   41.74    1.01
  -2   3   1   17.12    0.72
  -2   3   1   17.59    0.77
   2  -3  -1   16.26    0.64
  -2   3   0    6.01    0.44
  -2   3   0    5.77    0.57
  -2   3   0    6.56    0.37
  -2   3   0    5.95    0.50
  -2   3  -1    7.27    0.63
  -2   3  -1    7.29    0.46
  -2   3  -1    7.98    0.62
  -2   3  -1    9.13    0.41
  -2   3  -2    5.22    0.55
  -2   3  -2    4.84    0.55
  -2   3  -2    5.55    0.34
  -2   3  -3    0.22    0.10
   2  -3   3    0.19    0.09
  -2   3  -3    0.13    0.03
   2  -3   4    0.00    0.05
   2  -3   4    0.20    0.12
   2  -3   4    0.13    0.06
  -2   3  -4    0.12    0.07
  -2   3  -5    0.53    0.21
   2  -3   5    0.39    0.14
   2  -3   5    0.37    0.18
  -2   3  -5    0.45    0.11
   2  -3   5    0.48    0.11
   2  -3   6    0.04    0.11
  -2   3  -6   -0.01    0.08
   2  -3   6   -0.01    0.17
   2  -3   7   -0.06    0.12
   2  -3   7   -0.24    0.20
  -2   3  -7    0.06    0.12
   2  -3   8   -0.13    0.11
   2  -3   8   -0.14    0.18
  -2   3  -8   -0.01    0.09
   2  -3   9    3.60    0.70
  -2   3  -9    4.11    0.59
   2  -3   9    4.21    0.69
   2  -3  10    0.08    0.09
   2  -3  10    0.35    0.24
  -2   3 -10    0.42    0.22
   2  -3  11    0.09    0.12
   2  -3  12   -0.33    0.19
   2  -3  13    0.58    0.35
   2  -3  14    1.01    0.51
  -2   2  15    0.64    0.32
  -2   2  15    0.26    0.21
  -2   2  14    0.21    0.18
  -2   2  14   -0.10    0.16
  -2   2  13    1.55    0.39
  -2   2  12   -0.08    0.09
  -2   2  11   28.17    1.56
  -2   2  11   26.00    1.23
  -2   2  10    0.07    0.08
  -2   2  10   -0.06    0.03
  -2   2   9    1.13    0.34
  -2   2   9    0.61    0.20
  -2   2   8    0.71    0.26
  -2   2   8    1.05    0.37
  -2   2   7    1.69    0.39
  -2   2   7    1.48    0.51
  -2   2   6   39.28    1.83
  -2   2   5    1.32    0.40
   2  -2  -5    1.48    0.41
   2  -2  -4    3.15    0.28
  -2   2   4    3.76    0.63
   2  -2  -4    3.65    0.48
   2  -2  -3    1.61    0.20
   2  -2  -3    2.01    0.29
  -2   2   3    1.69    0.47
   2  -2  -2    5.16    0.32
  -2   2   2    4.75    0.64
   2  -2  -2    5.12    0.35
  -2   2   1   58.44    1.30
   2  -2  -1   60.43    0.99
   2  -2   0   91.44    1.26
  -2   2   0   88.30    1.59
  -2   2   0   89.86    1.34
  -2   2   0   91.70    1.82
  -2   2   0   86.48    1.60
  -2   2   0   87.36    1.75
  -2   2  -1    0.97    0.17
  -2   2  -1    0.68    0.16
  -2   2  -1    0.82    0.15
  -2   2  -1    0.86    0.18
  -2   2  -1    0.85    0.10
  -2   2  -2    0.42    0.12
  -2   2  -2    0.46    0.08
  -2   2  -2    0.49    0.16
  -2   2  -2    0.36    0.13
   2  -2   2    0.68    0.15
   2  -2   3    7.88    0.66
  -2   2  -3    8.54    0.60
  -2   2  -3    8.19    0.48
   2  -2   3    8.16    0.46
   2  -2   3    8.22    0.55
   2  -2   4    8.04    0.71
   2  -2   4    7.40    0.45
   2  -2   4    6.96    0.56
  -2   2  -4    7.31    0.41
  -2   2  -4    8.29    0.60
   2  -2   5    3.87    0.55
  -2   2  -5    3.34    0.25
   2  -2   5    3.63    0.46
   2  -2   6   15.69    1.15
   2  -2   7    0.23    0.18
  -2   2  -7    0.20    0.12
  -2   2  -7    0.05    0.09
   2  -2   8    6.31    0.81
  -2   2  -8    6.86    0.68
   2  -2   9    0.42    0.05
  -2   2  -9    0.52    0.17
  -2   2 -10    0.12    0.08
   2  -2  10   -0.19    0.22
   2  -2  11    0.31    0.24
   2  -2  12    0.16    0.12
   2  -2  13   -0.14    0.23
   2  -2  14    0.39    0.35
  -2   1  15    0.04    0.15
  -2   1  14   -0.35    0.22
  -2   1  14   -0.06    0.09
  -2   1  13    1.08    0.35
  -2   1  13    1.19    0.43
  -2   1  12    1.59    0.45
  -2   1  12    1.49    0.37
  -2   1  11    6.76    0.76
  -2   1  11    6.01    0.75
  -2   1  10   -0.06    0.23
  -2   1   9    0.52    0.17
  -2   1   8    3.21    0.44
  -2   1   7    2.50    0.39
  -2   1   6   10.61    0.81
  -2   1   5   24.06    1.34
   2  -1  -5   17.49    1.60
   2  -1  -4    3.36    0.67
  -2   1   4    4.45    0.46
  -2   1   4    3.20    0.58
   2  -1  -3    0.14    0.15
  -2   1   3    0.22    0.12
   2  -1  -2   -0.13    0.11
  -2   1   2    0.00    0.07
   2  -1  -2    0.02    0.05
   2  -1  -1    1.65    0.19
  -2   1   1    1.97    0.29
  -2   1   1    2.01    0.26
   2  -1  -1    1.75    0.18
   2  -1   0   73.36    0.79
   2  -1   0   73.76    1.31
  -2   1   0   71.97    1.37
  -2   1   0   75.68    1.18
  -2   1   0   77.12    1.56
  -2   1   0   73.07    1.69
  -2   1  -1   48.42    1.05
  -2   1  -1   50.32    1.03
  -2   1  -1   47.30    1.23
  -2   1  -2    0.36    0.09
   2  -1   2    0.29    0.12
   2  -1   2    0.29    0.09
  -2   1  -2    0.17    0.08
   2  -1   2    0.34    0.08
   2  -1   3    8.33    0.58
  -2   1  -3    8.67    0.46
  -2   1  -3    7.90    0.44
   2  -1   3    8.31    0.48
   2  -1   4   22.95    1.04
  -2   1  -4   21.98    0.82
  -2   1  -4   21.52    0.70
  -2   1  -4   22.65    0.69
  -2   1  -5    7.24    0.52
  -2   1  -5    8.19    0.41
  -2   1  -5    7.78    0.50
   2  -1   5    6.97    0.33
   2  -1   5    7.93    0.66
   2  -1   6   59.55    1.97
  -2   1  -6   60.54    1.73
   2  -1   7    0.39    0.07
  -2   1  -7    0.69    0.21
   2  -1   7    0.57    0.20
   2  -1   8    8.45    0.86
   2  -1   9    2.69    0.52
  -2   1  -9    3.19    0.38
   2  -1  10    0.60    0.28
  -2   1 -10    0.28    0.10
   2  -1  11    0.10    0.18
   2  -1  12    0.97    0.36
   2  -1  13   -0.04    0.20
   2  -1  14    0.05    0.08
   2  -1  15    2.33    0.69
  -2   0  15   -0.36    0.27
  -2   0  14    0.65    0.36
  -2   0  13    0.17    0.19
  -2   0  13   -0.15    0.15
  -2   0  12    0.22    0.18
  -2   0  12    0.09    0.05
  -2   0  11    0.02    0.06
  -2   0  11   -0.02    0.08
  -2   0  10    7.14    0.73
  -2   0  10    7.92    0.86
  -2   0   9    5.16    0.58
  -2   0   9    5.16    0.65
  -2   0   8   -0.04    0.04
  -2   0   8    0.28    0.19
  -2   0   7    8.49    0.67
  -2   0   7    8.91    0.69
  -2   0   6   24.45    1.02
  -2   0   6   23.51    1.04
  -2   0   5   82.16    1.90
   2   0  -5   78.78    2.29
  -2   0   5   84.88    1.71
   2   0  -4   46.04    1.52
  -2   0   4   45.94    1.08
  -2   0   4   46.95    1.33
  -2   0   3    0.09    0.08
   2   0  -3    0.05    0.08
  -2   0   3    0.01    0.04
  -2   0   2    3.59    0.35
  -2   0   2    3.00    0.17
   2   0  -2    3.33    0.31
   2   0  -1    8.84    0.43
  -2   0   1    9.35    0.55
   2   0  -1   10.05    0.43
  -2   0   0   69.01    1.50
  -2   0   0   68.02    1.41
   2   0   0   62.35    1.18
   2   0   0   63.71    1.30
   2   0   0   66.96    0.90
   2   0   1    8.99    0.43
   2   0   1   11.52    0.56
   2   0   1    9.60    0.32
  -2   0  -1   10.63    0.55
   2   0   1   11.79    0.63
   2   0   2    0.16    0.05
   2   0   2    0.19    0.06
  -2   0  -2    0.16    0.06
   2   0   2    0.10    0.04
  -2   0  -3   14.78    0.64
   2   0   3   12.96    0.53
  -2   0  -3   13.70    0.61
   2   0   3   13.26    0.58
   2   0   4    0.12    0.06
  -2   0  -4    0.27    0.17
   2   0   4    0.39    0.10
  -2   0  -4    0.23    0.13
  -2   0  -4    0.26    0.09
   2   0   5    1.17    0.17
  -2   0  -5    0.67    0.26
  -2   0  -5    0.49    0.17
   2   0   5    1.23    0.21
  -2   0  -6    5.84    0.75
   2   0   6    6.70    0.55
   2   0   6    6.19    0.41
   2   0   7    0.21    0.17
  -2   0  -7    0.01    0.11
   2   0   7   -0.02    0.05
   2   0   8    0.80    0.15
   2   0   8    0.95    0.26
   2   0   9    6.18    0.72
   2   0   9    4.16    0.35
   2   0  10   18.52    0.73
  -2   0 -10   18.33    0.64
   2   0  11    6.84    0.89
   2   0  12    0.29    0.25
   2   0  13    6.98    1.00
   2   0  14    0.51    0.28
   2   0  15    1.35    0.49
  -2  -1  15    0.15    0.09
  -2  -1  14    1.12    0.50
  -2  -1  13    0.65    0.33
  -2  -1  12    0.85    0.28
  -2  -1  12    0.46    0.29
  -2  -1  11   15.23    1.09
  -2  -1  11   15.31    1.40
  -2  -1  10   -0.01    0.16
  -2  -1  10   -0.08    0.12
  -2  -1   9    0.06    0.06
  -2  -1   9    0.03    0.06
  -2  -1   8    0.62    0.23
  -2  -1   8    0.42    0.14
  -2  -1   7    1.31    0.28
  -2  -1   7    1.58    0.28
  -2  -1   6    0.08    0.07
  -2  -1   6    0.23    0.11
   2   1  -6    0.26    0.14
   2   1  -5   47.67    1.32
  -2  -1   5   45.97    1.35
  -2  -1   4   12.37    0.68
   2   1  -4   13.74    0.60
  -2  -1   4   13.03    0.68
  -2  -1   3   14.50    0.68
   2   1  -3   14.99    0.55
  -2  -1   3   14.79    0.70
   2   1  -3   15.61    0.70
  -2  -1   2   41.58    1.16
  -2  -1   2   41.02    1.06
   2   1  -2   40.88    0.85
   2   1  -1   14.46    0.49
  -2  -1   1   14.33    0.68
  -2  -1   1   13.76    0.69
  -2  -1   0  723.57    5.50
  -2  -1   0  702.86    5.66
   2   1   1  329.10    2.84
   2   1   1  323.95    2.25
   2   1   1  331.90    3.40
   2   1   2   28.17    0.71
   2   1   2   30.63    0.98
  -2  -1  -2   26.18    0.71
  -2  -1  -2   26.04    0.53
  -2  -1  -2   29.42    0.94
   2   1   2   28.12    0.53
   2   1   3    0.44    0.13
  -2  -1  -3    0.48    0.09
  -2  -1  -3    0.52    0.08
   2   1   3    0.29    0.09
  -2  -1  -3    0.61    0.15
   2   1   4    0.10    0.07
   2   1   4    0.32    0.23
   2   1   4   -0.01    0.11
  -2  -1  -4    0.10    0.05
  -2  -1  -4    0.10    0.08
   2   1   5    3.85    0.39
   2   1   5    5.29    0.59
  -2  -1  -5    4.35    0.45
   2   1   5    4.68    0.57
  -2  -1  -6    2.03    0.40
   2   1   6    1.91    0.33
   2   1   6    2.09    0.35
   2   1   6    1.54    0.25
   2   1   7    1.77    0.33
   2   1   7    1.80    0.35
  -2  -1  -7    1.12    0.35
   2   1   7    1.18    0.23
   2   1   8    0.14    0.06
   2   1   8    0.18    0.11
   2   1   9    0.14    0.13
   2   1   9    0.09    0.08
   2   1  10    9.87    0.70
   2   1  10   12.91    1.02
   2   1  11   27.84    1.62
   2   1  12    7.85    0.90
   2   1  13    2.00    0.49
   2   1  14    0.30    0.22
   2   1  15    0.41    0.31
  -2  -2  15    0.48    0.26
  -2  -2  14    0.57    0.36
  -2  -2  13    2.54    0.70
  -2  -2  12   -0.21    0.32
  -2  -2  11   -0.06    0.21
  -2  -2  11   -0.04    0.10
  -2  -2  10    5.08    0.57
  -2  -2  10    4.42    0.73
  -2  -2   9  143.95    3.96
  -2  -2   9  155.74    3.05
  -2  -2   8    1.50    0.38
  -2  -2   8    1.72    0.31
  -2  -2   7    0.39    0.14
  -2  -2   7    0.27    0.16
  -2  -2   6    0.04    0.05
  -2  -2   6    0.02    0.07
   2   2  -5    0.02    0.05
  -2  -2   5   -0.05    0.07
  -2  -2   5    0.00    0.05
   2   2  -5    0.01    0.07
   2   2  -4   53.98    1.40
  -2  -2   4   50.61    1.70
  -2  -2   4   48.97    1.38
   2   2  -4   51.29    1.42
   2   2  -3    1.37    0.24
  -2  -2   3    1.40    0.23
  -2  -2   3    1.42    0.26
   2   2  -3    1.44    0.23
  -2  -2   2   20.29    0.91
   2   2  -2   21.70    0.94
  -2  -2   2   21.79    0.90
  -2  -2   2   20.83    0.90
   2   2  -2   22.55    0.87
   2   2  -1    8.92    0.56
  -2  -2   1    8.09    0.56
   2   2  -1    8.08    0.52
  -2  -2   1    8.57    0.57
  -2  -2   1    7.77    0.51
  -2  -2   0    3.24    0.35
   2   2   0    3.85    0.39
  -2  -2   0    3.89    0.33
   2   2   1  356.47    2.99
  -2  -2  -1  358.70    3.99
   2   2   1  347.46    3.11
   2   2   2  979.24    5.62
  -2  -2  -2  984.96    7.24
   2   2   2 1000.00    5.47
  -2  -2  -3    3.00    0.23
  -2  -2  -3    3.03    0.36
   2   2   3    2.65    0.33
   2   2   3    3.05    0.25
  -2  -2  -3    2.23    0.20
   2   2   4    3.66    0.39
   2   2   4    3.28    0.35
  -2  -2  -4    3.56    0.27
  -2  -2  -4    3.30    0.23
   2   2   5    0.14    0.11
  -2  -2  -5    0.40    0.11
   2   2   5    0.25    0.09
   2   2   6    8.23    0.63
  -2  -2  -6   10.44    0.67
   2   2   6    8.41    1.00
   2   2   7    0.18    0.13
   2   2   7    0.42    0.29
   2   2   7    0.48    0.31
  -2  -2  -7    0.31    0.12
   2   2   8    8.01    0.96
   2   2   8    7.32    0.87
   2   2   9    0.25    0.16
   2   2   9    0.10    0.10
   2   2   9    0.35    0.23
   2   2  10    0.09    0.05
   2   2  10    0.15    0.11
  -2  -2 -10    0.06    0.04
   2   2  11    0.16    0.06
   2   2  12    6.19    0.77
   2   2  13    1.42    0.39
   2   2  14    0.44    0.23
   2   2  15    0.37    0.29
  -2  -3  14    0.49    0.28
  -2  -3  13   -0.11    0.25
  -2  -3  12    0.55    0.33
  -2  -3  11    3.82    0.78
  -2  -3  10   13.73    1.36
  -2  -3  10   13.06    0.85
  -2  -3   9    5.31    0.80
  -2  -3   9    5.67    0.54
  -2  -3   8   15.26    1.27
  -2  -3   8   15.58    0.88
  -2  -3   7   16.18    1.24
  -2  -3   7   17.64    0.92
   2   3  -6   13.97    0.73
  -2  -3   6   13.33    0.79
  -2  -3   6   12.51    1.06
  -2  -3   5    0.45    0.14
  -2  -3   5    0.56    0.20
   2   3  -5    0.41    0.13
  -2  -3   4    4.61    0.45
   2   3  -4    5.02    0.45
  -2  -3   4    4.64    0.60
   2   3  -4    5.51    0.58
  -2  -3   3    3.91    0.50
   2   3  -3    4.52    0.54
  -2  -3   3    4.04    0.42
   2   3  -3    4.02    0.39
  -2  -3   3    4.15    0.42
   2   3  -2   10.29    0.78
  -2  -3   2   10.79    0.73
   2   3  -2   11.10    0.67
  -2  -3   2   11.44    0.67
  -2  -3   2    9.59    0.72
   2   3  -1    9.79    0.72
   2   3  -1    9.41    0.60
  -2  -3   1    8.93    0.65
   2   3  -1    8.11    0.57
  -2  -3   1    8.89    0.66
   2   3   0    0.27    0.11
   2   3   0    0.25    0.11
   2   3   0    0.25    0.11
  -2  -3   0    0.30    0.13
  -2  -3   0    0.17    0.11
   2   3   1    0.47    0.13
   2   3   1    0.70    0.13
  -2  -3  -1    0.41    0.18
   2   3   2   27.32    0.83
   2   3   2   27.78    0.92
   2   3   3    0.08    0.06
   2   3   3    0.06    0.03
  -2  -3  -3    0.04    0.03
  -2  -3  -4    3.55    0.31
   2   3   4    2.94    0.39
   2   3   4    3.70    0.36
  -2  -3  -5    0.86    0.11
   2   3   5    1.05    0.22
   2   3   5    0.89    0.21
  -2  -3  -5    1.22    0.19
  -2  -3  -6   26.33    0.68
   2   3   6   23.03    1.19
   2   3   6   22.06    1.42
  -2  -3  -6   26.81    0.95
   2   3   7   -0.03    0.25
   2   3   8    4.58    0.88
   2   3   9    1.94    0.63
  -2  -3  -9    2.77    0.34
   2   3  10    1.83    0.62
   2   3  10    2.13    0.53
  -2  -3 -10    1.12    0.20
   2   3  11    0.34    0.26
   2   3  11    0.39    0.22
   2   3  12    1.64    0.40
   2   3  12    1.66    0.44
   2   3  13    0.25    0.18
   2   3  14   -0.04    0.15
   2   3  15   -0.31    0.23
  -2  -4  13   -0.36    0.34
  -2  -4  12    0.28    0.28
  -2  -4  11    1.18    0.47
  -2  -4  10   -0.18    0.22
  -2  -4   9    0.03    0.06
  -2  -4   9   -0.08    0.11
  -2  -4   8    5.40    0.79
  -2  -4   8    5.44    0.54
  -2  -4   7    2.66    0.39
  -2  -4   7    3.63    0.57
   2   4  -7    3.32    0.36
  -2  -4   7    2.94    0.56
   2   4  -6    1.86    0.31
  -2  -4   6    1.78    0.43
  -2  -4   6    1.47    0.30
   2   4  -5   -0.04    0.08
  -2  -4   5    0.09    0.05
  -2  -4   5    0.12    0.14
  -2  -4   5   -0.04    0.08
  -2  -4   4   46.71    1.59
   2   4  -4   45.04    1.41
  -2  -4   4   47.95    1.47
  -2  -4   4   45.46    1.89
  -2  -4   3    9.50    0.71
   2   4  -3    8.76    0.64
  -2  -4   3    9.68    0.64
  -2  -4   3    8.18    0.80
   2   4  -2    8.95    0.80
  -2  -4   2    7.41    0.67
   2   4  -2    8.03    0.62
  -2  -4   2    8.71    0.76
  -2  -4   1    0.09    0.07
  -2  -4   1   -0.09    0.08
   2   4  -1    0.00    0.03
   2   4  -1   -0.07    0.09
   2   4  -1    0.03    0.07
   2   4  -1    0.12    0.11
   2   4   0    3.65    0.44
   2   4   0    4.36    0.41
  -2  -4   0    4.75    0.49
   2   4   0    4.05    0.48
   2   4   1   13.11    0.81
   2   4   1   14.30    0.76
   2   4   2    2.95    0.31
   2   4   2    3.10    0.37
   2   4   3   19.92    0.52
   2   4   3   21.10    0.82
  -2  -4  -4    0.57    0.16
   2   4   4    0.72    0.17
   2   4   5    0.26    0.12
   2   4   6   -0.12    0.20
  -2  -4  -7    6.28    0.30
   2   4   7    5.45    0.81
  -2  -4  -8    2.94    0.22
  -2  -4  -8    2.25    0.37
   2   4   8    3.00    0.73
   2   4   9    1.89    0.66
  -2  -4  -9    1.73    0.31
   2   4  10    0.86    0.48
  -2  -4 -10    0.24    0.12
   2   4  11    1.15    0.46
   2   4  11    1.23    0.71
   2   4  12    1.30    0.55
   2   4  12    1.14    0.46
   2   4  13    0.76    0.38
   2   4  13    0.69    0.34
   2   4  14    0.77    0.32
   2   4  14    0.62    0.31
   2   4  15    2.02    0.51
  -2  -5  13    3.75    0.89
  -2  -5  12    0.41    0.34
  -2  -5  11   -0.16    0.14
  -2  -5  10    0.08    0.15
  -2  -5   9    2.02    0.57
  -2  -5   8    3.37    0.65
  -2  -5   8    3.11    0.64
  -2  -5   7    1.00    0.24
  -2  -5   7    1.37    0.40
  -2  -5   7    1.04    0.36
   2   5  -7    1.56    0.26
  -2  -5   6    1.32    0.40
  -2  -5   6    1.83    0.32
  -2  -5   6    1.69    0.47
   2   5  -6    2.20    0.33
  -2  -5   5    2.75    0.55
  -2  -5   5    2.39    0.34
   2   5  -5    2.13    0.34
  -2  -5   4    7.93    0.58
   2   5  -4    7.68    0.65
  -2  -5   4    8.55    0.90
  -2  -5   3    0.60    0.22
   2   5  -3    0.46    0.17
   2   5  -2    8.53    0.70
  -2  -5   2   10.05    0.87
   2   5  -1    0.31    0.11
   2   5  -1    0.15    0.09
  -2  -5   1    0.23    0.16
   2   5   0    2.63    0.33
  -2  -5   0    3.18    0.45
   2   5   1    3.50    0.41
   2   5   2    8.17    0.60
   2   5   3    0.94    0.22
   2   5   4    5.75    0.19
   2   5   4   13.10    0.71
   2   5   5    0.72    0.23
   2   5   6   -0.52    0.19
   2   5   7    0.83    0.27
   2   5   8   -1.72    0.51
   2   5   9    0.20    0.27
   2   5  10   -0.12    0.27
   2   5  11    1.24    0.63
   2   5  12    0.09    0.19
   2   5  12    1.15    0.61
   2   5  13    0.33    0.17
   2   5  13    0.67    0.52
   2   5  14    0.40    0.41
   2   5  14    0.47    0.33
   2   5  15    1.12    0.37
  -2  -6  12    0.14    0.17
  -2  -6  12    0.54    0.27
  -2  -6  11    0.21    0.13
  -2  -6  11    0.10    0.17
  -2  -6  10    0.10    0.09
  -2  -6  10    0.33    0.25
  -2  -6   9    0.10    0.22
  -2  -6   9    0.08    0.25
  -2  -6   8   -0.12    0.22
  -2  -6   7   13.13    1.32
  -2  -6   6    0.11    0.12
  -2  -6   5    0.35    0.19
   2   6  -5    0.41    0.17
  -2  -6   4    1.55    0.41
  -2  -6   3   -0.13    0.14
  -2  -6   2    1.59    0.40
  -2  -6   1    8.30    0.81
   2   6  -1    7.56    0.55
   2   6   0    1.51    0.25
   2   6   0    1.20    0.26
   2   6   1    3.82    0.46
   2   6   2    1.66    0.29
   2   6   3    2.20    0.34
   2   6   4   24.72    0.46
   2   6   4   55.09    1.57
   2   6   5    1.85    0.33
   2   6   6    0.01    0.08
   2   6   7    8.65    0.92
   2   6   8    0.50    0.31
   2   6   9    0.15    0.21
   2   6  10    2.62    0.84
   2   6  11    0.37    0.40
   2   6  12   -0.18    0.35
   2   6  13    1.80    0.72
   2   6  14    2.08    0.97
   2   6  14    0.19    0.32
  -2  -7  10    0.40    0.29
  -2  -7   9    0.66    0.37
  -2  -7   8    2.65    0.67
  -2  -7   7    1.56    0.50
  -2  -7   6    0.09    0.15
  -2  -7   5    3.99    0.72
  -2  -7   4   -0.07    0.12
  -2  -7   3    5.86    0.78
  -2  -7   2    2.02    0.46
   2   7  -1    2.38    0.39
   2   7  -1    1.83    0.27
  -2  -7   1    2.15    0.45
   2   7   0    4.69    0.56
   2   7   0    4.66    0.46
   2   7   1   -0.04    0.10
   2   7   2    0.41    0.16
   2   7   3    0.07    0.08
   2   7   4    5.10    0.53
   2   7   5    0.08    0.13
   2   7   6    4.59    0.63
   2   7   7    1.71    0.43
   2   7   8   21.86    1.79
   2   7   9    0.99    0.44
   2   7  10   -0.19    0.35
   2   7  11    4.01    1.22
   2   7  12    0.65    0.56
   2   7  13    1.84    0.91
  -2  -8   9    0.33    0.28
  -2  -8   8    0.03    0.12
  -2  -8   7    0.07    0.16
  -2  -8   6    0.23    0.19
  -2  -8   5    1.53    0.44
  -2  -8   4    1.90    0.48
  -2  -8   3    6.07    0.82
   2   8  -2   36.65    1.63
  -2  -8   2   39.67    2.04
   2   8  -1   27.77    1.42
   2   8   0    5.93    0.64
   2   8   0    5.21    0.50
   2   8   1    0.13    0.12
   2   8   1    0.12    0.06
   2   8   2   -0.02    0.04
   2   8   3    2.56    0.42
   2   8   4    0.45    0.20
   2   8   5    3.37    0.51
   2   8   6    0.32    0.19
   2   8   7    0.43    0.23
   2   8   8    6.05    0.96
   2   8   9    9.25    1.39
   2   8  10    0.15    0.27
   2   8  11    1.53    0.74
   2   8  12    1.09    0.77
  -2  -9   7    0.18    0.12
  -2  -9   6    0.11    0.20
  -2  -9   5   -0.05    0.10
  -2  -9   4   -0.20    0.19
   2   9  -3    0.00    0.12
  -2  -9   3    0.44    0.32
   2   9  -2    0.08    0.09
   2   9  -1    2.54    0.44
   2   9   0   20.31    1.22
   2   9   1    1.10    0.30
   2   9   2    1.49    0.32
   2   9   3    1.03    0.30
   2   9   4    0.21    0.16
   2   9   5    0.22    0.19
   2   9   6    0.36    0.22
   2   9   7    0.18    0.10
   2   9   8    0.74    0.26
   2   9   9   -0.19    0.33
   2   9  10    0.53    0.22
   2  10  -5   -0.04    0.18
   2  10  -4    0.15    0.12
   2  10  -3    0.02    0.12
   2  10  -2    0.06    0.08
   2  10  -1   -0.01    0.04
   2  10   0    0.26    0.16
   2  10   1    0.67    0.25
   2  10   2    0.15    0.14
   2  10   3    0.44    0.23
   2  10   4    0.25    0.20
   2  10   5    0.93    0.33
   2  10   6    0.25    0.16
   2  10   7   -0.03    0.22
   2  10   8   -0.42    0.37
   2  11   1    0.44    0.23
   2  11   2    0.68    0.27
  -3   9  -2    1.44    0.37
  -3   9  -3   -0.01    0.11
  -3   8   9    2.34    0.77
  -3   8   9    2.20    0.67
  -3   8   8    0.91    0.56
  -3   8   8    0.20    0.11
  -3   8   7    2.79    1.04
  -3   8   7    2.31    0.65
  -3   8   6    0.52    0.56
  -3   8   6    0.43    0.23
  -3   8   5    0.37    0.46
  -3   8   5    0.20    0.21
  -3   8   4    0.84    0.33
  -3   8   4    0.13    0.18
  -3   8   3    0.56    0.18
  -3   8   3    1.00    0.44
  -3   8   2    1.38    0.51
  -3   8   1   -0.05    0.10
  -3   8   1   -0.03    0.06
  -3   8   0   -0.05    0.09
  -3   8   0    0.31    0.29
  -3   8  -1    0.27    0.14
  -3   8  -1    0.38    0.24
  -3   8  -2    0.58    0.24
  -3   8  -2   -0.16    0.24
  -3   8  -3    1.46    0.35
  -3   8  -3    2.56    0.87
  -3   8  -4    1.93    0.41
  -3   8  -4    2.67    0.96
  -3   8  -5    0.71    0.56
  -3   8  -6    0.27    0.46
  -3   8  -7    3.33    1.08
  -3   7  10    0.56    0.28
  -3   7  10    0.31    0.26
  -3   7   9    4.56    1.13
  -3   7   9    3.66    0.79
  -3   7   8    2.84    1.06
  -3   7   8    3.29    0.74
  -3   7   7    0.44    0.64
  -3   7   7    0.13    0.13
  -3   7   6    0.73    0.45
  -3   7   6    0.05    0.18
  -3   7   5    0.41    0.30
  -3   7   5    0.37    0.07
  -3   7   4   -0.03    0.25
  -3   7   4    0.06    0.10
  -3   7   3    5.93    0.97
  -3   7   3    6.70    1.02
  -3   7   2    0.50    0.18
  -3   7   2    0.25    0.09
  -3   7   2    0.24    0.24
  -3   7   1    1.19    0.28
  -3   7   1    1.16    0.31
  -3   7   1    0.99    0.41
  -3   7   0    0.05    0.06
  -3   7   0    0.05    0.08
  -3   7   0   -0.06    0.27
  -3   7  -1    0.04    0.04
  -3   7  -1    0.16    0.16
  -3   7  -2    2.98    0.47
  -3   7  -2    4.18    0.95
  -3   7  -3    0.80    0.23
  -3   7  -3    0.71    0.33
  -3   7  -4    2.28    0.77
  -3   7  -5   -0.15    0.30
  -3   7  -6    0.25    0.25
  -3   7  -7    0.41    0.35
  -3   7  -8    2.99    0.91
  -3   6  12    4.13    0.99
  -3   6  11    1.64    0.54
  -3   6  10    0.67    0.37
  -3   6  10    0.42    0.24
  -3   6   9    0.65    0.34
  -3   6   9    0.78    0.32
  -3   6   8    1.07    0.44
  -3   6   8    0.53    0.27
  -3   6   7    3.39    0.98
  -3   6   7    2.71    0.60
  -3   6   6    3.02    0.93
  -3   6   6    2.93    0.63
  -3   6   5   -0.01    0.17
  -3   6   5    0.15    0.13
  -3   6   4    2.37    0.66
  -3   6   4    2.65    0.57
  -3   6   3    1.41    0.40
  -3   6   3    2.09    0.51
  -3   6   2    4.76    0.72
  -3   6   2    5.41    0.86
  -3   6   2    5.89    0.59
  -3   6   1   17.00    1.06
  -3   6   1   14.55    1.04
  -3   6   1   15.74    1.52
  -3   6   0    0.83    0.21
  -3   6   0    0.55    0.17
  -3   6   0    0.46    0.29
  -3   6  -1   -0.04    0.10
  -3   6  -1   -0.01    0.05
  -3   6  -1    0.01    0.12
  -3   6  -2    2.43    0.39
  -3   6  -2    2.67    0.31
  -3   6  -2    2.55    0.69
  -3   6  -3    0.23    0.27
  -3   6  -3   -0.05    0.08
  -3   6  -3    0.06    0.07
  -3   6  -4    1.03    0.51
  -3   6  -5   -0.15    0.15
  -3   6  -6    0.59    0.46
   3  -6   7    0.62    0.24
  -3   6  -7    0.57    0.33
   3  -6   8    0.59    0.29
  -3   6  -8    0.91    0.42
   3  -6   9    0.56    0.26
   3  -6  10    1.44    0.47
  -3   5  13    0.42    0.25
  -3   5  12    0.59    0.36
  -3   5  11    3.08    0.68
  -3   5  11    2.10    0.68
  -3   5  11    1.98    0.50
  -3   5  10    0.59    0.35
  -3   5  10    0.24    0.17
  -3   5   9    0.62    0.35
  -3   5   9    0.16    0.16
  -3   5   8    0.68    0.34
  -3   5   8    0.60    0.25
  -3   5   7    0.59    0.36
  -3   5   7    0.21    0.17
  -3   5   6    6.32    1.24
  -3   5   6    5.21    0.79
  -3   5   5    1.76    0.66
  -3   5   5    1.07    0.35
  -3   5   4    0.09    0.12
  -3   5   4    0.04    0.10
  -3   5   3    0.33    0.21
  -3   5   3    0.33    0.12
  -3   5   2   -0.03    0.07
  -3   5   2    0.01    0.17
  -3   5   2    0.03    0.12
  -3   5   1    1.10    0.24
  -3   5   1    0.64    0.16
  -3   5   1    1.22    0.39
  -3   5   0    2.48    0.37
  -3   5   0    2.29    0.37
  -3   5   0    2.29    0.32
  -3   5   0    1.96    0.56
  -3   5  -1    0.02    0.06
  -3   5  -1    0.00    0.03
  -3   5  -1   -0.18    0.20
  -3   5  -2    2.65    0.39
  -3   5  -2    2.60    0.28
  -3   5  -2    2.43    0.62
  -3   5  -3    8.07    0.49
  -3   5  -3    7.06    0.64
  -3   5  -4    2.47    0.28
  -3   5  -4    2.18    0.35
  -3   5  -4    2.87    0.71
  -3   5  -5    3.16    0.34
  -3   5  -5    4.17    0.84
  -3   5  -6    3.96    0.84
  -3   5  -6    3.70    0.40
   3  -5   6    2.91    0.49
   3  -5   7    0.92    0.31
  -3   5  -7    0.93    0.39
  -3   5  -8    1.50    0.51
   3  -5   8    1.02    0.31
  -3   5  -9    0.85    0.42
   3  -5   9    0.75    0.30
   3  -5  10    0.21    0.22
   3  -5  10   -0.21    0.14
   3  -5  11    0.11    0.16
   3  -5  11   -0.10    0.19
  -3   4  14    0.03    0.06
  -3   4  13    0.01    0.07
  -3   4  12    0.46    0.22
  -3   4  11    0.44    0.26
  -3   4  11    0.28    0.15
  -3   4  10    1.74    0.42
  -3   4  10    2.74    0.58
  -3   4  10    2.26    0.62
  -3   4   9    3.02    0.64
  -3   4   9    1.30    0.52
  -3   4   9    2.07    0.45
  -3   4   8    0.05    0.05
  -3   4   8    0.76    0.38
  -3   4   7   68.22    3.15
  -3   4   7   53.92    2.33
  -3   4   6    2.41    0.66
  -3   4   5   19.75    1.92
  -3   4   4    0.61    0.51
  -3   4   3    0.54    0.28
  -3   4   2   14.88    0.83
   3  -4  -2   13.15    0.70
  -3   4   1    1.13    0.22
  -3   4   1    1.35    0.37
  -3   4   1    0.75    0.21
  -3   4   0   11.67    0.77
  -3   4   0   13.02    1.09
  -3   4   0   11.40    0.71
  -3   4   0   12.33    0.85
  -3   4  -1    2.85    0.38
  -3   4  -1    2.15    0.30
  -3   4  -1    2.52    0.27
  -3   4  -2    0.59    0.19
  -3   4  -2    0.31    0.14
  -3   4  -2    0.39    0.09
  -3   4  -3    0.10    0.09
  -3   4  -3   -0.03    0.02
  -3   4  -4   14.28    0.62
  -3   4  -4   13.66    0.81
  -3   4  -5    0.65    0.39
  -3   4  -5    0.63    0.17
  -3   4  -5    0.60    0.14
   3  -4   5    0.85    0.25
  -3   4  -6   10.55    0.60
   3  -4   6   11.49    0.93
   3  -4   7    0.13    0.12
  -3   4  -7    0.04    0.18
   3  -4   7   -0.02    0.12
   3  -4   8    1.19    0.32
   3  -4   8    1.20    0.38
  -3   4  -8    1.37    0.43
   3  -4   9   -0.16    0.17
   3  -4   9    0.13    0.19
  -3   4  -9   -0.12    0.15
   3  -4  10    0.76    0.33
   3  -4  10    0.57    0.32
   3  -4  11    0.35    0.25
   3  -4  11    0.33    0.25
   3  -4  12    0.33    0.20
   3  -4  12   -0.05    0.11
  -3   3  15    0.49    0.27
  -3   3  15    0.64    0.30
  -3   3  14    0.24    0.24
  -3   3  14   -0.12    0.13
  -3   3  13    0.15    0.14
  -3   3  13    0.14    0.09
  -3   3  12    0.17    0.10
  -3   3  11    0.48    0.22
  -3   3  11    0.31    0.17
  -3   3  10    0.20    0.16
  -3   3  10    0.28    0.15
  -3   3   9    0.22    0.24
  -3   3   8    1.09    0.34
  -3   3   8    1.60    0.55
  -3   3   7   22.98    1.52
  -3   3   6    0.36    0.24
  -3   3   5   69.97    2.82
  -3   3   4    2.45    0.59
   3  -3  -3    0.07    0.03
  -3   3   3    0.27    0.35
  -3   3   2    0.71    0.31
   3  -3  -2    0.89    0.15
  -3   3   1    3.73    0.40
  -3   3   1    2.65    0.47
  -3   3   1    3.35    0.39
   3  -3  -1    3.20    0.29
  -3   3   0    1.03    0.21
  -3   3   0    1.08    0.23
  -3   3   0    0.96    0.24
  -3   3   0    0.95    0.20
  -3   3   0    0.95    0.21
  -3   3  -1    0.08    0.07
  -3   3  -1   -0.13    0.08
  -3   3  -1    0.10    0.07
  -3   3  -1   -0.05    0.08
  -3   3  -1    0.11    0.08
  -3   3  -1   -0.05    0.04
  -3   3  -2    8.75    0.71
  -3   3  -2   10.12    0.72
  -3   3  -2    8.46    0.71
  -3   3  -2   10.21    0.41
  -3   3  -3    5.19    0.55
  -3   3  -3    5.43    0.52
  -3   3  -3    5.62    0.31
  -3   3  -4    3.40    0.38
  -3   3  -4    4.21    0.30
   3  -3   4    3.94    0.44
   3  -3   5    0.00    0.11
  -3   3  -5    0.20    0.10
   3  -3   5    0.20    0.08
   3  -3   5    0.12    0.09
   3  -3   6   18.99    1.38
  -3   3  -6   19.96    0.81
   3  -3   6   19.57    0.92
   3  -3   6   21.43    1.21
   3  -3   7    0.44    0.14
   3  -3   7    0.51    0.21
   3  -3   7    0.74    0.32
  -3   3  -7    0.40    0.10
  -3   3  -7    0.59    0.31
   3  -3   8    0.43    0.22
   3  -3   8    0.33    0.24
   3  -3   8    0.14    0.04
  -3   3  -8    0.49    0.27
   3  -3   9    7.54    1.02
   3  -3   9    6.52    0.85
  -3   3  -9    8.48    0.99
   3  -3  10    1.66    0.45
   3  -3  10    1.45    0.47
  -3   3 -10    1.55    0.42
   3  -3  11   -0.21    0.24
   3  -3  11    0.34    0.22
   3  -3  12    0.17    0.09
   3  -3  12    0.00    0.18
   3  -3  13    0.76    0.27
   3  -3  13   -0.07    0.12
  -3   2  15    2.07    0.56
  -3   2  15    1.34    0.45
  -3   2  14    0.31    0.21
  -3   2  14    0.14    0.04
  -3   2  13    0.43    0.28
  -3   2  13    0.26    0.21
  -3   2  12    0.07    0.15
  -3   2  12   -0.07    0.18
  -3   2  11    4.71    0.72
  -3   2  11    4.33    0.62
  -3   2  10   -0.01    0.07
  -3   2   9    0.46    0.16
  -3   2   8    0.14    0.13
  -3   2   7    7.31    0.81
  -3   2   6    2.59    0.59
  -3   2   5    6.57    0.67
   3  -2  -4    0.04    0.07
  -3   2   4    0.30    0.21
   3  -2  -3    0.55    0.14
  -3   2   3    0.68    0.22
  -3   2   2    1.80    0.33
   3  -2  -2    1.97    0.20
  -3   2   1   22.90    1.26
  -3   2   1   23.84    0.96
   3  -2  -1   24.70    0.64
  -3   2   1   24.86    1.17
  -3   2   0   89.50    1.92
  -3   2   0   87.73    1.76
  -3   2   0   90.05    2.14
  -3   2   0   91.88    2.22
  -3   2   0   84.64    1.66
  -3   2  -1    0.07    0.07
  -3   2  -1    0.17    0.06
  -3   2  -1    0.17    0.05
  -3   2  -1    0.06    0.08
  -3   2  -2    1.22    0.23
  -3   2  -2    1.17    0.12
  -3   2  -2    1.10    0.21
  -3   2  -2    1.51    0.28
  -3   2  -3   -0.03    0.04
   3  -2   3    0.01    0.06
  -3   2  -3    0.02    0.05
  -3   2  -3    0.03    0.03
   3  -2   4    2.83    0.35
   3  -2   4    2.63    0.40
  -3   2  -4    2.63    0.32
  -3   2  -4    2.86    0.34
   3  -2   4    3.09    0.35
   3  -2   5    8.73    0.81
  -3   2  -5    9.54    0.62
   3  -2   5    8.76    0.62
  -3   2  -5   10.39    0.54
   3  -2   5    8.92    0.67
   3  -2   6    0.10    0.07
   3  -2   6    0.09    0.13
   3  -2   6   -0.01    0.05
  -3   2  -6    0.19    0.12
  -3   2  -6    0.02    0.03
   3  -2   7    0.40    0.20
   3  -2   7    0.58    0.22
  -3   2  -7    0.70    0.22
  -3   2  -7    0.42    0.11
   3  -2   8   -0.01    0.05
   3  -2   8    0.14    0.12
  -3   2  -8    0.05    0.11
   3  -2   9    0.37    0.16
   3  -2   9    0.48    0.26
  -3   2  -9    0.64    0.28
   3  -2  10    1.75    0.48
  -3   2 -10    2.53    0.48
   3  -2  11    4.16    0.81
   3  -2  12   -0.07    0.24
   3  -2  13    0.23    0.26
   3  -2  14    0.10    0.16
  -3   1  15    0.37    0.25
  -3   1  14    0.64    0.34
  -3   1  14    0.86    0.36
  -3   1  13    0.09    0.08
  -3   1  13    0.33    0.20
  -3   1  12    0.12    0.06
  -3   1  12    0.28    0.17
  -3   1  11    1.62    0.42
  -3   1  11    1.91    0.45
  -3   1  10    0.29    0.22
  -3   1  10    0.04    0.11
  -3   1   9    9.68    0.82
  -3   1   9    8.84    0.89
  -3   1   8    0.15    0.15
  -3   1   8    0.03    0.09
  -3   1   7    0.11    0.10
  -3   1   7    0.09    0.05
  -3   1   6    0.18    0.12
  -3   1   6    0.23    0.08
  -3   1   5    2.73    0.33
  -3   1   5    2.47    0.42
  -3   1   4   48.01    1.73
   3  -1  -4   46.56    2.52
   3  -1  -3    0.62    0.15
  -3   1   3    0.55    0.17
   3  -1  -3    0.75    0.23
  -3   1   3    0.86    0.22
   3  -1  -2    4.87    0.40
  -3   1   2    5.08    0.54
   3  -1  -2    5.17    0.55
   3  -1  -1    5.70    0.43
  -3   1   1    6.61    0.57
  -3   1   1    4.86    0.29
  -3   1   1    6.20    0.57
   3  -1  -1    5.96    0.37
  -3   1   0    0.04    0.03
   3  -1   0    0.08    0.03
  -3   1   0    0.08    0.03
   3  -1   0    0.08    0.02
  -3   1   0    0.13    0.09
  -3   1  -1   21.12    0.97
  -3   1  -1   21.64    0.99
  -3   1  -1   20.99    0.68
   3  -1   2   13.73    0.67
  -3   1  -2   12.86    0.49
   3  -1   2   14.68    0.82
  -3   1  -2   14.56    0.80
   3  -1   3    1.71    0.27
  -3   1  -3    1.39    0.18
  -3   1  -3    1.51    0.25
   3  -1   3    1.66    0.20
   3  -1   3    1.35    0.25
   3  -1   4    4.79    0.50
  -3   1  -4    4.30    0.38
  -3   1  -4    4.73    0.45
   3  -1   4    4.14    0.44
  -3   1  -4    4.06    0.40
   3  -1   4    4.55    0.37
   3  -1   5   37.70    1.52
  -3   1  -5   38.37    1.36
  -3   1  -5   36.94    1.21
  -3   1  -5   35.37    1.49
   3  -1   5   34.69    1.21
  -3   1  -6    1.80    0.39
  -3   1  -6    1.54    0.23
   3  -1   6    1.56    0.32
   3  -1   7    8.86    0.85
  -3   1  -7    8.26    0.94
  -3   1  -8    1.18    0.35
   3  -1   8    1.16    0.30
   3  -1   9    1.65    0.41
   3  -1  10    0.79    0.31
   3  -1  11    4.38    0.77
   3  -1  12    0.30    0.19
   3  -1  13    0.14    0.16
   3  -1  14    0.23    0.20
  -3   0  15    1.27    0.52
  -3   0  14    0.16    0.19
  -3   0  13    0.11    0.15
  -3   0  13   -0.12    0.17
  -3   0  12    2.26    0.52
  -3   0  12    2.22    0.49
  -3   0  11    7.47    0.93
  -3   0  11    7.89    0.95
  -3   0  10    8.65    0.90
  -3   0  10    8.75    0.93
  -3   0   9    0.44    0.19
  -3   0   9    0.54    0.25
  -3   0   8    0.08    0.14
  -3   0   8    0.22    0.11
  -3   0   7   13.47    0.84
  -3   0   7   14.53    1.02
  -3   0   6    1.14    0.26
  -3   0   6    0.84    0.20
  -3   0   5  134.06    2.17
  -3   0   5  142.64    2.99
  -3   0   4   11.96    0.55
   3   0  -4   11.54    0.92
  -3   0   4   12.68    0.85
  -3   0   3   31.36    0.76
  -3   0   3   34.87    1.38
   3   0  -3   34.07    1.44
   3   0  -2    0.78    0.17
  -3   0   2    0.68    0.09
   3   0  -2    0.72    0.21
  -3   0   2    0.87    0.23
   3   0  -1    3.27    0.32
   3   0  -1    3.11    0.34
  -3   0   1    3.31    0.39
  -3   0   1    2.53    0.36
   3   0   0   23.17    0.85
   3   0   0   26.92    0.98
  -3   0   0   26.69    1.10
  -3   0   0   24.67    1.10
   3   0   1    5.33    0.41
   3   0   1    4.39    0.24
   3   0   1    5.75    0.54
  -3   0  -1    5.86    0.53
  -3   0  -1    5.33    0.47
   3   0   1    5.01    0.44
   3   0   2   16.94    0.62
  -3   0  -2   18.56    0.90
   3   0   2   18.82    0.86
   3   0   2   16.80    0.90
   3   0   3   20.60    0.90
   3   0   3   19.84    0.75
  -3   0  -3   22.60    0.99
   3   0   3   21.44    0.99
   3   0   3   20.35    0.52
   3   0   4    3.25    0.34
  -3   0  -4    3.81    0.40
   3   0   4    3.81    0.37
  -3   0  -4    3.78    0.20
   3   0   5    0.53    0.14
   3   0   5    0.48    0.15
  -3   0  -5    0.31    0.08
  -3   0  -5    0.49    0.15
  -3   0  -6   51.31    1.52
   3   0   6   54.95    1.69
   3   0   6   56.37    1.44
  -3   0  -6   57.08    1.78
   3   0   7    0.22    0.11
   3   0   7    0.37    0.19
  -3   0  -7    0.05    0.06
   3   0   8   23.22    1.29
   3   0   8   21.70    0.85
  -3   0  -8   22.33    1.46
   3   0   9    3.12    0.51
   3   0   9    2.67    0.29
   3   0  10    0.21    0.15
   3   0  11    0.29    0.21
   3   0  12    7.10    0.95
   3   0  13    0.24    0.17
   3   0  14    0.14    0.13
   3   0  15   -0.25    0.32
  -3  -1  15    1.67    0.60
  -3  -1  14    1.68    0.53
  -3  -1  13    0.66    0.27
  -3  -1  13    0.68    0.32
  -3  -1  12    0.30    0.16
  -3  -1  12    1.51    0.40
  -3  -1  11   -0.10    0.09
  -3  -1  11   -0.05    0.11
  -3  -1  10   -0.11    0.14
  -3  -1  10    0.08    0.08
  -3  -1   9    2.91    0.48
  -3  -1   9    2.23    0.46
  -3  -1   8    2.84    0.48
  -3  -1   8    3.58    0.53
  -3  -1   7   -0.01    0.10
  -3  -1   7    0.04    0.04
  -3  -1   6    1.97    0.33
  -3  -1   6    2.11    0.35
   3   1  -6    2.20    0.44
  -3  -1   5    2.60    0.34
   3   1  -5    3.04    0.43
  -3  -1   5    2.66    0.38
   3   1  -4    1.73    0.27
  -3  -1   4    1.44    0.24
  -3  -1   4    1.29    0.24
  -3  -1   3  158.28    2.43
  -3  -1   3  152.20    2.80
  -3  -1   2   14.59    0.57
   3   1  -2   16.53    0.47
  -3  -1   2   15.32    0.86
  -3  -1   2   16.16    0.94
  -3  -1   1    0.08    0.06
  -3  -1   1    0.11    0.10
   3   1  -1    0.19    0.04
   3   1   0   36.66    1.07
  -3  -1   0   35.23    1.31
  -3  -1   0   37.74    1.38
   3   1   1    3.49    0.33
  -3  -1  -1    4.05    0.44
   3   1   1    4.07    0.41
   3   1   2   96.57    1.71
  -3  -1  -2   91.51    1.66
   3   1   2   95.39    1.89
  -3  -1  -2   95.07    2.10
   3   1   2   95.60    2.06
   3   1   2   92.18    0.95
  -3  -1  -3    3.49    0.33
   3   1   3    3.68    0.36
  -3  -1  -3    3.75    0.41
   3   1   3    3.65    0.40
   3   1   3    3.21    0.31
  -3  -1  -4   18.92    0.50
  -3  -1  -4   19.90    0.81
  -3  -1  -4   17.87    0.92
   3   1   4   20.41    0.85
   3   1   4   19.32    0.93
   3   1   4   19.04    1.07
  -3  -1  -5    6.58    0.48
  -3  -1  -5    5.65    0.51
   3   1   5    6.65    0.50
   3   1   5    6.39    0.55
   3   1   5    7.58    0.60
  -3  -1  -5    6.70    0.36
   3   1   6    1.46    0.26
   3   1   6    1.56    0.26
  -3  -1  -6    1.71    0.23
   3   1   6    1.86    0.28
   3   1   7    0.20    0.09
   3   1   7    0.13    0.05
  -3  -1  -7    0.22    0.10
   3   1   8   24.79    1.23
  -3  -1  -8   25.32    1.26
   3   1   9    0.23    0.10
   3   1   9   -0.05    0.15
   3   1  10   -0.06    0.06
   3   1  10    0.12    0.10
   3   1  11    0.94    0.32
   3   1  12    0.28    0.23
   3   1  13    2.43    0.53
   3   1  14    0.01    0.17
   3   1  15    1.65    0.47
  -3  -2  14    0.23    0.22
  -3  -2  13    2.27    0.69
  -3  -2  12    0.29    0.15
  -3  -2  12    0.59    0.27
  -3  -2  11    0.03    0.13
  -3  -2  11    0.06    0.10
  -3  -2  10    1.73    0.48
  -3  -2  10    1.67    0.38
  -3  -2   9    1.15    0.35
  -3  -2   9    1.22    0.29
  -3  -2   8    0.49    0.26
  -3  -2   8    0.52    0.21
  -3  -2   7    2.08    0.37
  -3  -2   7    1.59    0.38
  -3  -2   6    0.02    0.09
  -3  -2   6    0.14    0.10
  -3  -2   5    7.96    0.74
   3   2  -5    7.57    0.54
  -3  -2   5    7.85    0.65
  -3  -2   4   11.43    0.81
   3   2  -4   11.60    0.62
  -3  -2   4   10.73    0.75
   3   2  -4   12.58    0.78
  -3  -2   3    0.41    0.14
  -3  -2   3    0.50    0.16
  -3  -2   3    0.37    0.10
   3   2  -3    0.37    0.11
   3   2  -3    0.54    0.17
  -3  -2   2    5.90    0.57
   3   2  -2    5.79    0.44
  -3  -2   2    5.75    0.55
  -3  -2   1    0.29    0.10
   3   2  -1    0.30    0.10
  -3  -2   1    0.35    0.13
  -3  -2   0    0.03    0.02
  -3  -2   0    0.11    0.06
  -3  -2   0    0.03    0.07
   3   2   1   30.66    0.95
  -3  -2  -1   29.89    1.24
   3   2   2  124.18    1.90
   3   2   2  123.26    1.53
   3   2   2  123.09    1.57
   3   2   3    0.24    0.08
   3   2   3    0.23    0.11
  -3  -2  -3    0.43    0.13
  -3  -2  -3    0.22    0.10
   3   2   3    0.22    0.04
  -3  -2  -4   49.65    1.20
   3   2   4   49.49    1.63
   3   2   4   47.52    1.30
  -3  -2  -4   48.94    1.00
  -3  -2  -5   16.78    0.71
   3   2   5   15.41    0.94
  -3  -2  -5   17.14    0.63
  -3  -2  -6    3.64    0.35
   3   2   6    3.86    0.47
   3   2   6    3.67    0.64
  -3  -2  -6    4.25    0.33
   3   2   6    2.70    0.58
   3   2   7   21.33    1.12
   3   2   7   25.04    1.54
   3   2   7   23.43    1.57
  -3  -2  -7   26.64    0.98
   3   2   8    0.70    0.27
   3   2   8    1.04    0.28
   3   2   8    0.53    0.21
   3   2   9    2.63    0.44
   3   2   9    2.33    0.42
   3   2  10    0.13    0.10
   3   2  10    0.07    0.05
   3   2  11    0.00    0.18
   3   2  12    2.34    0.47
   3   2  13    3.03    0.56
   3   2  14   -0.01    0.05
   3   2  15    0.33    0.21
  -3  -3  14    0.25    0.17
  -3  -3  13    1.11    0.52
  -3  -3  12    1.18    0.47
  -3  -3  11    0.25    0.16
  -3  -3  11    0.51    0.30
  -3  -3  10   -0.06    0.14
  -3  -3  10    0.03    0.07
  -3  -3   9   17.18    1.44
  -3  -3   9   19.94    1.28
  -3  -3   8    9.64    1.03
  -3  -3   8   10.66    0.91
  -3  -3   7   16.37    1.27
  -3  -3   7   16.70    1.08
  -3  -3   6    1.96    0.37
  -3  -3   6    2.15    0.44
  -3  -3   5    0.94    0.23
  -3  -3   5    0.85    0.29
  -3  -3   4    8.33    0.77
   3   3  -4    9.40    0.72
  -3  -3   4    8.47    0.70
   3   3  -4    9.94    0.72
   3   3  -3    3.82    0.47
  -3  -3   3    3.46    0.45
   3   3  -3    3.94    0.45
  -3  -3   3    4.12    0.50
   3   3  -2   27.61    1.24
  -3  -3   2   25.35    1.22
   3   3  -2   25.92    1.14
  -3  -3   2   27.50    1.27
  -3  -3   2   24.02    1.14
  -3  -3   1    1.38    0.25
   3   3  -1    1.24    0.26
  -3  -3   1    1.50    0.28
  -3  -3   1    1.09    0.26
  -3  -3   0   21.37    1.15
   3   3   0   22.71    1.12
  -3  -3   0   22.79    0.93
   3   3   1    0.07    0.02
  -3  -3  -1    0.08    0.09
   3   3   2   20.71    0.77
  -3  -3  -2   17.63    1.02
   3   3   2   20.01    0.73
   3   3   2   19.47    0.80
   3   3   3    8.64    0.47
  -3  -3  -3    7.47    0.69
   3   3   3    8.24    0.45
   3   3   3    8.56    0.50
   3   3   4  109.56    1.85
  -3  -3  -4  107.38    1.82
  -3  -3  -5    0.83    0.15
   3   3   5    0.60    0.14
  -3  -3  -5    0.85    0.16
  -3  -3  -6   13.13    0.62
  -3  -3  -6   14.19    0.68
  -3  -3  -7    0.35    0.09
   3   3   7    0.32    0.16
  -3  -3  -8    0.07    0.08
   3   3   8   -0.02    0.14
   3   3   9    2.44    0.61
   3   3   9    1.78    0.57
   3   3  10    0.96    0.36
   3   3  10    0.53    0.27
   3   3  11    0.14    0.07
   3   3  11    0.26    0.26
   3   3  12    0.38    0.23
   3   3  12    0.12    0.11
   3   3  13    0.84    0.27
   3   3  14   -0.02    0.12
   3   3  15    0.53    0.17
  -3  -4  13    0.37    0.23
  -3  -4  12    0.30    0.24
  -3  -4  11    0.13    0.18
  -3  -4  10    2.54    0.44
  -3  -4  10    2.41    0.58
  -3  -4   9   10.64    1.18
  -3  -4   9   11.81    0.94
  -3  -4   8   -0.02    0.17
  -3  -4   8    0.25    0.16
  -3  -4   7    6.83    0.87
  -3  -4   7    7.52    0.73
  -3  -4   6    0.04    0.07
  -3  -4   6    0.70    0.23
  -3  -4   5   -0.10    0.17
  -3  -4   5    0.05    0.08
  -3  -4   4    7.62    0.74
  -3  -4   4    6.49    0.73
  -3  -4   3    1.53    0.33
  -3  -4   3    1.66    0.32
  -3  -4   3    1.79    0.36
  -3  -4   2    1.52    0.33
   3   4  -2    1.60    0.37
  -3  -4   2    1.80    0.36
  -3  -4   2    1.39    0.28
  -3  -4   1    0.01    0.05
   3   4  -1   -0.08    0.10
   3   4  -1    0.00    0.05
  -3  -4   1    0.13    0.12
  -3  -4   0    4.54    0.55
  -3  -4   0    5.12    0.50
   3   4   0    4.80    0.53
   3   4   1   15.59    0.81
  -3  -4  -1   13.03    0.96
   3   4   1   13.76    0.88
   3   4   1   13.67    0.86
   3   4   2    0.17    0.06
  -3  -4  -2    0.22    0.17
   3   4   2    0.14    0.07
   3   4   3    0.95    0.16
   3   4   3    1.16    0.21
   3   4   3    1.00    0.21
   3   4   4    7.59    0.40
  -3  -4  -4    6.74    0.52
   3   4   4    8.00    0.52
   3   4   5   14.49    0.81
   3   4   6    3.80    0.50
  -3  -4  -7   35.31    0.97
   3   4   7   29.06    1.78
  -3  -4  -8    5.14    0.39
   3   4   8    4.78    0.89
  -3  -4  -9    0.12    0.07
   3   4   9    0.32    0.24
  -3  -4 -10    2.43    0.28
   3   4  10    2.49    0.75
  -3  -4 -11    1.06    0.19
   3   4  11    1.40    0.53
   3   4  11    0.99    0.52
   3   4  12    0.97    0.39
   3   4  12    1.28    0.45
   3   4  13    0.23    0.24
   3   4  13   -0.05    0.10
   3   4  14    1.26    0.41
   3   4  14    1.63    0.41
   3   4  15   -0.09    0.24
  -3  -5  13    0.98    0.47
  -3  -5  12    1.06    0.49
  -3  -5  11   -0.18    0.20
  -3  -5  10    0.07    0.09
  -3  -5   9   -0.11    0.09
  -3  -5   9   -0.05    0.10
  -3  -5   8   -0.01    0.13
  -3  -5   8   -0.02    0.12
  -3  -5   7    1.99    0.48
  -3  -5   7    1.35    0.40
  -3  -5   7    1.28    0.32
  -3  -5   6    0.17    0.14
  -3  -5   6    0.16    0.09
  -3  -5   5    2.02    0.45
  -3  -5   5    1.13    0.30
  -3  -5   4    0.39    0.20
  -3  -5   4    0.16    0.10
  -3  -5   3   11.21    0.92
  -3  -5   3   11.94    1.03
  -3  -5   2   67.66    2.38
  -3  -5   2   70.96    2.39
   3   5  -1    5.18    0.55
  -3  -5   1    5.34    0.69
  -3  -5   1    4.96    0.60
  -3  -5   0    3.12    0.43
   3   5   0    2.78    0.40
   3   5   1    1.86    0.30
   3   5   1    1.53    0.31
   3   5   2   22.05    1.00
   3   5   2   21.50    1.17
   3   5   3    9.86    0.66
   3   5   4   27.78    0.75
   3   5   4   29.47    1.08
   3   5   5   11.03    0.73
   3   5   6    1.65    0.33
   3   5   7   -0.21    0.26
   3   5   8    2.88    0.63
   3   5   9   10.01    1.40
   3   5  10    0.97    0.53
   3   5  11    0.04    0.21
   3   5  12    1.73    0.66
   3   5  12    0.62    0.48
   3   5  13    2.91    0.75
   3   5  13    2.42    0.72
   3   5  14    0.02    0.09
   3   5  14    0.14    0.21
   3   5  15    0.29    0.16
  -3  -6  12   -0.03    0.15
  -3  -6  11    0.98    0.43
  -3  -6  11    0.19    0.22
  -3  -6  10    0.11    0.13
  -3  -6  10    0.02    0.10
  -3  -6   9    0.27    0.21
  -3  -6   8    0.56    0.21
  -3  -6   7    0.13    0.19
  -3  -6   6    0.25    0.22
  -3  -6   5   -0.55    0.25
  -3  -6   4    3.31    0.59
  -3  -6   3    1.60    0.42
  -3  -6   2    2.24    0.46
   3   6  -1    0.47    0.20
  -3  -6   1    0.17    0.12
   3   6   0    0.06    0.06
  -3  -6   0    0.02    0.06
   3   6   1   -0.08    0.10
   3   6   1    0.01    0.07
   3   6   2    1.13    0.26
   3   6   3   19.16    1.01
   3   6   4    4.89    0.32
   3   6   4    6.51    0.56
   3   6   5    0.65    0.22
   3   6   6    8.88    0.78
   3   6   7    2.55    0.48
   3   6   8    0.21    0.20
   3   6   9    7.67    1.22
   3   6  10    0.58    0.55
   3   6  11    0.22    0.31
   3   6  12   -0.60    0.54
   3   6  13    0.40    0.54
   3   6  13    0.06    0.50
   3   6  14    0.42    0.37
   3   6  14    2.50    0.93
   3   6  15    0.41    0.31
  -3  -7  10    0.08    0.17
  -3  -7   9    0.40    0.30
  -3  -7   8    1.16    0.43
  -3  -7   7    4.73    0.85
  -3  -7   6    1.71    0.52
  -3  -7   5    0.97    0.35
  -3  -7   4    0.46    0.26
  -3  -7   3    0.26    0.21
  -3  -7   2    0.04    0.07
   3   7  -1    0.30    0.14
  -3  -7   1    0.40    0.19
   3   7   0   -0.06    0.10
   3   7   0    0.16    0.13
   3   7   1    1.74    0.35
   3   7   1    1.70    0.34
   3   7   2    0.24    0.14
   3   7   3    0.46    0.19
   3   7   4    6.79    0.38
   3   7   4    9.47    0.74
   3   7   5    3.81    0.50
   3   7   6   18.71    1.20
   3   7   7    0.41    0.27
   3   7   8   -0.27    0.27
   3   7   9   -0.57    0.48
   3   7  10    1.72    0.68
   3   7  11    0.14    0.35
   3   7  12    0.16    0.16
   3   7  13   -0.43    0.21
   3   7  14    0.80    0.59
  -3  -8   9   -0.20    0.24
  -3  -8   8   -0.02    0.18
  -3  -8   7    0.24    0.23
  -3  -8   6    0.37    0.29
  -3  -8   5    2.13    0.52
  -3  -8   4    0.73    0.25
  -3  -8   3    0.16    0.13
  -3  -8   2    0.06    0.17
   3   8  -1    0.01    0.08
   3   8   0    5.10    0.63
   3   8   0    4.93    0.56
   3   8   1    0.35    0.12
   3   8   1    0.44    0.19
   3   8   2    5.62    0.64
   3   8   3    0.48    0.20
   3   8   4    0.56    0.25
   3   8   5   -0.01    0.07
   3   8   6    0.94    0.32
   3   8   7    0.20    0.17
   3   8   8    1.37    0.46
   3   8   9    2.61    0.68
   3   8  10    0.96    0.49
   3   8  11    1.20    0.62
   3   8  12   -0.56    0.42
  -3  -9   7    0.12    0.23
  -3  -9   6    0.00    0.19
  -3  -9   5    0.06    0.10
  -3  -9   4    1.06    0.40
  -3  -9   3    0.58    0.32
   3   9  -2   -0.25    0.15
   3   9  -1   -0.13    0.14
   3   9   0    9.60    0.88
   3   9   1    3.87    0.55
   3   9   1    3.47    0.56
   3   9   2    1.96    0.41
   3   9   2    1.74    0.37
   3   9   3    0.59    0.24
   3   9   4    0.15    0.13
   3   9   5    1.53    0.38
   3   9   6    1.88    0.42
   3   9   7    2.22    0.52
   3   9   8    0.13    0.16
   3   9   9   -0.28    0.36
   3   9  10    1.56    0.64
   3   9  11    2.59    0.97
   3  10  -4   -0.16    0.18
  -3 -10   4    0.07    0.19
   3  10  -3    0.06    0.08
   3  10  -2    0.47    0.20
   3  10  -1    0.05    0.13
   3  10   0    1.50    0.37
   3  10   1    0.18    0.16
   3  10   2    2.09    0.43
   3  10   3    1.17    0.33
   3  10   4    2.22    0.45
   3  10   5    0.20    0.14
   3  10   6    0.46    0.24
   3  10   7    0.22    0.16
   3  10   8   -0.05    0.09
  -4   8   0   -0.03    0.17
  -4   8  -1    0.80    0.25
  -4   8  -2    3.45    0.60
  -4   7   9   -0.24    0.21
  -4   7   8    1.25    0.47
  -4   7   7    5.25    0.95
  -4   7   6    0.17    0.11
  -4   7   5   -0.23    0.25
  -4   7   4    2.56    0.65
  -4   7   3    0.06    0.06
  -4   7   2    0.74    0.41
  -4   7   1   -0.03    0.08
  -4   7   1    0.08    0.22
  -4   7   0    0.07    0.08
  -4   7   0    0.34    0.22
  -4   7   0    0.18    0.18
  -4   7  -1   -0.14    0.18
  -4   7  -1    0.21    0.18
  -4   7  -1    0.36    0.29
  -4   7  -2    0.08    0.08
  -4   7  -2   -0.22    0.39
  -4   7  -3    0.23    0.17
  -4   7  -3    0.00    0.28
  -4   7  -4    2.32    0.46
  -4   7  -4    1.78    0.72
  -4   7  -5    0.63    0.25
  -4   7  -5    0.53    0.10
  -4   7  -6    0.47    0.46
  -4   7  -7    1.70    0.81
  -4   6  10    0.57    0.27
  -4   6  10    0.16    0.14
  -4   6   9    0.26    0.28
  -4   6   9   -0.24    0.21
  -4   6   8    0.17    0.27
  -4   6   8    0.05    0.09
  -4   6   7    0.30    0.31
  -4   6   7    0.34    0.20
  -4   6   6    0.80    0.36
  -4   6   6    0.69    0.35
  -4   6   5    0.35    0.46
  -4   6   5    0.10    0.14
  -4   6   4    2.46    0.61
  -4   6   4    1.84    0.63
  -4   6   3    0.07    0.07
  -4   6   2    0.25    0.22
  -4   6   1    8.82    0.82
  -4   6   1    8.27    1.23
  -4   6   0    0.49    0.22
  -4   6   0    0.43    0.19
  -4   6   0    0.76    0.41
  -4   6  -1    2.27    0.42
  -4   6  -1    2.37    0.47
  -4   6  -1    2.39    0.73
  -4   6  -2    0.07    0.05
  -4   6  -2   -0.04    0.07
  -4   6  -2   -0.02    0.26
  -4   6  -3    0.22    0.13
  -4   6  -3    0.27    0.28
  -4   6  -4    2.30    0.42
  -4   6  -4    2.22    0.74
  -4   6  -5    0.73    0.24
  -4   6  -5    0.82    0.45
  -4   6  -6    0.93    0.29
  -4   6  -6    1.56    0.68
  -4   6  -7    1.68    0.70
  -4   6  -8    0.40    0.29
  -4   5  10    0.34    0.19
  -4   5   9    0.07    0.14
  -4   5   9    0.08    0.07
  -4   5   8    0.45    0.26
  -4   5   8    0.19    0.13
  -4   5   7    0.50    0.29
  -4   5   7    0.08    0.06
  -4   5   6    1.29    0.43
  -4   5   6    1.10    0.39
  -4   5   5   -0.01    0.13
  -4   5   4    0.48    0.37
  -4   5   3    0.08    0.27
  -4   5   2    1.22    0.42
  -4   5   1   11.74    0.89
  -4   5   1   10.86    1.01
  -4   5   0    0.20    0.15
  -4   5   0    0.24    0.14
  -4   5   0    0.04    0.19
  -4   5  -1    3.26    0.49
  -4   5  -1    2.60    0.49
  -4   5  -2    0.14    0.06
  -4   5  -2   -0.13    0.13
  -4   5  -3    9.56    0.83
  -4   5  -3   11.15    1.62
  -4   5  -3    8.93    0.86
  -4   5  -4    0.05    0.12
  -4   5  -4    0.20    0.15
  -4   5  -5    0.04    0.07
  -4   5  -5   -0.27    0.49
  -4   5  -6    1.74    0.64
  -4   5  -7    0.12    0.17
  -4   5  -8    1.32    0.49
  -4   5  -9    0.72    0.42
  -4   4  11    2.27    0.58
  -4   4  10    1.37    0.45
  -4   4  10    0.90    0.37
  -4   4   9    2.51    0.59
  -4   4   9    1.55    0.44
  -4   4   8    0.00    0.11
  -4   4   7    4.26    0.68
  -4   4   6    6.99    0.87
  -4   4   5    2.21    0.49
  -4   4   4    0.46    0.20
  -4   4   3    3.84    0.70
  -4   4   2    0.18    0.13
  -4   4   2    0.38    0.33
  -4   4   1    0.64    0.21
  -4   4   1    0.65    0.25
  -4   4   1    0.99    0.42
  -4   4   0    0.05    0.06
  -4   4   0    0.14    0.16
  -4   4   0    0.26    0.24
  -4   4  -1    0.61    0.21
  -4   4  -1    0.57    0.20
  -4   4  -1    0.43    0.07
  -4   4  -2    2.81    0.44
  -4   4  -2    2.25    0.30
  -4   4  -2    2.78    0.47
  -4   4  -3    6.61    0.67
  -4   4  -3    5.47    0.62
  -4   4  -4   31.23    1.45
  -4   4  -4   28.26    1.37
  -4   4  -5   13.20    0.94
  -4   4  -5   11.29    0.80
   4  -4   7    0.20    0.11
  -4   4  -7   -0.12    0.19
  -4   4  -8    0.76    0.36
   4  -4   8    0.50    0.23
   4  -4   9    0.00    0.17
  -4   4  -9   -0.27    0.22
   4  -4  10    0.37    0.20
   4  -4  11    0.80    0.36
   4  -4  12    0.08    0.12
  -4   3  13   -0.03    0.06
  -4   3  12    0.25    0.20
  -4   3  11    0.25    0.22
  -4   3  11   -0.47    0.21
  -4   3  10    3.16    0.65
  -4   3  10    3.01    0.48
  -4   3   9    1.74    0.47
  -4   3   9    2.05    0.39
  -4   3   8    1.66    0.44
  -4   3   8    2.47    0.46
  -4   3   7    5.12    0.77
  -4   3   7    4.45    0.70
  -4   3   6    9.59    1.21
  -4   3   6   14.13    1.22
  -4   3   5   89.34    2.97
  -4   3   5   92.35    2.66
  -4   3   4    3.57    0.51
  -4   3   4    3.27    0.59
  -4   3   3    5.84    0.64
   4  -3  -3    5.32    0.39
  -4   3   3    5.79    0.72
  -4   3   2    0.42    0.21
  -4   3   2    0.12    0.09
  -4   3   2    0.37    0.19
   4  -3  -2    0.08    0.03
  -4   3   1    0.00    0.11
  -4   3   1    0.12    0.15
  -4   3   1    0.03    0.06
  -4   3   1   -0.06    0.07
   4  -3  -1    0.00    0.03
  -4   3   1    0.03    0.07
  -4   3   0    7.80    0.69
  -4   3   0    7.27    0.60
  -4   3   0    7.62    0.70
  -4   3   0    7.86    0.79
  -4   3   0    7.22    0.62
  -4   3  -1    0.19    0.07
  -4   3  -1    0.35    0.17
  -4   3  -1    0.35    0.10
  -4   3  -1    0.52    0.21
  -4   3  -1    0.29    0.17
  -4   3  -2    1.13    0.22
  -4   3  -2    1.64    0.32
  -4   3  -2    1.11    0.25
  -4   3  -2    1.49    0.27
  -4   3  -2    1.43    0.34
  -4   3  -3    1.22    0.28
  -4   3  -3    0.88    0.15
  -4   3  -3    1.14    0.24
  -4   3  -3    1.32    0.29
  -4   3  -4    8.68    0.72
  -4   3  -4    7.31    0.29
  -4   3  -5    8.61    0.73
  -4   3  -5    7.83    0.66
   4  -3   6   26.17    1.63
  -4   3  -6   24.03    1.13
   4  -3   6   23.53    1.14
   4  -3   7    0.45    0.25
   4  -3   7    0.55    0.20
   4  -3   7    0.52    0.20
   4  -3   8    1.43    0.41
   4  -3   8    0.96    0.26
   4  -3   9    0.04    0.10
   4  -3   9    0.33    0.18
  -4   3  -9    0.35    0.27
   4  -3  10    0.76    0.36
   4  -3  11    0.04    0.14
   4  -3  12    0.04    0.17
   4  -3  13   -0.34    0.25
  -4   2  14    0.85    0.43
  -4   2  13    0.11    0.17
  -4   2  12    0.12    0.14
  -4   2  12   -0.08    0.13
  -4   2  11    0.37    0.13
  -4   2  11    0.75    0.26
  -4   2  10    0.07    0.14
  -4   2  10   -0.10    0.09
  -4   2   9    0.15    0.16
  -4   2   9   -0.07    0.11
  -4   2   8    1.32    0.39
  -4   2   8    1.60    0.29
  -4   2   7   11.60    0.78
  -4   2   7   10.34    1.05
  -4   2   6    1.13    0.36
  -4   2   6    1.27    0.27
  -4   2   5    2.62    0.51
  -4   2   5    3.04    0.43
  -4   2   4    1.84    0.43
  -4   2   4    2.63    0.49
  -4   2   3    1.87    0.42
   4  -2  -3    1.65    0.23
   4  -2  -2    2.85    0.24
  -4   2   2    3.08    0.49
  -4   2   1   15.27    0.68
   4  -2  -1   15.50    0.51
  -4   2   0    2.64    0.38
  -4   2   0    2.06    0.24
  -4   2   0    2.82    0.47
  -4   2   0    2.33    0.28
  -4   2  -1    4.38    0.50
  -4   2  -1    4.30    0.34
  -4   2  -1    4.29    0.55
  -4   2  -1    4.20    0.40
  -4   2  -2    2.29    0.36
  -4   2  -2    1.80    0.23
  -4   2  -2    2.21    0.38
  -4   2  -3    0.61    0.20
  -4   2  -3    0.74    0.23
  -4   2  -3    0.59    0.14
  -4   2  -4    1.56    0.31
  -4   2  -4    1.64    0.26
   4  -2   4    1.16    0.27
  -4   2  -4    1.50    0.30
  -4   2  -5    1.44    0.28
  -4   2  -5    1.50    0.30
   4  -2   5    1.29    0.30
  -4   2  -5    0.89    0.14
  -4   2  -5    1.00    0.07
   4  -2   5    1.48    0.30
   4  -2   5    1.38    0.22
  -4   2  -6   -0.02    0.08
   4  -2   6    0.13    0.11
   4  -2   6   -0.01    0.09
   4  -2   6   -0.04    0.07
  -4   2  -7    2.59    0.36
   4  -2   7    2.21    0.38
   4  -2   7    2.29    0.47
   4  -2   7    2.35    0.38
   4  -2   8    5.55    0.82
   4  -2   8    5.57    0.64
   4  -2   8    6.24    0.68
   4  -2   9    6.12    0.92
   4  -2   9    4.72    0.61
   4  -2   9    5.45    0.67
   4  -2  10    2.01    0.46
   4  -2  10    1.91    0.55
   4  -2  11    1.66    0.52
   4  -2  12    1.27    0.49
   4  -2  13   -0.04    0.11
  -4   1  14   -0.17    0.26
  -4   1  14   -0.18    0.20
  -4   1  13    0.71    0.31
  -4   1  13    0.62    0.28
  -4   1  12   -0.04    0.12
  -4   1  12    0.06    0.21
  -4   1  11    1.95    0.44
  -4   1  11    2.08    0.53
  -4   1  10    2.75    0.50
  -4   1  10    3.04    0.64
  -4   1   9    0.88    0.36
  -4   1   9    0.91    0.28
  -4   1   8    0.18    0.16
  -4   1   8    0.40    0.18
  -4   1   7    0.76    0.27
  -4   1   7    0.89    0.21
  -4   1   6    0.76    0.28
  -4   1   6    0.53    0.14
  -4   1   5    0.49    0.27
  -4   1   5    0.45    0.11
  -4   1   4    1.99    0.42
  -4   1   4    1.83    0.19
   4  -1  -4    1.28    0.33
  -4   1   3    0.24    0.05
   4  -1  -3    0.30    0.15
  -4   1   3    0.40    0.16
   4  -1  -2    0.03    0.07
  -4   1   2    0.09    0.15
   4  -1  -1    1.66    0.17
  -4   1   1    1.82    0.36
   4  -1   0   44.23    0.64
  -4   1   0   45.37    1.03
  -4   1  -1    0.51    0.11
  -4   1  -1    0.66    0.12
  -4   1  -2    6.36    0.47
  -4   1  -2    7.54    0.68
  -4   1  -3    0.11    0.08
   4  -1   3    0.07    0.08
  -4   1  -3    0.19    0.15
  -4   1  -3    0.08    0.10
   4  -1   3    0.16    0.10
  -4   1  -4    7.80    0.65
   4  -1   4    6.13    0.58
  -4   1  -4    6.49    0.69
  -4   1  -4    7.33    0.68
   4  -1   4    6.17    0.61
  -4   1  -5    1.74    0.31
  -4   1  -5    1.63    0.29
   4  -1   5    1.81    0.34
   4  -1   5    1.95    0.34
  -4   1  -5    1.63    0.39
   4  -1   5    1.65    0.22
  -4   1  -6    2.46    0.38
   4  -1   6    2.19    0.39
   4  -1   6    2.17    0.43
  -4   1  -6    1.72    0.17
   4  -1   6    2.38    0.30
  -4   1  -6    1.88    0.32
   4  -1   7    0.16    0.11
   4  -1   7    0.22    0.12
  -4   1  -7    0.25    0.12
   4  -1   7    0.31    0.20
   4  -1   8    1.52    0.32
   4  -1   8    1.18    0.31
   4  -1   9    0.47    0.18
   4  -1   9    0.47    0.24
   4  -1  10    0.56    0.23
   4  -1  11    2.30    0.56
   4  -1  12    0.02    0.10
   4  -1  13    0.45    0.25
   4  -1  14   -0.02    0.13
  -4   0  15   -0.01    0.28
  -4   0  14    0.09    0.27
  -4   0  14    0.78    0.34
  -4   0  13    1.28    0.46
  -4   0  13    0.93    0.35
  -4   0  12    0.22    0.18
  -4   0  12   -0.26    0.18
  -4   0  11    1.36    0.37
  -4   0  11    1.10    0.36
  -4   0  10    1.78    0.42
  -4   0  10    1.94    0.50
  -4   0   9    5.66    0.70
  -4   0   9    7.11    0.88
  -4   0   8    0.37    0.17
  -4   0   8    0.31    0.19
  -4   0   7    0.09    0.09
  -4   0   7    0.05    0.10
  -4   0   6    0.06    0.07
  -4   0   6    0.09    0.10
  -4   0   5    2.12    0.29
  -4   0   5    2.12    0.42
  -4   0   4    0.75    0.14
   4   0  -4    1.23    0.40
  -4   0   4    0.74    0.26
  -4   0   3    2.90    0.24
   4   0  -3    3.61    0.59
  -4   0   3    3.40    0.48
   4   0  -2    0.43    0.22
  -4   0   2    0.43    0.19
   4   0  -1    1.93    0.37
  -4   0   1    2.04    0.36
  -4   0   0    5.02    0.57
   4   0   0    4.42    0.40
  -4   0  -1    0.51    0.18
   4   0   2    4.24    0.30
  -4   0  -2    4.78    0.54
   4   0   2    4.67    0.54
   4   0   3    5.06    0.41
  -4   0  -3    5.46    0.59
   4   0   3    5.63    0.59
   4   0   3    5.18    0.52
  -4   0  -4    2.44    0.36
  -4   0  -4    2.23    0.35
   4   0   4    2.26    0.31
   4   0   4    2.36    0.38
   4   0   4    2.41    0.35
   4   0   5    0.87    0.14
  -4   0  -5    0.98    0.23
   4   0   5    0.92    0.21
  -4   0  -5    0.63    0.06
   4   0   5    1.24    0.25
   4   0   5    1.15    0.27
  -4   0  -5    0.94    0.24
  -4   0  -6    0.38    0.15
   4   0   6    0.33    0.14
   4   0   6    0.25    0.10
  -4   0  -6    0.34    0.07
  -4   0  -6    0.44    0.18
   4   0   6    0.39    0.16
  -4   0  -7    8.27    0.68
  -4   0  -7    6.17    0.60
   4   0   7    7.12    0.71
  -4   0  -7    7.58    0.42
   4   0   7    7.83    0.63
   4   0   8   27.06    1.46
  -4   0  -8   25.65    0.97
   4   0   8   25.09    1.07
   4   0   9    2.24    0.45
   4   0  10    2.28    0.49
   4   0  11    1.39    0.41
   4   0  12    0.25    0.17
   4   0  13    1.74    0.51
   4   0  14    0.15    0.16
  -4  -1  15    0.59    0.40
  -4  -1  14    0.07    0.13
  -4  -1  13    0.05    0.16
  -4  -1  13    0.43    0.30
  -4  -1  12    0.28    0.16
  -4  -1  12    0.85    0.35
  -4  -1  11    1.12    0.42
  -4  -1  11    0.88    0.32
  -4  -1  10    0.11    0.09
  -4  -1  10    0.09    0.06
  -4  -1   9    1.81    0.41
  -4  -1   9    1.87    0.44
  -4  -1   8    2.65    0.47
  -4  -1   8    2.85    0.50
  -4  -1   7    0.77    0.22
  -4  -1   7    1.04    0.29
  -4  -1   6    0.70    0.22
  -4  -1   6    0.78    0.26
  -4  -1   5    1.69    0.31
  -4  -1   5    1.26    0.30
  -4  -1   4   -0.05    0.07
  -4  -1   4   -0.06    0.11
  -4  -1   3   28.03    0.89
  -4  -1   3   28.13    1.36
  -4  -1   2    1.47    0.32
  -4  -1   1    3.26    0.46
  -4  -1   0    2.91    0.44
  -4  -1  -1    0.83    0.22
   4   1   2   12.04    0.41
  -4  -1  -2   12.21    0.89
   4   1   2   10.17    0.29
   4   1   2   12.69    0.92
  -4  -1  -3    3.65    0.40
   4   1   3    3.43    0.27
  -4  -1  -3    2.94    0.43
   4   1   3    3.37    0.48
   4   1   3    2.87    0.29
  -4  -1  -4    1.23    0.24
   4   1   4    1.09    0.15
   4   1   4    1.25    0.28
   4   1   4    0.86    0.14
   4   1   4    1.06    0.28
  -4  -1  -4    1.08    0.27
  -4  -1  -5    4.45    0.47
   4   1   5    3.64    0.36
  -4  -1  -5    3.38    0.47
   4   1   5    3.83    0.47
  -4  -1  -5    3.29    0.23
  -4  -1  -6   11.01    0.76
  -4  -1  -6    8.85    0.74
   4   1   6    8.94    0.63
   4   1   6    9.66    0.74
  -4  -1  -6   10.02    0.42
  -4  -1  -7    0.96    0.22
   4   1   7    0.98    0.23
  -4  -1  -7    0.97    0.15
  -4  -1  -7    0.53    0.22
   4   1   7    0.97    0.21
  -4  -1  -8   13.29    0.85
   4   1   8   10.87    0.81
   4   1   8    9.58    0.74
  -4  -1  -8   12.42    0.62
   4   1   9    0.43    0.15
   4   1   9    0.32    0.17
   4   1  10    0.16    0.16
   4   1  11    4.33    0.65
   4   1  12    0.49    0.24
   4   1  13    0.23    0.15
   4   1  14   -0.03    0.07
   4   1  15    0.04    0.17
  -4  -2  14    1.60    0.60
  -4  -2  13    1.14    0.50
  -4  -2  12   -0.18    0.18
  -4  -2  12   -0.01    0.18
  -4  -2  11    0.21    0.07
  -4  -2  11   -0.22    0.26
  -4  -2  10    0.09    0.12
  -4  -2  10   -0.04    0.12
  -4  -2   9    0.55    0.21
  -4  -2   9    0.68    0.23
  -4  -2   8    0.45    0.20
  -4  -2   8    0.38    0.16
  -4  -2   7    0.21    0.16
  -4  -2   7    0.14    0.12
  -4  -2   6    0.99    0.30
  -4  -2   6    0.96    0.29
   4   2  -6    1.33    0.30
  -4  -2   5    7.22    0.70
   4   2  -5    7.93    0.57
  -4  -2   5    6.88    0.71
  -4  -2   4    0.24    0.14
  -4  -2   4    0.46    0.14
   4   2  -4    0.43    0.13
   4   2  -3   22.97    0.76
  -4  -2   3   20.96    1.18
   4   2  -2    1.35    0.17
  -4  -2   2    1.20    0.30
  -4  -2   1    1.68    0.35
   4   2  -1    1.58    0.19
   4   2   0   14.09    0.60
  -4  -2   0   15.30    1.02
  -4  -2   0   15.11    0.60
  -4  -2  -1   61.23    2.04
  -4  -2  -2   23.24    1.26
   4   2   2   26.19    0.68
  -4  -2  -3    3.41    0.49
   4   2   3    4.09    0.27
  -4  -2  -4   19.90    0.88
  -4  -2  -4   17.86    1.13
   4   2   4   19.06    0.81
   4   2   4   17.62    0.51
  -4  -2  -5    0.43    0.14
   4   2   5   -0.01    0.07
  -4  -2  -5    0.15    0.08
   4   2   5    0.37    0.20
  -4  -2  -5    0.18    0.07
  -4  -2  -6    7.61    0.60
  -4  -2  -6    6.31    0.68
   4   2   6    7.22    0.64
   4   2   6    6.16    0.75
  -4  -2  -6    6.39    0.41
  -4  -2  -7    1.85    0.31
   4   2   7    2.29    0.36
  -4  -2  -7    2.19    0.25
   4   2   7    1.89    0.37
  -4  -2  -8    0.90    0.21
   4   2   8    0.83    0.23
   4   2   8    0.83    0.22
  -4  -2  -8    0.74    0.17
  -4  -2  -9    4.71    0.51
   4   2   9    3.97    0.50
   4   2   9    4.44    0.52
  -4  -2 -10   10.08    0.75
   4   2  10    7.94    0.76
   4   2  11   13.15    1.03
   4   2  12    8.07    0.87
   4   2  13    0.17    0.20
   4   2  14   -0.07    0.10
   4   2  15    0.73    0.32
  -4  -3  14    0.99    0.41
  -4  -3  13    1.85    0.59
  -4  -3  12    0.26    0.18
  -4  -3  11    4.18    0.72
  -4  -3  11    2.54    0.62
  -4  -3  10    4.32    0.76
  -4  -3  10    4.28    0.69
  -4  -3   9   17.58    1.48
  -4  -3   9   20.20    1.44
  -4  -3   8    4.92    0.76
  -4  -3   8    6.78    0.80
  -4  -3   7    0.73    0.28
  -4  -3   7    0.78    0.30
  -4  -3   6    0.74    0.25
  -4  -3   6    0.91    0.30
  -4  -3   5    0.27    0.12
  -4  -3   5    0.37    0.18
  -4  -3   4   -0.01    0.08
   4   3  -4    0.05    0.08
  -4  -3   3    0.27    0.12
   4   3  -3    0.38    0.13
   4   3  -2    2.92    0.38
  -4  -3   2    2.61    0.43
  -4  -3   2    3.22    0.42
  -4  -3   1    1.36    0.31
  -4  -3   1    1.57    0.26
   4   3  -1    1.16    0.24
  -4  -3   0   19.56    1.21
  -4  -3   0   21.87    0.88
  -4  -3  -1   48.78    1.93
  -4  -3  -2  144.79    3.37
   4   3   2  154.43    2.14
   4   3   3   45.12    1.30
   4   3   3   48.67    1.10
   4   3   3   47.19    1.18
   4   3   4   31.19    0.95
   4   3   4   31.52    0.94
  -4  -3  -5    2.50    0.46
   4   3   5    2.34    0.32
  -4  -3  -6    0.47    0.16
   4   3   6    0.29    0.06
  -4  -3  -6    0.41    0.12
  -4  -3  -7   -0.02    0.07
   4   3   7    0.03    0.16
  -4  -3  -8    0.75    0.19
   4   3   8    0.70    0.33
   4   3   8    0.62    0.28
  -4  -3  -9    3.16    0.41
   4   3   9    3.08    0.61
   4   3   9    2.71    0.54
  -4  -3 -10    0.14    0.07
   4   3  10    0.54    0.22
   4   3  10    0.43    0.24
  -4  -3 -11    0.06    0.12
   4   3  11    0.05    0.08
   4   3  11   -0.03    0.05
  -4  -3 -12    5.37    0.56
   4   3  12    4.35    0.62
  -4  -3 -13    5.68    0.59
   4   3  13    4.38    0.66
   4   3  14    0.07    0.19
   4   3  15    0.95    0.33
  -4  -4  13    0.01    0.11
  -4  -4  12   -0.09    0.09
  -4  -4  11    2.03    0.58
  -4  -4  10    2.53    0.51
  -4  -4  10    1.35    0.46
  -4  -4   9    0.31    0.19
  -4  -4   9    0.14    0.08
  -4  -4   8    8.57    1.04
  -4  -4   8    8.73    0.91
  -4  -4   7   48.57    2.43
  -4  -4   7   46.95    2.06
  -4  -4   6    0.06    0.12
  -4  -4   5    0.12    0.17
  -4  -4   4    0.21    0.06
  -4  -4   4    0.33    0.16
  -4  -4   3    0.15    0.08
   4   4  -3    0.07    0.06
  -4  -4   3    0.06    0.15
   4   4  -2    2.31    0.44
  -4  -4   2    2.53    0.45
  -4  -4   2    2.89    0.44
  -4  -4   1    0.17    0.11
   4   4  -1    0.06    0.03
  -4  -4   1    0.02    0.10
  -4  -4   0    0.92    0.31
  -4  -4   0    1.34    0.25
   4   4   0    1.43    0.33
   4   4   1    0.72    0.23
  -4  -4  -1    0.65    0.20
   4   4   2   -0.01    0.07
   4   4   2    0.01    0.06
   4   4   2   -0.14    0.11
  -4  -4  -2   -0.02    0.07
   4   4   2   -0.09    0.07
   4   4   3   35.82    1.17
   4   4   3   35.77    1.30
   4   4   4   18.72    0.80
  -4  -4  -4   16.11    1.17
   4   4   4   18.49    0.78
   4   4   4   18.47    0.89
   4   4   5    2.88    0.37
   4   4   6   -0.08    0.15
   4   4   7   -0.47    0.32
  -4  -4  -8    0.24    0.11
   4   4   8    0.02    0.13
  -4  -4  -9    5.77    0.53
   4   4   9    3.50    0.82
  -4  -4 -10    1.45    0.27
   4   4  10    1.04    0.51
   4   4  10    1.52    0.56
  -4  -4 -11    0.13    0.07
   4   4  11    0.30    0.30
   4   4  11    0.10    0.16
   4   4  12    0.08    0.16
   4   4  12    0.12    0.17
   4   4  13    0.49    0.25
   4   4  13    0.25    0.17
   4   4  14    0.20    0.15
  -4  -5  12    0.20    0.20
  -4  -5  11    0.07    0.05
  -4  -5  10    0.30    0.27
  -4  -5   9    2.36    0.61
  -4  -5   9    2.90    0.56
  -4  -5   8    2.07    0.47
  -4  -5   7    3.10    0.62
  -4  -5   7    3.21    0.57
  -4  -5   6    1.20    0.37
  -4  -5   6    1.49    0.39
  -4  -5   5    1.01    0.31
  -4  -5   5    0.50    0.23
  -4  -5   4    0.14    0.13
  -4  -5   4    0.19    0.16
  -4  -5   3   10.14    0.97
  -4  -5   3   10.84    0.97
  -4  -5   2    0.89    0.26
  -4  -5   2    0.95    0.33
  -4  -5   1    0.17    0.13
  -4  -5   1    0.24    0.14
   4   5   0    2.21    0.42
  -4  -5   0    1.55    0.37
  -4  -5   0    1.68    0.32
   4   5   1   -0.08    0.12
   4   5   1    0.03    0.07
  -4  -5  -1    0.03    0.05
   4   5   1   -0.04    0.06
   4   5   2    1.20    0.32
   4   5   2    0.83    0.22
  -4  -5  -2    0.78    0.28
   4   5   2    0.95    0.22
   4   5   3    5.76    0.49
   4   5   3    5.02    0.47
   4   5   3    4.38    0.54
   4   5   4    0.53    0.14
   4   5   4    0.58    0.17
   4   5   4    0.38    0.15
   4   5   5    0.64    0.19
   4   5   6    0.08    0.06
   4   5   7    4.82    0.67
   4   5   8    3.45    0.70
   4   5   9    4.44    0.94
   4   5  10    0.38    0.45
   4   5  11    0.28    0.38
   4   5  11   -0.04    0.34
   4   5  12    0.79    0.52
   4   5  12    0.44    0.30
   4   5  13    0.32    0.23
   4   5  13    0.22    0.26
   4   5  14    0.43    0.24
   4   5  14    0.62    0.30
   4   5  15   -0.32    0.21
  -4  -6  11    0.35    0.32
  -4  -6  10    0.20    0.22
  -4  -6   9    0.04    0.10
  -4  -6   8    0.17    0.12
  -4  -6   8    0.11    0.08
  -4  -6   7    0.03    0.09
  -4  -6   7   -0.11    0.16
  -4  -6   6    0.95    0.33
  -4  -6   6    0.64    0.21
  -4  -6   5    0.74    0.29
  -4  -6   5    0.65    0.17
  -4  -6   4    0.26    0.18
  -4  -6   4    0.31    0.17
  -4  -6   3    0.05    0.11
  -4  -6   3    0.07    0.13
  -4  -6   2   12.19    1.14
  -4  -6   2   13.14    1.08
  -4  -6   1    0.15    0.16
  -4  -6   1   -0.06    0.10
   4   6   0    0.84    0.27
  -4  -6   0    0.99    0.26
   4   6   1    1.00    0.29
   4   6   1    0.95    0.24
   4   6   2    0.29    0.12
   4   6   2    0.57    0.22
   4   6   3   -0.11    0.09
   4   6   3   -0.02    0.04
   4   6   4    0.36    0.10
   4   6   4    0.66    0.21
   4   6   5    0.37    0.16
   4   6   6    3.87    0.52
   4   6   7    0.10    0.09
   4   6   8    0.64    0.32
   4   6   9    0.03    0.21
   4   6  10    0.32    0.20
   4   6  11    1.85    0.81
   4   6  12    0.54    0.53
   4   6  13    0.52    0.38
   4   6  13    0.84    0.52
   4   6  14    0.60    0.44
   4   6  14    1.52    0.61
   4   6  15   -0.16    0.12
  -4  -7  10   -0.12    0.20
  -4  -7   9   -0.04    0.10
  -4  -7   8    0.10    0.10
  -4  -7   7    0.97    0.38
  -4  -7   6    0.48    0.27
  -4  -7   5    0.04    0.09
  -4  -7   4    0.35    0.24
  -4  -7   3    1.51    0.39
  -4  -7   2    1.53    0.38
  -4  -7   1    0.25    0.18
   4   7   0   -0.03    0.11
   4   7   0    0.00    0.10
   4   7   1    0.68    0.23
   4   7   1    0.66    0.25
   4   7   2    7.04    0.78
   4   7   2    8.13    0.73
   4   7   3    1.18    0.30
   4   7   4    2.06    0.37
   4   7   5    2.07    0.37
   4   7   6    4.67    0.59
   4   7   7   -0.23    0.19
   4   7   8    1.64    0.41
   4   7   9   -0.19    0.19
   4   7  10   -0.39    0.32
   4   7  11    1.13    0.65
   4   7  12    0.54    0.57
   4   7  13    1.54    0.99
   4   7  14    0.43    0.43
  -4  -8   8    0.05    0.06
  -4  -8   7   -0.10    0.11
  -4  -8   6    0.18    0.19
  -4  -8   5    5.33    0.88
  -4  -8   4    0.16    0.19
  -4  -8   3    2.10    0.50
  -4  -8   2    2.06    0.50
   4   8  -1    0.11    0.19
  -4  -8   1    0.10    0.14
   4   8   0    0.13    0.11
   4   8   0    0.17    0.11
   4   8   1    0.04    0.06
   4   8   1   -0.04    0.06
   4   8   2    0.24    0.16
   4   8   2    0.31    0.12
   4   8   3    0.28    0.11
   4   8   3    1.14    0.31
   4   8   4    0.18    0.13
   4   8   5    0.42    0.19
   4   8   6    2.47    0.45
   4   8   7    2.01    0.45
   4   8   8    2.44    0.56
   4   8   9    2.90    0.72
   4   8  10   -0.25    0.35
   4   8  11    0.48    0.23
   4   8  12    0.46    0.51
  -4  -9   7    0.20    0.22
  -4  -9   6    0.18    0.17
  -4  -9   5    1.62    0.49
  -4  -9   4    0.71    0.34
  -4  -9   3    3.82    0.74
   4   9  -2    1.41    0.36
  -4  -9   2    1.51    0.44
   4   9  -1   11.63    1.01
   4   9   0    1.12    0.38
   4   9   0    1.01    0.36
   4   9   1    0.10    0.17
   4   9   1    0.16    0.16
   4   9   2    0.66    0.25
   4   9   2    0.91    0.27
   4   9   3    0.38    0.24
   4   9   3    0.25    0.23
   4   9   4    0.69    0.27
   4   9   5    0.40    0.24
   4   9   6    0.10    0.17
   4   9   7    0.26    0.20
   4   9   8    1.90    0.53
   4   9   9    5.45    1.05
   4   9  10    2.89    0.73
   4   9  11   -0.02    0.36
  -4 -10   4    0.10    0.20
   4  10  -3    0.33    0.16
   4  10  -2    2.18    0.46
   4  10  -1    3.22    0.57
   4  10   0   11.82    1.03
   4  10   1    3.18    0.60
   4  10   2    1.32    0.36
   4  10   3    0.49    0.25
   4  10   3    0.93    0.31
   4  10   4    0.15    0.15
   4  10   4   -0.04    0.08
   4  10   5    0.05    0.11
   4  10   6    0.28    0.24
   4  10   7    0.16    0.17
   4  10   8   -0.04    0.19
  -5   7   2    0.08    0.10
  -5   7   1    0.83    0.33
  -5   7   0   -0.35    0.21
  -5   7   0    0.06    0.06
  -5   7  -1   -0.08    0.14
  -5   6   7    0.18    0.12
  -5   6   6    0.69    0.33
  -5   6   5    1.27    0.48
  -5   6   5    0.67    0.29
  -5   6   4    0.43    0.27
  -5   6   4    0.07    0.11
  -5   6   3    0.01    0.06
  -5   6   3   -0.08    0.20
  -5   6   2    2.20    0.54
  -5   6   2    2.21    0.66
  -5   6   1    0.61    0.28
  -5   6   1    0.34    0.31
  -5   6   0   -0.17    0.15
  -5   6   0    0.14    0.12
  -5   6   0    0.44    0.33
  -5   6  -1    0.08    0.04
  -5   6  -1    0.12    0.21
  -5   6  -1    0.16    0.14
  -5   6  -2    0.96    0.29
  -5   6  -2    0.22    0.40
  -5   6  -3    0.75    0.28
  -5   6  -3    0.48    0.34
  -5   6  -4    0.11    0.14
  -5   6  -4   -1.20    0.67
  -5   6  -5   -0.09    0.18
  -5   6  -6    0.14    0.18
  -5   5  10    0.18    0.15
  -5   5   9    0.75    0.36
  -5   5   8    1.53    0.48
  -5   5   7    5.49    0.94
  -5   5   7    4.20    0.82
  -5   5   6    2.55    0.61
  -5   5   5    1.28    0.41
  -5   5   4    2.82    0.60
  -5   5   3    2.99    0.60
  -5   5   2    0.93    0.33
  -5   5   1    7.18    0.90
  -5   5   0    0.18    0.17
  -5   5   0   -0.06    0.12
  -5   5  -1    5.02    0.69
  -5   5  -1    4.59    0.74
  -5   5  -2    0.23    0.11
  -5   5  -2    0.36    0.22
  -5   5  -3    0.13    0.08
  -5   5  -3    0.26    0.16
  -5   5  -4    0.36    0.17
  -5   5  -4   -1.21    0.64
  -5   5  -5    0.44    0.19
  -5   5  -5   -0.12    0.59
  -5   5  -6    0.46    0.18
  -5   5  -6    0.41    0.24
  -5   5  -7   -0.71    0.48
  -5   5  -8   -0.08    0.18
  -5   4  10    2.59    0.61
  -5   4   9    0.11    0.15
  -5   4   8   -0.01    0.08
  -5   4   7    1.73    0.52
  -5   4   6    0.64    0.26
  -5   4   5    0.51    0.28
  -5   4   4    0.44    0.25
  -5   4   3    0.27    0.21
  -5   4   2   -0.08    0.09
  -5   4   1    0.27    0.11
  -5   4   0    2.76    0.48
  -5   4   0    2.99    0.58
  -5   4  -1    5.70    0.71
  -5   4  -1    6.19    0.82
  -5   4  -2   -0.11    0.14
  -5   4  -2   -0.01    0.08
  -5   4  -3    2.23    0.43
  -5   4  -3    2.17    0.45
  -5   4  -4    4.52    0.61
  -5   4  -4    3.76    0.56
  -5   4  -5   -0.07    0.11
  -5   4  -6    1.05    0.28
  -5   4  -7   -0.39    0.19
  -5   4  -8    1.52    0.36
  -5   4  -8    0.39    0.29
  -5   4  -9   -0.03    0.27
  -5   3  10    0.62    0.36
  -5   3   9    4.18    0.79
  -5   3   8    0.11    0.12
  -5   3   7    0.31    0.18
  -5   3   6    6.81    0.98
  -5   3   5    0.24    0.19
  -5   3   4    0.13    0.08
  -5   3   3    0.37    0.22
  -5   3   2    0.13    0.11
  -5   3   1    0.84    0.31
  -5   3   0    1.58    0.40
  -5   3  -1   -0.11    0.12
  -5   3  -1   -0.04    0.12
  -5   3  -2   -0.05    0.14
  -5   3  -2   -0.16    0.13
  -5   3  -3   -0.19    0.17
  -5   3  -3    0.10    0.08
  -5   3  -4    2.16    0.41
  -5   3  -4    1.71    0.38
  -5   3  -5    0.87    0.29
  -5   3  -5    0.51    0.23
  -5   3  -6    1.26    0.31
  -5   3  -7    0.07    0.08
  -5   3  -8    0.60    0.24
   5  -3   8    0.34    0.21
  -5   3  -9   -0.05    0.05
   5  -3   9   -0.11    0.17
  -5   3 -10    0.11    0.13
  -5   2  12    0.34    0.25
  -5   2  11    1.59    0.52
  -5   2  10    0.05    0.15
  -5   2   9   -0.23    0.19
  -5   2   8    0.41    0.22
  -5   2   7   -0.02    0.08
  -5   2   6    0.51    0.26
  -5   2   5   41.17    2.29
  -5   2   4    0.18    0.20
  -5   2   3   21.01    1.56
  -5   2   2    2.70    0.60
  -5   2   1    1.28    0.37
  -5   2   1    1.33    0.26
  -5   2   0    1.52    0.37
  -5   2  -1    3.23    0.50
  -5   2  -1    2.68    0.49
  -5   2  -2    0.79    0.24
  -5   2  -2    0.79    0.28
  -5   2  -3    1.06    0.29
  -5   2  -3    0.91    0.29
  -5   2  -4    1.78    0.35
  -5   2  -4    1.63    0.35
  -5   2  -5    1.40    0.31
  -5   2  -5    0.86    0.26
  -5   2  -6    1.37    0.33
  -5   2  -6    1.46    0.34
   5  -2   6    0.91    0.27
   5  -2   6    1.58    0.36
  -5   2  -7    0.07    0.08
   5  -2   7    0.18    0.19
   5  -2   7    0.05    0.04
  -5   2  -8    2.93    0.49
   5  -2   8    2.73    0.50
   5  -2   8    2.33    0.53
  -5   2  -9    1.33    0.34
   5  -2   9    0.81    0.30
  -5   2 -10    2.30    0.46
   5  -2  10    2.09    0.56
  -5   2 -11    1.40    0.40
   5  -2  11    1.27    0.46
   5  -2  12   -0.03    0.19
   5  -2  13   -0.27    0.16
  -5   1  13    0.53    0.31
  -5   1  12    0.49    0.28
  -5   1  11   -0.08    0.17
  -5   1  10    0.38    0.23
  -5   1   9   -0.22    0.23
  -5   1   8    0.09    0.12
  -5   1   7    1.77    0.45
  -5   1   6    5.58    0.49
  -5   1   6    5.77    0.83
  -5   1   5   10.16    0.57
  -5   1   5    9.99    1.09
  -5   1   4    0.16    0.06
  -5   1   4    0.53    0.25
   5  -1  -3   23.57    1.13
  -5   1   3   25.90    1.65
   5  -1  -2    0.20    0.08
  -5   1   2    0.29    0.11
  -5   1   1   -0.14    0.15
   5  -1  -1    0.00    0.02
  -5   1   0    6.34    0.76
  -5   1   0    5.54    0.39
  -5   1  -1    2.35    0.44
  -5   1  -2    0.24    0.16
  -5   1  -2   -0.04    0.09
  -5   1  -3    0.63    0.23
  -5   1  -3    0.45    0.16
  -5   1  -4    1.91    0.37
   5  -1   4    1.85    0.30
  -5   1  -4    1.73    0.38
   5  -1   4    1.29    0.31
   5  -1   5    0.42    0.17
  -5   1  -5    0.61    0.21
  -5   1  -5    0.34    0.18
   5  -1   5    0.30    0.13
  -5   1  -6    0.28    0.12
   5  -1   6    0.54    0.20
   5  -1   6    0.34    0.14
  -5   1  -6    0.22    0.17
  -5   1  -7    2.91    0.46
  -5   1  -7    2.82    0.46
   5  -1   7    2.52    0.49
   5  -1   7    2.76    0.50
  -5   1  -8    0.87    0.27
   5  -1   8    0.49    0.24
   5  -1   8    0.68    0.26
   5  -1   9   -0.08    0.14
  -5   1  -9    0.26    0.21
   5  -1   9   -0.03    0.07
  -5   1 -10    0.32    0.16
   5  -1  10    0.65    0.34
   5  -1  10    0.20    0.11
  -5   1 -11    5.09    0.68
   5  -1  11    4.64    0.84
   5  -1  11    4.40    0.74
  -5   1 -12    2.84    0.54
   5  -1  12    2.23    0.61
   5  -1  13   -0.04    0.09
   5  -1  14    0.09    0.14
  -5   0  14    1.43    0.46
  -5   0  13    0.87    0.40
  -5   0  12   -0.07    0.07
  -5   0  11   -0.01    0.14
  -5   0  10    1.03    0.39
  -5   0   9    2.69    0.57
  -5   0   8    0.63    0.22
  -5   0   8    0.84    0.35
  -5   0   7   -0.10    0.13
  -5   0   7   -0.06    0.12
  -5   0   6    0.20    0.11
  -5   0   6    0.06    0.18
  -5   0   5    0.18    0.09
  -5   0   5    0.15    0.14
  -5   0   4    5.63    0.33
  -5   0   4    7.33    0.85
  -5   0   3    0.54    0.22
   5   0  -3    0.96    0.38
  -5   0   2    1.10    0.33
   5   0  -2    1.16    0.33
  -5   0   1    0.19    0.13
   5   0  -1    0.27    0.07
  -5   0   0    1.26    0.33
   5   0   0    1.11    0.12
  -5   0   0    1.01    0.12
  -5   0  -1   16.24    1.16
  -5   0  -2   13.87    0.91
  -5   0  -2   13.31    1.04
  -5   0  -3    0.08    0.12
  -5   0  -3    0.16    0.18
   5   0   3    0.08    0.19
   5   0   3    0.02    0.03
  -5   0  -4    1.21    0.30
  -5   0  -4    1.48    0.32
   5   0   4    1.43    0.25
   5   0   4    1.34    0.33
  -5   0  -5    5.89    0.66
   5   0   5    5.29    0.56
  -5   0  -5    4.72    0.61
   5   0   5    5.11    0.66
  -5   0  -6   13.62    0.99
   5   0   6   12.14    0.93
  -5   0  -6   10.91    0.96
   5   0   6   11.29    1.01
   5   0   7    0.26    0.17
  -5   0  -7    0.08    0.05
   5   0   7    0.21    0.13
  -5   0  -7    0.17    0.13
  -5   0  -8    0.48    0.17
   5   0   8    0.58    0.23
  -5   0  -8    0.44    0.21
   5   0   8    0.71    0.26
  -5   0  -9    0.11    0.10
   5   0   9    0.31    0.19
  -5   0 -10    1.43    0.33
   5   0  10    1.11    0.34
  -5   0 -11    0.15    0.13
   5   0  11    0.33    0.23
  -5   0 -12    0.60    0.25
   5   0  12    0.29    0.13
  -5   0 -13    2.14    0.44
   5   0  13    1.35    0.49
  -5   0 -14   -0.03    0.08
   5   0  14   -0.08    0.28
  -5  -1  13    0.14    0.13
  -5  -1  12    0.79    0.30
  -5  -1  11    2.69    0.63
  -5  -1  10    0.30    0.17
  -5  -1  10    0.18    0.17
  -5  -1   9    0.69    0.26
  -5  -1   9    1.14    0.41
  -5  -1   8    0.71    0.25
  -5  -1   8    0.82    0.31
  -5  -1   7    0.25    0.11
  -5  -1   7   -0.04    0.13
  -5  -1   6    0.24    0.16
  -5  -1   6    0.20    0.18
  -5  -1   5    2.32    0.33
  -5  -1   5    1.95    0.41
  -5  -1   4    2.47    0.46
  -5  -1   3    0.68    0.21
   5   1  -3    1.53    0.32
  -5  -1   2    6.12    0.70
   5   1  -2    6.12    0.55
  -5  -1   1    1.83    0.38
   5   1  -1    1.97    0.27
  -5  -1   0    1.65    0.36
   5   1   0    1.66    0.21
  -5  -1   0    1.21    0.12
  -5  -1  -1    0.69    0.23
   5   1   1    0.89    0.13
   5   1   1    0.67    0.09
  -5  -1  -2    4.00    0.56
   5   1   2    4.02    0.58
  -5  -1  -3    0.27    0.15
  -5  -1  -3    0.47    0.20
   5   1   3    0.39    0.17
   5   1   3    0.39    0.10
  -5  -1  -4   -0.03    0.06
   5   1   4    0.22    0.09
   5   1   4    0.04    0.06
  -5  -1  -4    0.02    0.10
  -5  -1  -5    0.14    0.13
   5   1   5    0.09    0.14
   5   1   5    0.12    0.09
  -5  -1  -5   -0.03    0.12
  -5  -1  -6    1.47    0.31
   5   1   6    1.76    0.30
  -5  -1  -6    1.17    0.33
   5   1   6    2.08    0.44
  -5  -1  -7    3.66    0.50
   5   1   7    2.98    0.43
   5   1   7    2.86    0.51
  -5  -1  -7    2.09    0.43
   5   1   7    2.48    0.26
  -5  -1  -8    0.36    0.15
   5   1   8    0.43    0.20
  -5  -1  -8    0.22    0.12
  -5  -1  -9    0.09    0.12
   5   1   9    0.30    0.17
  -5  -1 -10    3.01    0.48
   5   1  10    2.03    0.43
  -5  -1 -11    0.23    0.16
   5   1  11    0.17    0.19
  -5  -1 -12    0.84    0.25
   5   1  12    0.45    0.25
  -5  -1 -13    1.31    0.35
   5   1  13    1.21    0.39
  -5  -1 -14   -0.10    0.14
   5   1  14   -0.20    0.13
  -5  -1 -15    0.49    0.24
  -5  -2  12   -0.21    0.24
  -5  -2  11   -0.14    0.12
  -5  -2  11    0.17    0.14
  -5  -2  10    1.31    0.45
  -5  -2  10    0.83    0.32
  -5  -2   9    3.72    0.69
  -5  -2   9    4.42    0.73
  -5  -2   8    0.72    0.27
  -5  -2   8    1.11    0.35
  -5  -2   7    0.06    0.06
  -5  -2   7   -0.31    0.18
  -5  -2   6    2.09    0.39
  -5  -2   6    2.08    0.45
  -5  -2   5    4.14    0.61
  -5  -2   4    0.69    0.21
   5   2  -4    0.59    0.16
   5   2  -3   52.71    1.38
  -5  -2   3   45.92    1.98
  -5  -2   2    0.71    0.24
   5   2  -2    0.87    0.12
   5   2  -1   12.75    0.33
  -5  -2   1   12.58    1.04
  -5  -2   1   13.65    0.68
  -5  -2   0    4.26    0.60
  -5  -2   0    4.13    0.28
  -5  -2  -1    1.09    0.32
   5   2   1    0.97    0.14
   5   2   1    0.60    0.11
   5   2   1    0.83    0.27
  -5  -2  -2    0.35    0.15
   5   2   2    0.87    0.12
   5   2   2    0.72    0.13
   5   2   2    0.65    0.23
   5   2   3    4.08    0.33
  -5  -2  -3    3.22    0.52
   5   2   3    3.34    0.24
   5   2   3    4.04    0.60
   5   2   4    1.21    0.32
   5   2   4    0.64    0.14
   5   2   4    1.05    0.18
  -5  -2  -4    1.47    0.36
  -5  -2  -5    0.23    0.14
   5   2   5    0.00    0.11
   5   2   5    0.04    0.05
  -5  -2  -5    0.11    0.10
   5   2   5   -0.15    0.15
  -5  -2  -6    0.44    0.17
   5   2   6    0.41    0.14
   5   2   6    0.13    0.07
  -5  -2  -6    0.35    0.13
  -5  -2  -7    4.62    0.58
  -5  -2  -7    3.53    0.58
   5   2   7    3.63    0.42
   5   2   7    3.97    0.38
  -5  -2  -8    0.64    0.19
   5   2   8    0.35    0.09
  -5  -2  -9    0.01    0.04
   5   2   9   -0.10    0.13
  -5  -2 -10    1.03    0.27
   5   2  10    0.92    0.25
  -5  -2 -11    0.36    0.15
   5   2  11    0.51    0.23
  -5  -2 -12   -0.18    0.13
   5   2  12    0.15    0.13
  -5  -2 -13    0.80    0.27
   5   2  13    0.89    0.29
  -5  -2 -14    0.49    0.21
   5   2  14    0.50    0.23
  -5  -3  12    2.78    0.69
  -5  -3  11    0.96    0.36
  -5  -3  11    0.23    0.19
  -5  -3  10    0.39    0.27
  -5  -3  10    0.06    0.15
  -5  -3   9    1.58    0.43
  -5  -3   9    1.32    0.42
  -5  -3   8    1.31    0.40
  -5  -3   8    1.49    0.46
  -5  -3   7    0.69    0.25
  -5  -3   7    0.98    0.31
  -5  -3   6    0.80    0.29
  -5  -3   5    0.15    0.09
   5   3  -5    0.49    0.14
  -5  -3   4    0.15    0.11
   5   3  -4   -0.05    0.06
  -5  -3   3    1.08    0.33
   5   3  -3    1.35    0.21
  -5  -3   2   -0.12    0.18
  -5  -3   2    0.02    0.05
   5   3  -2   -0.03    0.06
   5   3  -1   31.99    1.08
  -5  -3   1   29.71    1.61
  -5  -3   1   30.68    1.17
   5   3   0    8.80    0.59
  -5  -3   0    9.03    0.91
  -5  -3   0    8.92    0.51
  -5  -3  -1    6.64    0.78
   5   3   1    7.11    0.81
  -5  -3  -2    3.86    0.60
   5   3   2    4.30    0.35
   5   3   2    4.15    0.62
   5   3   3    0.05    0.08
   5   3   3    0.12    0.05
  -5  -3  -3   -0.05    0.07
   5   3   4    2.02    0.43
   5   3   4    2.59    0.28
  -5  -3  -4    2.33    0.48
   5   3   5    0.23    0.07
   5   3   5   -0.07    0.13
  -5  -3  -5    0.04    0.10
  -5  -3  -6    5.66    0.75
   5   3   6    5.13    0.68
   5   3   6    4.64    0.62
   5   3   6    6.90    0.42
  -5  -3  -7    0.20    0.14
   5   3   7    0.11    0.14
   5   3   7    0.33    0.21
  -5  -3  -8    1.82    0.37
   5   3   8    1.96    0.46
   5   3   8    1.88    0.39
  -5  -3  -9    0.81    0.26
   5   3   9    0.52    0.16
   5   3   9    0.56    0.18
  -5  -3 -10   -0.10    0.09
   5   3  10    0.22    0.16
   5   3  10    0.10    0.12
  -5  -3 -11   -0.17    0.12
   5   3  11    0.01    0.08
  -5  -3 -12    0.37    0.17
   5   3  12   -0.10    0.12
  -5  -3 -13    0.78    0.23
   5   3  13    0.51    0.19
   5   3  14    0.34    0.23
  -5  -4  13    0.91    0.43
  -5  -4  12    0.25    0.23
  -5  -4  11    1.47    0.44
  -5  -4  11    1.22    0.44
  -5  -4  10    0.18    0.16
  -5  -4  10    0.12    0.22
  -5  -4   9    0.15    0.14
  -5  -4   9    0.19    0.21
  -5  -4   8    3.30    0.62
  -5  -4   8    3.76    0.73
  -5  -4   7    3.38    0.62
  -5  -4   6    0.30    0.18
  -5  -4   5    0.18    0.10
  -5  -4   4    0.84    0.28
  -5  -4   4    0.68    0.22
  -5  -4   3    0.55    0.21
  -5  -4   3    0.46    0.20
   5   4  -3    0.38    0.15
   5   4  -2   13.55    0.92
  -5  -4   2   12.34    1.09
  -5  -4   2   13.11    0.95
  -5  -4   1    0.17    0.11
   5   4  -1    0.05    0.08
  -5  -4   1    0.06    0.10
   5   4   0    0.32    0.14
   5   4   0    0.46    0.24
  -5  -4   0    0.07    0.08
  -5  -4   0    0.33    0.12
   5   4   1    0.18    0.19
   5   4   1    0.03    0.05
  -5  -4  -1    0.16    0.16
   5   4   2    0.07    0.06
  -5  -4  -2    0.09    0.11
   5   4   2   -0.05    0.12
   5   4   3   -0.04    0.07
  -5  -4  -3    0.01    0.10
   5   4   3    0.12    0.09
   5   4   4   20.04    1.38
   5   4   4   20.07    0.83
   5   4   4   18.69    0.86
  -5  -4  -5    0.37    0.22
   5   4   5    0.69    0.18
   5   4   5    0.44    0.12
   5   4   6    0.33    0.13
   5   4   6    0.57    0.15
   5   4   7    0.66    0.24
   5   4   8    1.38    0.55
   5   4   8    1.65    0.70
  -5  -4  -9    0.81    0.24
   5   4   9    0.59    0.33
   5   4   9    0.68    0.40
  -5  -4 -10    0.10    0.12
   5   4  10    0.24    0.25
   5   4  10    0.30    0.20
  -5  -4 -11    0.84    0.24
   5   4  11    0.53    0.27
   5   4  11    0.42    0.21
   5   4  12    0.07    0.17
   5   4  12    0.00    0.08
   5   4  13    0.01    0.09
   5   4  14   -0.01    0.06
  -5  -5  12    0.02    0.19
  -5  -5  11    0.10    0.14
  -5  -5  10   -0.03    0.07
  -5  -5   9    1.18    0.39
  -5  -5   8   -0.24    0.24
  -5  -5   7    8.54    1.01
  -5  -5   7    9.00    1.04
  -5  -5   6    1.90    0.47
  -5  -5   6    2.19    0.51
  -5  -5   5   14.08    1.26
  -5  -5   5   14.47    1.26
  -5  -5   4   -0.10    0.08
  -5  -5   4    0.16    0.19
  -5  -5   3    1.02    0.30
  -5  -5   3    1.13    0.39
  -5  -5   2    1.49    0.35
  -5  -5   2    1.35    0.38
  -5  -5   1    0.41    0.22
  -5  -5   1    0.42    0.15
  -5  -5   0    4.82    0.72
   5   5   0    6.07    0.78
  -5  -5   0    4.96    0.51
  -5  -5  -1    7.73    0.93
   5   5   1   10.08    0.75
   5   5   1    9.26    0.95
   5   5   2    1.60    0.40
  -5  -5  -2    0.64    0.28
   5   5   2    1.20    0.23
   5   5   3    1.19    0.25
   5   5   3    1.39    0.39
  -5  -5  -3    0.76    0.28
   5   5   3    1.14    0.23
  -5  -5  -4    5.41    0.78
   5   5   4    7.75    0.90
   5   5   4    7.83    0.57
   5   5   4    6.83    0.63
   5   5   5    0.13    0.06
   5   5   5    0.17    0.11
   5   5   6    5.84    0.61
   5   5   6    5.66    0.57
   5   5   7    2.86    0.52
   5   5   8    6.20    0.95
   5   5   9    0.17    0.13
   5   5  10    0.11    0.16
   5   5  10    0.12    0.27
   5   5  11    0.22    0.26
   5   5  11    0.17    0.33
   5   5  12    0.03    0.16
   5   5  12    0.68    0.33
   5   5  13    0.71    0.36
   5   5  13    0.17    0.17
   5   5  14    0.53    0.23
  -5  -6  10   -0.02    0.13
  -5  -6   9    0.21    0.17
  -5  -6   9    0.12    0.13
  -5  -6   8    1.42    0.45
  -5  -6   8    1.40    0.40
  -5  -6   7    0.56    0.27
  -5  -6   7    1.11    0.38
  -5  -6   6    0.04    0.07
  -5  -6   6   -0.05    0.20
  -5  -6   5    2.10    0.49
  -5  -6   5    2.04    0.52
  -5  -6   4   -0.19    0.21
  -5  -6   4   -0.13    0.22
  -5  -6   3    1.75    0.42
  -5  -6   3    2.13    0.50
  -5  -6   2    6.18    0.87
  -5  -6   2    6.67    0.78
  -5  -6   1    0.42    0.28
  -5  -6   1    0.09    0.07
   5   6   0    0.11    0.16
  -5  -6   0    0.12    0.12
  -5  -6   0    0.11    0.11
   5   6   1   -0.02    0.16
  -5  -6  -1   -0.05    0.16
   5   6   1   -0.07    0.12
   5   6   2    1.25    0.34
  -5  -6  -2    0.65    0.28
   5   6   2    1.13    0.27
   5   6   3   -0.13    0.12
   5   6   3    0.01    0.07
   5   6   4    0.29    0.15
   5   6   4    0.29    0.18
   5   6   5    0.27    0.16
   5   6   6    0.14    0.13
   5   6   7    0.09    0.11
   5   6   8    0.75    0.29
   5   6   9    2.63    0.69
   5   6  10    0.80    0.47
   5   6  11    0.12    0.19
   5   6  12    0.22    0.25
   5   6  12    0.23    0.17
   5   6  13    0.60    0.43
   5   6  13    1.34    0.61
   5   6  14    0.23    0.23
  -5  -7   9   -0.20    0.22
  -5  -7   8   -0.02    0.24
  -5  -7   8   -0.10    0.08
  -5  -7   7    0.25    0.09
  -5  -7   7    0.31    0.19
  -5  -7   6    0.35    0.23
  -5  -7   6    0.18    0.08
  -5  -7   5    2.37    0.57
  -5  -7   5    1.96    0.51
  -5  -7   4    2.80    0.60
  -5  -7   4    2.63    0.61
  -5  -7   3    0.07    0.11
  -5  -7   3    0.19    0.15
  -5  -7   2   -0.22    0.17
  -5  -7   2   -0.10    0.10
  -5  -7   1    3.01    0.67
  -5  -7   1    2.79    0.50
   5   7   0   10.64    0.88
   5   7   0   10.29    1.01
   5   7   1    1.73    0.44
   5   7   1    1.54    0.33
   5   7   2   -0.12    0.17
   5   7   2   -0.17    0.12
   5   7   3    5.50    0.79
   5   7   3    4.85    0.58
   5   7   4    4.24    0.72
   5   7   4    5.60    0.60
   5   7   5    0.24    0.16
   5   7   6    0.64    0.22
   5   7   7    0.28    0.20
   5   7   8    0.08    0.14
   5   7   9   -0.29    0.26
   5   7  10    0.30    0.38
   5   7  11    0.97    0.61
   5   7  12    0.28    0.33
   5   7  13    0.43    0.50
   5   7  14    0.35    0.40
  -5  -8   8    0.86    0.37
  -5  -8   7    1.13    0.42
  -5  -8   6    1.29    0.46
  -5  -8   5    1.10    0.40
  -5  -8   4    0.35    0.25
  -5  -8   3    0.16    0.09
  -5  -8   2    1.15    0.39
   5   8   0    4.04    0.57
   5   8   0    3.82    0.64
   5   8   1    0.09    0.16
   5   8   1   -0.04    0.14
   5   8   2   -0.06    0.09
   5   8   2    0.06    0.08
   5   8   3    0.55    0.22
   5   8   3    0.85    0.26
   5   8   4    0.15    0.17
   5   8   4   -0.03    0.10
   5   8   5    0.74    0.26
   5   8   6    2.29    0.49
   5   8   7    0.11    0.12
   5   8   8    1.37    0.44
   5   8   9   -0.31    0.37
   5   8  10    0.85    0.44
   5   8  11    1.06    0.55
   5   8  12    0.44    0.68
  -5  -9   6    0.26    0.23
  -5  -9   5    1.90    0.58
  -5  -9   4    0.43    0.25
  -5  -9   3    2.85    0.61
  -5  -9   2    0.67    0.31
   5   9  -1    0.34    0.21
   5   9   0    0.05    0.04
   5   9   1   -0.08    0.12
   5   9   1   -0.03    0.11
   5   9   2    0.23    0.16
   5   9   2    0.18    0.16
   5   9   3    0.21    0.20
   5   9   3    1.08    0.34
   5   9   4    0.57    0.24
   5   9   4    0.16    0.21
   5   9   5    0.56    0.19
   5   9   6    0.73    0.31
   5   9   7    0.18    0.17
   5   9   8    1.42    0.49
   5   9   9   -0.27    0.25
   5   9  10   -0.25    0.56
   5   9  11    0.82    0.52
  -5 -10   4    0.03    0.06
   5  10  -2   -0.21    0.11
   5  10  -1    0.50    0.20
   5  10   0    0.01    0.06
   5  10   1    0.11    0.08
   5  10   2    0.07    0.17
   5  10   2    0.43    0.20
   5  10   3    0.18    0.14
   5  10   3    0.07    0.13
   5  10   4    0.52    0.27
   5  10   4    0.60    0.25
   5  10   5    0.04    0.12
   5  10   5    0.09    0.12
   5  10   6    0.46    0.30
   5  10   7    0.30    0.22
   5  10   8   -0.01    0.08
   5  11   6    0.25    0.22
  -6   6   1    0.28    0.22
  -6   6   0    0.08    0.11
  -6   5   4    0.18    0.18
  -6   5   3    0.23    0.19
  -6   5   2    2.36    0.59
  -6   5   1    0.15    0.22
  -6   5   0    0.45    0.25
  -6   5  -1    0.30    0.22
  -6   5  -2    0.26    0.13
  -6   4   6    0.23    0.23
  -6   4   5    2.31    0.63
  -6   4   4    2.45    0.62
  -6   4   3    0.50    0.29
  -6   4   2    3.35    0.68
  -6   4   1    0.30    0.24
  -6   4   0    0.05    0.12
  -6   4  -1    8.18    1.04
  -6   4  -2    1.77    0.44
  -6   4  -2    1.47    0.43
  -6   4  -3    0.53    0.23
  -6   4  -3    0.29    0.13
  -6   4  -4    0.95    0.31
  -6   4  -5    0.16    0.09
  -6   4  -8   -0.64    0.50
  -6   3   7   -0.03    0.10
  -6   3   6    1.04    0.42
  -6   3   5    0.86    0.31
  -6   3   4    1.41    0.47
  -6   3   3    0.28    0.22
  -6   3   2   -0.06    0.17
  -6   3   1   -0.08    0.12
  -6   3   0    0.13    0.09
  -6   3  -1    6.82    0.91
  -6   3  -2    0.78    0.30
  -6   3  -2    0.39    0.25
  -6   3  -3    6.76    0.83
  -6   3  -3    5.13    0.75
  -6   3  -4    3.38    0.59
  -6   3  -4    3.59    0.60
  -6   3  -5    5.65    0.75
  -6   3  -6    0.19    0.15
  -6   3  -7    0.01    0.08
  -6   2   9    0.58    0.34
  -6   2   8    0.11    0.12
  -6   2   7    5.79    0.96
  -6   2   6    3.06    0.70
  -6   2   5   12.74    1.36
  -6   2   4    6.19    0.93
  -6   2   3    7.80    1.02
  -6   2   2    0.18    0.24
  -6   2   1    3.03    0.62
  -6   2   0    1.29    0.40
  -6   2  -1    1.48    0.43
  -6   2  -2    3.97    0.61
  -6   2  -2    3.34    0.60
  -6   2  -3   -0.01    0.08
  -6   2  -3    0.15    0.15
  -6   2  -4    4.16    0.65
  -6   2  -4    2.93    0.53
  -6   2  -5    9.16    0.94
  -6   2  -5    6.76    0.80
  -6   2  -6   12.02    1.08
  -6   2  -7    0.22    0.09
  -6   2  -8    1.87    0.42
  -6   2  -9    0.29    0.14
  -6   1  10   -0.81    0.37
  -6   1   9    0.84    0.38
  -6   1   8    0.61    0.36
  -6   1   7    0.55    0.28
  -6   1   6    1.58    0.49
  -6   1   5    1.95    0.54
  -6   1   4    3.13    0.65
  -6   1   3   34.71    2.14
  -6   1   2    0.39    0.29
  -6   1   1    0.80    0.35
  -6   1   0    0.17    0.15
  -6   1  -1    1.65    0.41
  -6   1  -2    2.54    0.52
  -6   1  -3    0.00    0.07
  -6   1  -3   -0.01    0.07
  -6   1  -4    0.61    0.26
  -6   1  -4    0.30    0.16
  -6   1  -5   -0.12    0.10
  -6   1  -5   -0.22    0.16
  -6   1  -6   -0.18    0.18
   6  -1   6    0.03    0.08
  -6   1  -6    0.12    0.12
  -6   1  -7    2.42    0.48
   6  -1   7    1.86    0.45
  -6   1  -8    4.67    0.67
   6  -1   8    4.06    0.68
   6  -1   9    0.30    0.17
  -6   1  -9    0.21    0.15
  -6   1 -10   -0.06    0.11
  -6   0  11    0.33    0.27
  -6   0  10    0.03    0.06
  -6   0   9    0.38    0.21
  -6   0   8    0.39    0.27
  -6   0   7   -0.23    0.19
  -6   0   6    1.06    0.35
  -6   0   5    1.00    0.37
  -6   0   4    0.09    0.18
  -6   0   3    0.90    0.34
  -6   0   2    2.16    0.51
  -6   0   1    6.46    0.85
  -6   0   0   10.83    1.09
  -6   0  -1    4.56    0.69
  -6   0  -2    0.03    0.16
  -6   0  -3    2.95    0.54
  -6   0  -4    1.55    0.38
  -6   0  -4    2.27    0.44
  -6   0  -5    0.32    0.21
  -6   0  -5    0.58    0.25
   6   0   5    0.32    0.21
  -6   0  -6    0.15    0.15
   6   0   6   -0.02    0.19
  -6   0  -6    0.06    0.11
   6   0   7    0.68    0.26
  -6   0  -7    0.71    0.26
  -6   0  -7    0.45    0.18
  -6   0  -8    0.59    0.23
   6   0   8    0.52    0.25
  -6   0  -9    0.09    0.12
   6   0   9    0.17    0.14
  -6   0 -10    1.27    0.34
   6   0  10    1.22    0.42
   6   0  11    0.24    0.25
  -6   0 -11    0.37    0.14
  -6   0 -12    0.54    0.26
  -6  -1  12    0.22    0.28
  -6  -1  11    0.29    0.24
  -6  -1  10    0.49    0.25
  -6  -1   9    4.36    0.86
  -6  -1   8    0.55    0.31
  -6  -1   7    1.35    0.42
  -6  -1   6    0.52    0.28
  -6  -1   5    1.19    0.39
  -6  -1   4    0.48    0.26
  -6  -1   3    0.86    0.28
  -6  -1   2    2.99    0.56
  -6  -1   1    0.01    0.07
  -6  -1   0    1.05    0.30
  -6  -1  -1    0.12    0.14
  -6  -1  -2   10.54    1.05
  -6  -1  -3    1.77    0.45
   6   1   3    2.15    0.49
  -6  -1  -4    0.40    0.23
   6   1   4    0.40    0.19
  -6  -1  -5    0.30    0.18
   6   1   5   -0.04    0.12
   6   1   5    0.05    0.04
  -6  -1  -5    0.25    0.16
  -6  -1  -6    1.20    0.34
   6   1   6    0.52    0.17
   6   1   6    0.97    0.35
  -6  -1  -6    0.41    0.23
  -6  -1  -7    1.00    0.31
   6   1   7    0.55    0.25
   6   1   7    0.58    0.19
  -6  -1  -7    0.26    0.18
  -6  -1  -8   -0.07    0.12
   6   1   8    0.16    0.15
   6   1   8   -0.04    0.12
  -6  -1  -8   -0.16    0.21
   6   1   9   -0.20    0.15
  -6  -1  -9   -0.09    0.12
   6   1   9   -0.17    0.17
   6   1  10    0.09    0.05
   6   1  10    0.16    0.09
  -6  -1 -11    0.71    0.27
   6   1  11    0.14    0.14
  -6  -1 -12    0.29    0.18
  -6  -1 -13    0.25    0.16
  -6  -2  12    0.11    0.15
  -6  -2  11    0.21    0.19
  -6  -2  10   -0.23    0.13
  -6  -2   9    1.31    0.46
  -6  -2   8    0.21    0.16
  -6  -2   7    1.28    0.39
  -6  -2   6    1.20    0.37
  -6  -2   5    0.73    0.30
  -6  -2   4    0.11    0.17
  -6  -2   3    0.07    0.07
  -6  -2   2    0.48    0.21
  -6  -2   1   12.35    1.15
  -6  -2   1   11.02    0.57
  -6  -2   0    1.13    0.37
  -6  -2  -1   -0.03    0.12
   6   2   1    0.11    0.04
  -6  -2  -2    5.93    0.79
   6   2   2    5.67    0.27
   6   2   2    6.20    0.82
   6   2   3    0.66    0.28
   6   2   3    0.60    0.11
   6   2   3    0.27    0.08
  -6  -2  -3    0.67    0.27
   6   2   4    8.33    0.49
  -6  -2  -4    7.25    0.90
   6   2   4    9.13    0.99
   6   2   5    0.69    0.16
   6   2   5    0.64    0.26
  -6  -2  -5    0.51    0.21
  -6  -2  -6    1.74    0.39
   6   2   6    1.46    0.40
   6   2   6    1.55    0.26
  -6  -2  -6    1.34    0.38
   6   2   7   -0.16    0.20
  -6  -2  -7    0.14    0.15
   6   2   7    0.08    0.07
  -6  -2  -7   -0.06    0.13
  -6  -2  -8    0.26    0.12
   6   2   8    0.29    0.15
  -6  -2  -8    0.48    0.22
   6   2   8    0.37    0.23
  -6  -2  -9    0.13    0.16
   6   2   9    0.21    0.15
   6   2   9    0.07    0.15
  -6  -2 -10    1.80    0.43
   6   2  10    1.69    0.39
  -6  -2 -11    1.93    0.43
   6   2  11    1.89    0.43
  -6  -2 -12    0.50    0.22
   6   2  12    0.42    0.22
  -6  -2 -13    0.10    0.11
   6   2  13   -0.01    0.04
  -6  -2 -14    0.14    0.09
  -6  -3  12    0.10    0.08
  -6  -3  11    0.04    0.18
  -6  -3  10    0.04    0.16
  -6  -3   9    0.29    0.24
  -6  -3   8    0.04    0.16
  -6  -3   7    1.09    0.37
  -6  -3   6    1.23    0.37
  -6  -3   5    0.49    0.26
  -6  -3   4    1.30    0.39
  -6  -3   3    0.31    0.21
  -6  -3   3    0.12    0.10
  -6  -3   2    2.52    0.53
  -6  -3   2    2.64    0.38
  -6  -3   1   17.34    1.36
  -6  -3   1   19.18    0.86
  -6  -3   0    0.51    0.26
  -6  -3  -1    0.03    0.06
   6   3   1   -0.15    0.10
  -6  -3  -2    7.55    0.92
   6   3   2    8.54    0.49
   6   3   2    8.20    0.97
   6   3   3    0.08    0.09
   6   3   3    0.15    0.07
   6   3   3    0.36    0.09
  -6  -3  -3    0.19    0.17
   6   3   4    2.63    0.32
   6   3   4    2.16    0.26
  -6  -3  -4    2.27    0.51
   6   3   4    2.99    0.59
   6   3   5    0.00    0.08
   6   3   5    0.15    0.11
  -6  -3  -5   -0.15    0.20
   6   3   6    0.01    0.05
   6   3   6   -0.03    0.08
   6   3   6    0.07    0.07
  -6  -3  -6   -0.04    0.10
  -6  -3  -7    0.01    0.08
   6   3   7   -0.04    0.09
   6   3   7   -0.14    0.09
  -6  -3  -8    0.12    0.11
   6   3   8    0.15    0.07
  -6  -3  -9   -0.03    0.07
   6   3   9   -0.05    0.03
  -6  -3 -10    3.23    0.55
   6   3  10    2.36    0.40
  -6  -3 -11    2.74    0.50
   6   3  11    1.69    0.37
  -6  -3 -12    1.58    0.40
   6   3  12    1.14    0.34
   6   3  13    1.61    0.41
   6   3  14    0.20    0.17
  -6  -4  11    0.62    0.37
  -6  -4  10    0.26    0.26
  -6  -4   9    1.67    0.48
  -6  -4   8    0.57    0.25
  -6  -4   7    0.46    0.21
  -6  -4   6   -0.37    0.23
  -6  -4   5    1.40    0.40
  -6  -4   5    1.40    0.38
  -6  -4   4    0.29    0.19
  -6  -4   4    0.05    0.09
  -6  -4   3   -0.18    0.16
  -6  -4   3   -0.03    0.08
  -6  -4   2    0.31    0.18
  -6  -4   2    0.38    0.14
  -6  -4   1    0.14    0.08
  -6  -4   1    0.36    0.18
  -6  -4   0    0.22    0.14
   6   4   1   23.32    1.06
   6   4   1   24.13    1.67
   6   4   2   18.98    0.88
   6   4   2   19.18    1.49
  -6  -4  -3   13.73    1.29
   6   4   3   17.97    0.79
   6   4   3   15.81    1.37
   6   4   4    0.05    0.10
   6   4   4    0.24    0.12
  -6  -4  -4    0.19    0.15
   6   4   5    0.07    0.13
  -6  -4  -5    0.13    0.11
   6   4   5    0.01    0.05
  -6  -4  -6    0.89    0.36
   6   4   6    0.95    0.28
   6   4   6    0.99    0.32
   6   4   7   -0.02    0.10
   6   4   7    0.11    0.17
   6   4   7   -0.03    0.10
   6   4   8    0.84    0.34
   6   4   8    0.94    0.30
   6   4   9    0.07    0.12
   6   4  10    0.25    0.16
  -6  -4 -11   -0.10    0.08
   6   4  11   -0.10    0.12
   6   4  12    2.82    0.50
   6   4  13    2.56    0.49
   6   4  14    0.05    0.08
  -6  -5  10    0.47    0.30
  -6  -5   9    3.30    0.72
  -6  -5   8    4.88    0.86
  -6  -5   8    4.21    0.76
  -6  -5   7    9.40    1.14
  -6  -5   7    9.38    1.09
  -6  -5   6    3.61    0.66
  -6  -5   6    3.27    0.66
  -6  -5   5    2.72    0.53
  -6  -5   5    3.35    0.66
  -6  -5   4    0.37    0.20
  -6  -5   4    0.58    0.27
  -6  -5   3    0.25    0.20
  -6  -5   3    0.48    0.19
  -6  -5   2    0.08    0.13
  -6  -5   2    0.09    0.15
  -6  -5   1    2.72    0.40
  -6  -5   1    2.90    0.63
  -6  -5   0    2.59    0.59
   6   5   1    1.85    0.47
  -6  -5  -1    1.30    0.46
   6   5   1    1.44    0.29
  -6  -5  -2    0.67    0.29
   6   5   2    1.16    0.25
   6   5   3   13.14    1.27
   6   5   3   14.63    0.83
   6   5   4   19.66    1.55
   6   5   4   20.87    0.93
   6   5   5    0.36    0.25
  -6  -5  -5    0.15    0.21
   6   5   5    0.55    0.16
   6   5   6    3.65    0.65
   6   5   6    3.41    0.50
   6   5   7   -0.13    0.10
   6   5   8   -0.11    0.19
   6   5   9   -0.05    0.21
   6   5   9   -0.21    0.27
   6   5  10    0.52    0.31
   6   5  11    0.49    0.26
   6   5  12   -0.05    0.10
   6   5  13   -0.22    0.15
  -6  -6  10    0.04    0.12
  -6  -6   9    0.08    0.06
  -6  -6   9    0.60    0.33
  -6  -6   8    0.93    0.41
  -6  -6   8    1.43    0.47
  -6  -6   7   -0.07    0.15
  -6  -6   7    0.22    0.08
  -6  -6   6    2.04    0.52
  -6  -6   6    1.93    0.54
  -6  -6   5    5.16    0.88
  -6  -6   5    5.52    0.83
  -6  -6   4    1.47    0.41
  -6  -6   4    1.19    0.44
  -6  -6   3   -0.04    0.09
  -6  -6   3    0.02    0.11
  -6  -6   2    0.41    0.24
  -6  -6   2    0.71    0.26
  -6  -6   1    0.33    0.25
  -6  -6   1    0.17    0.14
  -6  -6   0    0.42    0.24
   6   6   1    2.28    0.40
   6   6   1    2.31    0.54
  -6  -6  -1    1.34    0.44
   6   6   2    0.19    0.14
  -6  -6  -2    0.14    0.26
   6   6   2    0.03    0.07
  -6  -6  -3    0.66    0.31
   6   6   3    0.56    0.28
   6   6   3    0.64    0.20
   6   6   4    0.44    0.23
   6   6   4    0.42    0.18
   6   6   5    0.86    0.33
   6   6   5    1.38    0.29
   6   6   6    3.15    0.48
   6   6   6    2.81    0.60
   6   6   7    0.95    0.31
   6   6   8    0.29    0.26
   6   6   9   -0.11    0.25
   6   6  10    0.01    0.33
   6   6  11    0.19    0.30
   6   6  12    1.75    0.61
   6   6  13    0.15    0.18
  -6  -7   8    0.50    0.26
  -6  -7   8    0.24    0.12
  -6  -7   7    0.27    0.18
  -6  -7   7    0.05    0.10
  -6  -7   6    0.11    0.12
  -6  -7   6   -0.74    0.34
  -6  -7   5   -0.13    0.14
  -6  -7   5   -0.14    0.22
  -6  -7   4   -0.23    0.25
  -6  -7   4    0.02    0.18
  -6  -7   3    0.01    0.15
  -6  -7   3   -0.06    0.14
  -6  -7   2    1.72    0.53
  -6  -7   2    2.06    0.42
  -6  -7   1    2.01    0.58
  -6  -7   1    2.41    0.46
  -6  -7   0    0.87    0.36
   6   7   0    1.62    0.36
  -6  -7  -1    0.65    0.39
   6   7   1    0.38    0.28
   6   7   1    0.50    0.20
   6   7   2   -0.05    0.11
   6   7   2    0.03    0.08
   6   7   3    0.51    0.22
   6   7   3    0.62    0.22
   6   7   4    0.12    0.11
   6   7   4    0.21    0.17
   6   7   5    0.29    0.25
   6   7   5    0.39    0.19
   6   7   6    0.14    0.12
   6   7   6    0.45    0.25
   6   7   7    0.23    0.16
   6   7   8   -0.18    0.26
   6   7   9   -0.16    0.31
   6   7  10   -0.06    0.12
   6   7  11    0.64    0.42
   6   7  12    0.20    0.67
  -6  -8   7    0.02    0.08
  -6  -8   7   -0.05    0.13
  -6  -8   6   -0.11    0.14
  -6  -8   6   -0.11    0.06
  -6  -8   5   -0.20    0.18
  -6  -8   5    0.04    0.05
  -6  -8   4    0.02    0.13
  -6  -8   4    0.03    0.16
  -6  -8   3    0.05    0.07
  -6  -8   3    0.25    0.19
  -6  -8   2    0.22    0.20
  -6  -8   2    0.55    0.27
   6   8  -1    0.12    0.08
   6   8   0    1.21    0.35
   6   8   1    0.62    0.28
   6   8   1    0.33    0.17
   6   8   2    0.76    0.28
   6   8   2    0.60    0.23
   6   8   3    0.50    0.19
   6   8   3    0.38    0.22
   6   8   4   -0.01    0.06
   6   8   4    0.17    0.17
   6   8   5   -0.01    0.08
   6   8   5    0.38    0.19
   6   8   6    0.15    0.14
   6   8   6    0.42    0.23
   6   8   7   -0.08    0.12
   6   8   8    0.80    0.39
   6   8   9   -1.07    0.45
   6   8  10   -0.45    0.35
   6   8  11    0.73    0.42
   6   8  12    0.58    0.44
  -6  -9   6    0.15    0.25
  -6  -9   5    0.26    0.23
  -6  -9   4    0.45    0.27
  -6  -9   3    0.19    0.14
   6   9  -2    0.11    0.09
   6   9  -1   -0.08    0.16
   6   9   0   -0.03    0.09
   6   9   1    0.25    0.26
   6   9   1    0.26    0.16
   6   9   2    0.79    0.32
   6   9   2    0.73    0.29
   6   9   3    0.78    0.29
   6   9   3    1.03    0.42
   6   9   4    0.30    0.29
   6   9   4    0.80    0.27
   6   9   5    0.40    0.25
   6   9   5    0.43    0.23
   6   9   6    0.23    0.22
   6   9   6    0.61    0.24
   6   9   7    0.49    0.26
   6   9   8   -0.07    0.07
   6   9   9    0.83    0.40
   6   9  10    0.73    0.50
   6  10  -1    1.06    0.31
   6  10   0    1.35    0.36
   6  10   1    0.17    0.16
   6  10   2    0.08    0.13
   6  10   2   -0.02    0.09
   6  10   3   -0.01    0.24
   6  10   3    0.10    0.14
   6  10   4    0.05    0.16
   6  10   4    0.12    0.15
   6  10   5    0.21    0.14
   6  10   5   -0.06    0.10
   6  10   6   -0.51    0.30
   6  10   6    0.14    0.14
   6  10   7    0.11    0.14
   6  10   7    0.57    0.31
   6  11   5    0.00    0.17
   6  11   6    0.01    0.08
  -7   4   1    0.10    0.12
  -7   4   0    3.97    0.80
  -7   4  -1    0.88    0.37
  -7   3   3    1.00    0.38
  -7   3   2    0.93    0.40
  -7   3   1    1.78    0.53
  -7   3   0    0.01    0.09
  -7   3  -1    1.69    0.48
  -7   3  -2    0.15    0.21
  -7   3  -3    1.41    0.40
  -7   2   5    3.73    0.81
  -7   2   4   -0.01    0.14
  -7   2   3   -0.11    0.20
  -7   2   2    0.28    0.21
  -7   2   1    0.71    0.30
  -7   2   0    0.22    0.19
  -7   2  -1    1.82    0.50
  -7   2  -2   -0.14    0.16
  -7   2  -3    1.74    0.50
  -7   2  -4    1.16    0.36
  -7   2  -4    1.83    0.47
  -7   2  -5    0.87    0.31
  -7   1   6    0.09    0.14
  -7   1   5    2.39    0.63
  -7   1   4    1.81    0.56
  -7   1   3    1.71    0.49
  -7   1   2    1.41    0.48
  -7   1   1    0.93    0.40
  -7   1   0    0.05    0.09
  -7   1  -1    0.39    0.22
  -7   1  -2    0.33    0.24
  -7   1  -3    0.35    0.26
  -7   1  -4    1.75    0.43
  -7   1  -5    0.15    0.14
  -7   1  -5   -0.09    0.12
  -7   1  -6    1.22    0.38
  -7   1  -7    0.33    0.28
  -7   0   8   -0.17    0.17
  -7   0   7    0.22    0.18
  -7   0   6    0.22    0.25
  -7   0   5    0.47    0.28
  -7   0   4    1.92    0.55
  -7   0   3    6.68    1.01
  -7   0   2    0.35    0.26
  -7   0   1    3.89    0.73
  -7   0   0    0.77    0.32
  -7   0  -1    1.59    0.47
  -7   0  -2    0.51    0.28
  -7   0  -3    0.66    0.29
  -7   0  -4   -0.05    0.13
  -7   0  -5    0.03    0.11
  -7   0  -6    0.43    0.18
  -7   0  -6    0.46    0.29
   7   0   7    0.69    0.32
  -7   0  -7    0.15    0.11
   7   0   8    1.01    0.34
  -7   0  -8    1.49    0.42
  -7   0  -9    0.28    0.21
   7   0   9   -0.06    0.19
   7   0  10    1.13    0.42
  -7  -1   8    0.19    0.24
  -7  -1   7    0.22    0.15
  -7  -1   6   -0.25    0.20
  -7  -1   5    1.04    0.37
  -7  -1   4    1.58    0.50
  -7  -1   3    0.81    0.35
  -7  -1   2    0.58    0.25
  -7  -1   1    0.43    0.23
  -7  -1   0    0.00    0.06
  -7  -1  -1    0.39    0.24
  -7  -1  -2    6.20    0.88
  -7  -1  -3    0.83    0.36
  -7  -1  -4    1.08    0.38
   7   1   5    0.07    0.07
  -7  -1  -5   -0.02    0.13
   7   1   6    0.90    0.30
  -7  -1  -6    0.55    0.26
  -7  -1  -7    0.09    0.10
   7   1   7    0.35    0.28
  -7  -1  -7   -0.17    0.22
   7   1   8   -0.05    0.13
  -7  -1  -8   -0.20    0.16
  -7  -1  -9    0.60    0.29
   7   1   9    0.42    0.25
  -7  -1 -10   -0.03    0.09
   7   1  10    0.11    0.07
   7   1  11   -0.17    0.17
   7   1  12    0.23    0.20
  -7  -2   9    0.08    0.17
  -7  -2   8    0.64    0.33
  -7  -2   7    0.76    0.36
  -7  -2   6    0.50    0.29
  -7  -2   5    0.45    0.20
  -7  -2   4    1.23    0.43
  -7  -2   3    2.11    0.54
  -7  -2   2   -0.02    0.12
  -7  -2   1   -0.07    0.05
  -7  -2   0    0.65    0.27
  -7  -2  -1    1.64    0.46
  -7  -2  -2    0.29    0.20
  -7  -2  -3    0.28    0.21
   7   2   4    2.78    0.59
  -7  -2  -4    2.95    0.61
   7   2   5    0.40    0.21
  -7  -2  -5    0.26    0.09
   7   2   6    1.45    0.42
  -7  -2  -6    1.40    0.46
  -7  -2  -7    1.65    0.49
   7   2   7    2.02    0.56
  -7  -2  -8    1.04    0.36
   7   2   8    0.84    0.33
  -7  -2  -8    0.45    0.23
  -7  -2  -9    0.28    0.18
   7   2   9    0.09    0.17
  -7  -2 -10    0.61    0.28
   7   2  10    0.02    0.06
   7   2  11   -0.17    0.17
  -7  -2 -11    0.30    0.20
  -7  -2 -12    0.39    0.21
   7   2  12    0.20    0.21
  -7  -3   9    0.61    0.31
  -7  -3   8    0.42    0.26
  -7  -3   7    0.37    0.18
  -7  -3   6   -0.05    0.07
  -7  -3   5    1.39    0.43
  -7  -3   4    0.12    0.09
  -7  -3   3    0.42    0.27
  -7  -3   2    0.62    0.26
  -7  -3   1    0.05    0.17
  -7  -3   0    0.16    0.12
  -7  -3  -1    0.97    0.33
  -7  -3  -2    0.07    0.09
   7   3   3    0.00    0.13
  -7  -3  -3    0.02    0.21
   7   3   4    2.27    0.57
  -7  -3  -4    2.22    0.60
   7   3   5    0.35    0.21
  -7  -3  -5    0.57    0.29
  -7  -3  -6    0.23    0.19
   7   3   6    0.32    0.12
   7   3   7    0.26    0.23
  -7  -3  -7    0.08    0.08
   7   3   8   -0.11    0.12
  -7  -3  -8    0.02    0.12
   7   3   9    0.45    0.23
   7   3  10   -0.01    0.08
  -7  -3 -10    0.19    0.17
  -7  -3 -11    0.27    0.22
   7   3  11    0.03    0.08
  -7  -3 -12    2.44    0.53
  -7  -4  10   -0.20    0.30
  -7  -4   9    0.31    0.24
  -7  -4   8   -0.08    0.13
  -7  -4   7    0.73    0.37
  -7  -4   6   -0.18    0.21
  -7  -4   5    0.20    0.06
  -7  -4   4    0.48    0.28
  -7  -4   3    0.96    0.43
  -7  -4   2    0.99    0.38
  -7  -4   1    2.24    0.56
  -7  -4   0   -0.10    0.19
   7   4   1    0.28    0.09
  -7  -4  -1    0.22    0.19
   7   4   2    1.37    0.42
  -7  -4  -2    1.06    0.39
   7   4   3    0.54    0.30
  -7  -4  -3    0.27    0.14
   7   4   4    0.11    0.22
  -7  -4  -4    0.28    0.21
  -7  -4  -5   -0.15    0.13
   7   4   5    0.16    0.18
   7   4   6    0.39    0.27
  -7  -4  -6   -0.08    0.11
   7   4   7    0.07    0.09
  -7  -4  -7    0.11    0.06
   7   4   8    0.51    0.26
   7   4   9    0.84    0.34
   7   4  10    0.48    0.26
  -7  -5  10    1.63    0.56
  -7  -5  10    1.26    0.51
  -7  -5   9    0.38    0.25
  -7  -5   9    0.42    0.20
  -7  -5   8    1.17    0.41
  -7  -5   8    0.96    0.42
  -7  -5   7    0.57    0.26
  -7  -5   7    0.44    0.28
  -7  -5   6    0.01    0.15
  -7  -5   6    0.09    0.16
  -7  -5   5   -0.53    0.25
  -7  -5   5    0.30    0.25
  -7  -5   4    0.02    0.07
  -7  -5   3    0.65    0.31
  -7  -5   2    0.06    0.12
  -7  -5   1    0.16    0.17
   7   5   0    0.47    0.19
  -7  -5   0    0.27    0.19
   7   5   1   -0.03    0.06
  -7  -5  -1    0.04    0.09
   7   5   2   -0.23    0.23
  -7  -5  -2    0.10    0.15
   7   5   2    0.09    0.10
   7   5   3    0.99    0.34
  -7  -5  -3    1.00    0.40
   7   5   3    1.23    0.25
   7   5   4    0.48    0.26
  -7  -5  -4    0.05    0.13
  -7  -5  -5    0.77    0.39
   7   5   5    0.61    0.24
   7   5   6    0.17    0.17
  -7  -5  -6    0.32    0.23
   7   5   7   -0.13    0.25
   7   5   8    0.22    0.14
   7   5   9   -0.11    0.13
  -7  -6   9    0.24    0.19
  -7  -6   9    0.16    0.28
  -7  -6   8   -0.05    0.10
  -7  -6   8    0.05    0.12
  -7  -6   7    0.23    0.18
  -7  -6   7    0.77    0.39
  -7  -6   6   -0.15    0.22
  -7  -6   6    0.79    0.41
  -7  -6   5    1.49    0.45
  -7  -6   5    1.47    0.51
  -7  -6   4    0.98    0.32
  -7  -6   4    0.99    0.43
  -7  -6   3    0.00    0.09
  -7  -6   2   -0.10    0.13
  -7  -6   1   -0.14    0.26
  -7  -6   0    0.19    0.06
   7   6   0    0.45    0.18
  -7  -6  -1   -0.15    0.23
   7   6   1    0.08    0.13
   7   6   2    0.74    0.34
  -7  -6  -2    0.49    0.28
   7   6   2    0.47    0.16
  -7  -6  -3    0.21    0.17
   7   6   3   -0.07    0.14
   7   6   3    0.40    0.19
   7   6   4    0.56    0.33
  -7  -6  -4    0.32    0.26
   7   6   4    0.21    0.12
  -7  -6  -5    0.36    0.27
   7   6   5    0.09    0.24
   7   6   5    0.45    0.19
   7   6   6    3.85    0.75
   7   6   7    0.39    0.20
   7   6   8   -0.19    0.16
   7   6   9    0.26    0.23
  -7  -7   8    0.88    0.39
  -7  -7   8    1.31    0.52
  -7  -7   7    0.19    0.26
  -7  -7   7    0.44    0.30
  -7  -7   6    0.20    0.19
  -7  -7   6    0.00    0.13
  -7  -7   5    1.83    0.48
  -7  -7   5    2.18    0.59
  -7  -7   4    0.01    0.20
  -7  -7   4    0.11    0.07
  -7  -7   3    1.44    0.48
  -7  -7   3    1.56    0.39
  -7  -7   2    1.15    0.44
  -7  -7   1    1.13    0.44
  -7  -7   0   -0.26    0.30
   7   7   0    0.25    0.12
  -7  -7  -1    0.03    0.13
   7   7   1   -0.07    0.10
  -7  -7  -2    0.04    0.13
   7   7   2    0.10    0.19
   7   7   2    0.07    0.05
  -7  -7  -3   -0.04    0.15
   7   7   3    0.26    0.30
   7   7   3    0.51    0.21
   7   7   4    0.27    0.15
   7   7   4    0.50    0.32
   7   7   5    0.49    0.30
   7   7   5    0.72    0.25
   7   7   6    0.55    0.28
   7   7   6    0.77    0.28
   7   7   7    0.35    0.16
   7   7   8    0.64    0.22
   7   7   9    2.00    0.56
  -7  -8   7   -0.16    0.20
  -7  -8   7   -0.14    0.22
  -7  -8   6   -0.02    0.07
  -7  -8   6    0.05    0.13
  -7  -8   5   -0.12    0.18
  -7  -8   5    0.37    0.27
  -7  -8   4   -0.19    0.26
  -7  -8   4   -0.29    0.24
  -7  -8   3    0.11    0.09
  -7  -8   3   -0.19    0.15
  -7  -8   2    0.08    0.12
  -7  -8   1    0.58    0.29
   7   8  -1    0.27    0.16
  -7  -8   0    1.78    0.57
   7   8   0    1.74    0.39
   7   8   1    0.14    0.15
   7   8   2    0.26    0.16
   7   8   2    0.19    0.21
   7   8   3    0.59    0.30
   7   8   3    0.69    0.26
   7   8   4    1.06    0.45
   7   8   4    1.11    0.31
   7   8   5    0.31    0.25
   7   8   5    0.25    0.18
   7   8   6   -0.01    0.11
   7   8   6    0.06    0.07
   7   8   7    0.16    0.19
   7   8   7   -0.04    0.08
   7   8   8    0.03    0.18
  -7  -9   5    0.39    0.24
  -7  -9   4   -0.30    0.21
  -7  -9   3    0.06    0.11
   7   9  -2    0.29    0.20
   7   9  -1   -0.13    0.16
   7   9   0    0.18    0.10
   7   9   1   -0.04    0.07
   7   9   2    0.35    0.21
   7   9   2    0.30    0.20
   7   9   3    0.37    0.20
   7   9   3    0.15    0.12
   7   9   4   -0.16    0.06
   7   9   4    0.23    0.17
   7   9   5    1.46    0.54
   7   9   5    0.82    0.29
   7   9   6   -0.18    0.19
   7   9   6    0.10    0.11
   7   9   7    0.17    0.21
   7   9   8   -0.18    0.23
   7  10   2    0.21    0.16
   7  10   2    0.34    0.20
   7  10   3    0.16    0.15
   7  10   3    0.31    0.21
   7  10   4    0.04    0.16
   7  10   4    0.06    0.10
   7  10   5    0.09    0.13
   7  10   5    0.41    0.28
   7  10   6    0.04    0.13
  -8   2  -1    0.15    0.10
  -8   2  -2   -0.15    0.15
  -8   2  -3    1.56    0.48
  -8   1   1    0.51    0.31
  -8   1   0    0.01    0.09
  -8   1  -1    0.50    0.31
  -8   1  -2    0.37    0.27
  -8   1  -3   -0.25    0.26
  -8   1  -4    0.94    0.40
  -8   0   3    4.50    0.92
  -8   0   2    0.47    0.30
  -8   0   1    1.28    0.48
  -8   0   0    0.29    0.26
  -8   0  -1    0.47    0.30
  -8   0  -2    0.19    0.24
  -8   0  -3    0.06    0.11
  -8   0  -4    0.42    0.24
  -8   0  -5   -0.14    0.09
  -8  -1   4    0.16    0.22
  -8  -1   3    0.24    0.25
  -8  -1   2    1.44    0.53
  -8  -1   1    5.16    0.94
  -8  -1   0    1.03    0.41
  -8  -1  -1    0.41    0.15
  -8  -1  -2    0.12    0.17
  -8  -1  -3   -0.07    0.13
  -8  -1  -4    0.18    0.13
  -8  -1  -5    0.03    0.07
  -8  -1  -6    0.15    0.20
   8   1   8    0.09    0.13
   8   1   9    0.44    0.27
  -8  -2   5    0.53    0.32
  -8  -2   4    0.37    0.26
  -8  -2   3   -0.12    0.22
  -8  -2   2    0.15    0.19
  -8  -2   1    0.71    0.34
  -8  -2   0   -0.07    0.15
  -8  -2  -1    1.29    0.40
  -8  -2  -2    1.42    0.47
  -8  -2  -3    0.44    0.27
  -8  -2  -4    0.47    0.29
  -8  -2  -5    0.03    0.14
   8   2   6    1.10    0.42
  -8  -2  -6    0.31    0.19
   8   2   7    0.19    0.30
  -8  -2  -7   -0.18    0.17
   8   2   8   -0.07    0.17
   8   2   9    0.28    0.22
  -8  -3   5   -0.13    0.09
  -8  -3   4    0.19    0.07
  -8  -3   3    0.56    0.32
  -8  -3   2    0.35    0.25
  -8  -3   1    0.06    0.19
  -8  -3   0   -0.12    0.21
  -8  -3  -1   -0.22    0.27
  -8  -3  -2    0.62    0.33
  -8  -3  -3   -0.08    0.16
  -8  -3  -4    0.93    0.41
  -8  -3  -5   -0.27    0.35
   8   3   5    0.22    0.17
   8   3   6   -0.25    0.20
  -8  -3  -6   -0.01    0.09
   8   3   7   -0.17    0.20
  -8  -3  -7   -0.15    0.26
   8   3   8   -0.24    0.20
  -8  -3  -8    0.40    0.38
   8   3   9    0.02    0.09
  -8  -4   5    1.14    0.42
  -8  -4   4    0.34    0.26
  -8  -4   3    1.17    0.44
  -8  -4   2    0.08    0.15
  -8  -4   1    0.50    0.35
  -8  -4   0   -0.14    0.19
  -8  -4  -1    0.64    0.33
  -8  -4  -2    0.58    0.34
  -8  -4  -3   -0.20    0.22
  -8  -4  -4    0.80    0.41
   8   4   4    1.12    0.42
   8   4   5    0.31    0.35
  -8  -4  -5    0.22    0.26
   8   4   6    1.71    0.55
  -8  -4  -6    0.98    0.40
   8   4   7    0.08    0.16
  -8  -4  -7    0.02    0.11
   8   4   8    0.66    0.33
  -8  -5   5    0.88    0.39
  -8  -5   4    0.14    0.19
  -8  -5   3    0.05    0.05
  -8  -5   2    0.26    0.24
  -8  -5   1    0.09    0.23
  -8  -5   0   -0.27    0.21
  -8  -5  -1    5.90    1.05
  -8  -5  -2    0.77    0.46
  -8  -5  -3    1.24    0.47
   8   5   3    1.13    0.46
  -8  -5  -4    1.97    0.64
   8   5   4    1.81    0.55
  -8  -5  -5    0.04    0.07
   8   5   5    0.16    0.15
   8   5   6    0.01    0.14
  -8  -5  -6    0.61    0.32
   8   5   7   -0.01    0.14
  -8  -6   4   -0.04    0.09
  -8  -6   3    0.10    0.16
  -8  -6   2    0.06    0.11
  -8  -6   1    0.12    0.20
  -8  -6   0   -0.13    0.10
  -8  -6  -1    0.30    0.28
  -8  -6  -2    0.01    0.11
  -8  -6  -3    5.46    1.01
   8   6   3    6.94    1.13
   8   6   4    3.45    0.82
  -8  -6  -4    3.05    0.80
   8   6   5    1.08    0.54
  -8  -6  -5    1.00    0.47
   8   6   6    0.11    0.31
  -8  -7   2   -0.27    0.22
  -8  -7   1    0.15    0.23
   8   7  -1   -0.25    0.15
  -8  -7   0    0.06    0.13
  -8  -7  -1   -0.05    0.11
  -8  -7  -2    0.52    0.40
  -8  -7  -3   -0.01    0.23
   8   7   3    0.22    0.30
   8   7   4   -0.06    0.19
  -8  -7  -4    0.08    0.13
   8   7   5    1.71    0.57
   8   8  -2    0.31    0.17
   8   8  -1   -0.03    0.11
   8   8   0   -0.19    0.18
   8   8   1   -0.01    0.09
   8   8   3    0.31    0.24
   8   9  -1   -0.11    0.13
   8   9   0    0.15    0.09
   8   9   1    0.34    0.20
   8   9   2    0.45    0.22
   0   0   0    0.00    0.00
